# Supplementary material for: Whole transcriptome analysis reveals differential gene expression profile reflecting macrophage polarization in response to influenza A H5N1 virus infection
Source: BMC Med Genomics. 2018 Feb 23;11:20. doi: 10.1186/s12920-018-0335-0 (PMC6389164; doi:10.1186/s12920-018-0335-0)
Supplement: Supplementary file 3 — Differential expression of the genes in response to H5N1 virus infection at 6-h post-infection. (XLS 8081 kb) [file 12920_2018_335_MOESM3_ESM.xls]

## Sheet: H5N1 6hr
Gene	Base Expression	Subtype Specific Expression	H5N1 6hr-specific Expression	Likelihood Ratio	p-value	q-value	viral DNA sensing and response
IFIT1	-10.8623	1.05472	2.61015	255.518	1.62788e-57	2.7884e-53	Interferon-induced
RSAD2	-11.934	1.11439	2.89162	231.213	3.24157e-52	2.77625e-48	Interferon-induced
ART3	-10.6589	-0.857417	2.47915	228.501	1.26518e-51	7.22378e-48
OASL	-11.7858	0.0171343	2.9201	222.354	2.77236e-50	1.18719e-46	Interferon-induced
GBP1	-11.9406	-0.381328	2.85342	184.361	5.40997e-42	1.85335e-38	Interferon-induced
IFIT3	-10.9576	1.82999	2.11923	183.024	1.0597e-41	3.02525e-38	Interferon-induced
CCL5	-11.3314	-0.126258	2.43684	180.813	3.22119e-41	7.88226e-38	Cytokine
HERC5	-11.5321	0.085515	2.454	174.512	7.65069e-40	1.63811e-36	Interferon-induced
IFIT2	-13.2703	3.73952	3.53768	153.645	2.76917e-35	5.27034e-32	Interferon-induced
IFIH1	-11.0649	0.8859	2.1722	149.035	2.81817e-34	4.82724e-31	Virus sensor
MX1	-10.3511	0.1785	1.8086	144.007	3.54106e-33	5.51407e-30	Interferon-induced
IFI44	-10.6267	0.82014	1.80959	137.022	1.19259e-31	1.70233e-28	Interferon-induced
DDX58	-10.2111	0.696027	1.54218	125.582	3.79546e-29	5.00096e-26	Virus sensor
CCL8	-13.7649	0.60534	3.30596	115.84	5.15313e-27	6.30485e-24	Cytokine
IFI44L	-12.2306	0.0816489	2.26901	114.258	1.14414e-26	1.30653e-23	Interferon-induced
PTGS2	-12.1379	1.28649	2.15878	112.984	2.17489e-26	2.32836e-23	Inflammation
CD274	-10.8224	0.393434	1.67987	108.344	2.25934e-25	2.27648e-22	Interferon-induced
ISG15	-11.6338	0.10013	1.92642	100.732	1.05304e-23	1.00209e-20	Interferon-induced
IDO1	-13.3124	-0.485437	3.1825	98.5118	3.23096e-23	2.91279e-20	Immune-modulator produced in M2 subtype
EXT1	-9.73379	-0.635016	1.43378	94.9537	1.94892e-22	1.66915e-19
EPSTI1	-10.244	0.0579911	1.45632	92.1454	8.05371e-22	6.56914e-19
GBP4	-11.8704	0.278369	1.88853	86.697	1.26491e-20	9.42029e-18	Interferon-induced
PMAIP1	-11.4834	0.79569	1.9592	86.7541	1.22889e-20	9.42029e-18	Apoptotic activator
KLHL2	-4.74443	-0.450135	-1.53066	79.7341	4.28336e-19	3.05707e-16
IRG1	-12.1612	-1.37078	2.38788	79.3459	5.21351e-19	3.57209e-16
ZC3HAV1	-9.94845	0.354743	1.20939	76.0288	2.7956e-18	1.84176e-15	Virus defense
TNFSF10	-11.7492	0.534836	1.64222	71.1082	3.38155e-17	2.14528e-14	Cytokine
OAS2	-9.99916	0.296289	1.22058	69.0685	9.51004e-17	5.81777e-14	Interferon-induced
GBP5	-10.2074	0.345678	1.25824	68.9166	1.02715e-16	6.06694e-14
USP18	-11.1087	-0.0270131	1.47081	68.7345	1.12654e-16	6.43216e-14
CXCL9	-13.2557	0.104292	2.37594	63.3611	1.72087e-15	9.50862e-13	Cytokine
DDX60	-10.7961	0.303827	1.32976	63.2234	1.84543e-15	9.87823e-13	Interferon-induced
LEPREL1	-10.9248	-0.571166	1.46254	61.2308	5.07607e-15	2.63479e-12
EVI2B	-11.014	2.05045	-1.58474	55.4813	9.43532e-14	4.75346e-11
GBP3	-11.8476	-0.331646	1.6354	53.8493	2.1647e-13	1.0594e-10
SAMD9L	-10.0667	0.634658	1.02942	52.594	4.10148e-13	1.95151e-10
OAS1	-10.4594	-0.00608934	1.17692	52.1796	5.06507e-13	2.34485e-10	Virus defense
IFIT5	-10.9282	1.08678	1.20534	51.618	6.74213e-13	3.0391e-10	Interferon-induced
HERC6	-10.8306	0.0780383	1.18509	51.3356	7.785e-13	3.41921e-10
IL15	-10.4285	0.0271636	1.12722	50.946	9.49428e-13	4.06569e-10	Cytokine
CCL3L1	-10.9282	0.572754	1.25333	50.8824	9.80682e-13	4.0971e-10	Cytokine
ARAP2	-9.24414	0.498959	1.07325	50.5406	1.16727e-12	4.76052e-10
IRF1	-10.3558	0.491916	1.21322	49.4401	2.04523e-12	8.14715e-10	Transcription factor
FGD2	-11.329	-0.820421	1.43032	49.3215	2.17269e-12	8.45818e-10
CXorf21	-11.5455	0.237831	1.34157	49.1371	2.38686e-12	9.08546e-10
PML	-10.5633	-0.244378	1.1585	48.2399	3.7714e-12	1.40436e-09	Transcription factor
SOCS3	-12.0376	-0.049341	1.60326	47.9226	4.43371e-12	1.61585e-09	Cytokine regulator
PLSCR1	-9.45428	0.393794	0.954325	46.2478	1.04206e-11	3.71863e-09
TNFSF13B	-9.98979	0.24933	0.980316	44.693	2.30485e-11	8.05711e-09	Cytokine
LAP3	-9.59536	0.275171	0.899232	44.5718	2.45197e-11	8.39997e-09
PPM1K	-11.3909	-0.1397	1.27262	44.2185	2.93685e-11	9.86379e-09
SP110	-10.5322	0.099304	1.0657	43.9378	3.38973e-11	1.11659e-08
UNC5C	-9.827	-0.647531	1.04879	43.314	4.66237e-11	1.50683e-08
TRAF1	-9.77914	0.189463	0.951195	43.1042	5.19017e-11	1.64634e-08
NFKBIZ	-9.69945	-0.419104	1.30071	42.586	6.76409e-11	2.10658e-08
BATF2	-12.0614	-0.97349	1.68573	42.301	7.8252e-11	2.39353e-08
CMPK2	-12.1508	0.586056	1.43018	41.4272	1.22344e-10	3.67656e-08
MX2	-9.84384	-0.216802	0.947681	41.2818	1.31793e-10	3.89222e-08
SMTNL1	-12.4826	-0.460665	1.67285	40.6291	1.84044e-10	5.30347e-08
ZYG11B	-6.71811	-0.596734	-1.03405	40.6109	1.85772e-10	5.30347e-08
BTRC	-5.54758	-0.611272	-2.4472	38.3089	6.03868e-10	1.69568e-07
ISG20	-11.9265	-0.59866	1.44533	37.8644	7.58374e-10	2.09519e-07
RIN2	-9.04642	-0.0870166	0.884123	37.8125	7.78822e-10	2.11753e-07
TDRD7	-10.2298	0.369282	0.959734	37.2503	1.03897e-09	2.7807e-07
NT5C3	-10.739	0.487264	0.980351	37.0392	1.15779e-09	3.05104e-07
HSP90AA1	-8.71006	0.504177	0.867325	36.5439	1.49267e-09	3.87394e-07
DDX60L	-9.09507	0.787441	0.843259	36.0861	1.88785e-09	4.82643e-07
OAS3	-10.6276	0.0401834	1.00245	36.0269	1.94617e-09	4.90234e-07
PTMA	-9.42924	-0.189263	0.871451	35.9935	1.97972e-09	4.91459e-07
APOL1	-11.3045	-0.570696	1.17307	34.7565	3.73632e-09	9.14277e-07
TNFAIP3	-9.11392	0.125671	0.858407	34.5629	4.12692e-09	9.95634e-07
APOL2	-10.2058	-0.0162299	0.919516	34.4021	4.48235e-09	1.06636e-06
GCH1	-10.9995	-0.112718	1.03084	33.8454	5.96712e-09	1.40015e-06
PPP1R15A	-9.10149	-0.271133	0.885859	33.4373	7.36003e-09	1.70365e-06
CCL3	-9.48326	0.505307	0.876494	32.9407	9.50122e-09	2.16995e-06
RRBP1	-9.79883	-0.501157	0.858224	31.4455	2.05116e-08	4.62294e-06
LILRB1	-10.0288	-0.197934	0.884794	31.1263	2.41779e-08	5.37847e-06
PARP14	-9.31207	0.513104	0.788438	30.9575	2.63743e-08	5.79186e-06
STAP1	-11.3842	-0.290731	1.08382	30.8466	2.79249e-08	6.05476e-06
RTP4	-12.8095	0.819266	1.36642	30.7725	2.90122e-08	6.21187e-06
PELI1	-10.2039	0.48178	0.855531	30.5318	3.28443e-08	6.94555e-06
CCL4	-11.0343	1.04813	1.1058	30.4586	3.41063e-08	7.12446e-06
IL27	-12.3881	-1.07816	1.56889	28.6321	8.75187e-08	1.80615e-05
RIPK1	-10.3209	0.297534	0.829794	28.4323	9.70312e-08	1.97863e-05
HIVEP2	-9.81516	0.349265	0.771665	27.9287	1.25869e-07	2.53649e-05
CCRN4L	-11.2438	0.095575	0.945234	26.9525	2.08516e-07	4.15311e-05
ATPBD4	-9.64944	0.548192	-1.00437	26.6403	2.45078e-07	4.82522e-05
KIAA0226	-10.2321	-0.101484	0.819177	26.3111	2.90608e-07	5.65662e-05
IFNA1	-14.9894	1.08511	2.62561	26.1843	3.10329e-07	5.97262e-05
CBWD3	-11.2529	-0.88792	1.10915	25.1022	5.43722e-07	0.000103482
MNDA	-10.3206	0.189304	0.817734	24.7047	6.68202e-07	0.000125776
IRF7	-10.9951	-0.526295	1.01197	24.5831	7.11718e-07	0.000132511
DDRGK1	-10.6991	-0.783254	0.911248	24.3168	8.17237e-07	0.000150521
MAPK8IP1	-19.017	11.2895	-4.21981	24.0183	9.54262e-07	0.000173091
POLR2J3	-12.9074	1.78946	-1.89663	24.0067	9.59986e-07	0.000173091
NUMA1	-9.37424	-0.478203	0.695329	23.8828	1.02384e-06	0.000182681
EIF2AK2	-10.7179	0.190264	0.810239	23.5218	1.23507e-06	0.000218097
TRIM25	-9.47899	0.205372	0.646904	22.557	2.04003e-06	0.000356568
SLC25A28	-10.6179	-0.0964442	0.796068	22.5018	2.09947e-06	0.00036325
IFITM3	-12.3867	-1.30177	1.44451	21.5663	3.41808e-06	0.000585483
GOLGB1	-9.6821	0.297349	0.721967	21.3805	3.76574e-06	0.000638646
IL15RA	-11.7329	-0.889018	1.10806	21.2117	4.11256e-06	0.000685227
RANBP3L	-12.0952	-0.750958	1.20941	21.208	4.1204e-06	0.000685227
TNKS1BP1	-10.3157	-0.709674	0.785332	21.0922	4.37706e-06	0.000720911
PLEKHA4	-11.5724	-1.09314	1.07392	20.8612	4.93788e-06	0.000805533
DHX58	-10.5374	-0.297633	0.763086	20.7912	5.12191e-06	0.000827671
STAT1	-8.42805	0.509497	0.648137	20.6802	5.42729e-06	0.000868823
FBXW12	-11.6057	3.36838	-3.53999	20.5582	5.7847e-06	0.000917463
UNC45B	-8.50678	0.827975	-2.06384	20.506	5.94461e-06	0.000934176
RPL39	-10.0425	1.05066	-0.773577	19.9594	7.91042e-06	0.0012318
IL10RA	-8.2621	-0.309676	0.666992	19.8686	8.29495e-06	0.00128004
SAMD9	-10.7382	0.679794	0.755773	19.7179	8.97547e-06	0.00137269
EMP1	-8.55185	0.0658523	0.638404	19.6058	9.51806e-06	0.00144279
PNPT1	-11.0838	0.682314	0.754772	19.3384	1.0948e-05	0.00164498
CTNNBL1	-9.61172	-0.36468	0.648127	19.212	1.16974e-05	0.00174231
RNF40	-10.132	-0.487834	0.717628	19.192	1.18206e-05	0.00174547
XRN1	-9.85345	0.0309632	0.685241	19.1634	1.19991e-05	0.00175668
GBP2	-9.92078	0.468391	0.622677	19.0692	1.26064e-05	0.00181459
SAT1	-9.1368	0.0990518	0.619913	19.072	1.2588e-05	0.00181459
ATP10A	-9.8584	-0.986291	0.719345	18.9682	1.32916e-05	0.00189726
SSRP1	-10.9401	-0.423088	0.802617	18.938	1.35037e-05	0.00191161
ATF3	-9.32519	0.090279	0.622441	18.8704	1.39908e-05	0.00194836
NDUFA3	-11.1036	-1.04085	0.910182	18.8796	1.39234e-05	0.00194836
SEC61G	-11.7624	0.71067	-1.00315	18.7221	1.5122e-05	0.00208891
CCL4L1	-11.7306	0.9673	0.923076	18.6496	1.57077e-05	0.00215246
BAZ2A	-10.0147	-0.411534	0.692879	18.587	1.62325e-05	0.00220672
FABP5	-7.94191	0.32675	-0.66448	18.5529	1.65253e-05	0.00222883
CALM2	-9.01518	0.757614	-0.650575	18.1374	2.05523e-05	0.00275032
CXCL10	-17.7969	2.00793	6.45484	18.0823	2.11561e-05	0.00280554
IL29	-14.2359	-0.988923	2.41082	18.07	2.12926e-05	0.00280554
KHDC1	-12.6724	2.33641	-3.288	17.9775	2.23531e-05	0.00292279
DNAJA1	-10.7513	0.411665	0.704552	17.6766	2.61827e-05	0.0033976
CASP8	-10.8784	-0.194016	0.770138	17.6132	2.70706e-05	0.0034864
STX11	-10.1262	-0.146175	0.712308	17.3567	3.09807e-05	0.00396022
XAF1	-10.3227	0.388024	0.651388	17.1797	3.40044e-05	0.00431453
CFL2	-11.2782	1.11633	-0.778209	16.85	4.04544e-05	0.00509517
GTPBP1	-10.4802	-0.489884	0.698853	16.7947	4.16485e-05	0.00517916
RAB13	-9.6296	-0.262722	0.603439	16.7912	4.1726e-05	0.00517916
LCP2	-9.07778	0.371402	0.588728	16.7661	4.22816e-05	0.00521037
HADHB	-8.68186	0.41755	-0.629651	16.7213	4.32914e-05	0.00525914
PRKRA	-20.7037	17.4018	-5.46307	16.726	4.31846e-05	0.00525914
PTX3	-15.2274	1.5536	2.14192	16.7026	4.3722e-05	0.00527404
NAPA	-9.48072	-0.436082	0.591895	16.683	4.41761e-05	0.00529155
PFKFB3	-9.30355	0.231799	0.645235	16.6447	4.50755e-05	0.0053618
HSPA5	-10.2196	0.138312	0.638597	16.6031	4.60751e-05	0.0054429
ATP6V0E1	-7.55364	-0.00623028	-0.615952	16.2895	5.43634e-05	0.00637801
SGTA	-10.6179	-0.752953	0.748392	16.0172	6.27685e-05	0.00731402
EFHD1	-9.33053	-0.570358	-0.662667	15.7604	7.18898e-05	0.00832027
TNFAIP2	-9.64018	-0.0973474	0.577453	15.613	7.77183e-05	0.00893447
ETV7	-12.2046	-1.02881	1.14159	15.5603	7.99167e-05	0.00912595
CHD4	-8.7588	-0.0504708	0.573809	15.4051	8.67523e-05	0.00978541
OGFRL1	-9.84751	0.482357	0.563195	15.4034	8.68341e-05	0.00978541
CBR1	-12.0255	-0.0260458	1.01069	15.3453	8.9545e-05	0.0100249
C5orf56	-10.4664	-0.577312	0.71808	15.3163	9.09268e-05	0.0101135
SP140	-10.398	-0.528997	0.668701	15.2949	9.19649e-05	0.010163
DTX3L	-10.6758	0.825588	0.626352	15.2591	9.37231e-05	0.0102909
BST2	-11.7359	-0.703817	0.938469	15.1643	9.85477e-05	0.0106872
CD80	-11.4663	-0.506935	0.845596	15.1518	9.92041e-05	0.0106872
FSCN2	-11.2168	-1.56696	0.939047	15.1523	9.91788e-05	0.0106872
MAP7D1	-9.95176	-0.385597	0.652464	14.9922	0.000107958	0.0114858
UBTF	-11.0833	-0.333282	0.730619	14.9944	0.000107832	0.0114858
C14orf129	-10.0383	1.08945	-1.16635	14.9775	0.000108798	0.0115037
HMGB3	-11.496	-0.335206	0.803842	14.9417	0.000110885	0.0116525
SLFN5	-10.66	0.300278	0.687031	14.8455	0.000116684	0.0121871
C9orf86	-10.1055	-0.772992	0.708975	14.8009	0.000119479	0.0124034
CRABP2	-9.06345	0.0705814	-0.583233	14.6926	0.000126545	0.0130578
CCL4L2	-13.8938	-0.252936	1.91904	14.6687	0.000128156	0.0131448
C19orf66	-10.3704	-0.398165	0.642938	14.6358	0.000130412	0.0132966
NFE2L1	-8.30927	-0.266096	0.559339	14.527	0.000138168	0.014004
EIF3C	-8.57972	-0.261426	0.555029	14.4724	0.000142229	0.0143309
FTL	-3.37748	-0.167226	-0.280624	14.3827	0.000149163	0.0149416
FAM50A	-11.1979	-0.773003	0.818975	14.3451	0.000152175	0.0151547
SSB	-12.0028	0.314898	0.836773	14.3277	0.000153584	0.0152066
MCOLN2	-10.83	-0.387988	0.684202	14.2588	0.000159312	0.015683
IRF2	-9.41794	-0.257224	0.526164	14.2308	0.000161705	0.0158277
YWHAG	-11.0219	-0.288108	0.887332	14.1935	0.000164938	0.0160524
TMSB4X	-5.63159	0.163939	-0.431863	14.1705	0.000166965	0.0161579
TAGAP	-10.5386	0.35342	0.617358	14.0941	0.000173888	0.0167333
SAMD4A	-8.80547	0.261203	0.537487	14.0636	0.000176736	0.0169123
HAPLN3	-11.9309	-1.30257	1.09122	14.0402	0.000178949	0.017029
BAZ1A	-10.1373	-0.0630033	0.602825	14.0243	0.000180465	0.0170784
LIPA	-4.97363	0.70908	-0.352986	13.8996	0.000192836	0.0181489
FCGR1B	-11.592	-0.0287442	0.81335	13.8288	0.000200238	0.0187425
BLZF1	-11.0952	0.205072	0.684263	13.7801	0.000205502	0.0189984
CASP7	-10.6771	-0.108264	0.651636	13.7843	0.000205041	0.0189984
FABP4	-10.4264	1.10441	-0.639534	13.7728	0.000206299	0.0189984
ABTB2	-9.76439	-0.825866	0.646747	13.7537	0.000208412	0.0190903
HDX	-10.7128	-0.273283	0.653207	13.636	0.000221895	0.0202172
MLLT6	-10.319	-0.57053	0.641253	13.5907	0.000227314	0.0204929
SLC43A2	-9.13932	0.00626647	0.867695	13.5926	0.000227074	0.0204929
IFI6	-8.49053	-0.00994236	0.526706	13.5368	0.000233932	0.0207831
MXD1	-10.0417	0.0973166	0.605445	13.5349	0.000234172	0.0207831
RAB14	-9.74023	0.643737	-0.545234	13.5388	0.000233682	0.0207831
HSP90AB1	-8.96716	0.241768	0.519294	13.5017	0.000238348	0.0210446
DYNLT3	-10.5113	0.70618	-0.633862	13.433	0.00024723	0.0214965
PHF15	-10.4929	-0.701498	0.649547	13.4399	0.000246324	0.0214965
UNC5A	-10.0249	-1.39979	0.654061	13.4463	0.000245493	0.0214965
GMPR	-10.2556	-0.79308	0.631069	13.4135	0.000249824	0.0216123
IL7	-10.9303	-0.0400447	0.658953	13.2562	0.000271679	0.0233849
FUCA2	-9.47429	0.345511	-0.522713	13.2363	0.000274573	0.0235158
UBE2V1	-12.0596	2.42948	-0.801912	13.0963	0.000295872	0.0252139
WDR45	-10.2777	1.20757	-1.3484	13.0692	0.000300193	0.0254555
SORBS2	-9.47889	-0.561481	0.559579	13.0246	0.000307432	0.0259409
CDC37	-10.8297	-0.817991	0.748825	12.9111	0.000326631	0.0271595
CSRNP1	-10.3541	0.270559	0.732441	12.9173	0.000325556	0.0271595
CYP2A6	-12.6424	-2.33097	1.57852	12.9239	0.000324422	0.0271595
PITPNA	-10.2286	-0.441101	0.587987	12.8794	0.000332218	0.0274906
DYNC1H1	-9.33794	0.0858901	0.488072	12.8077	0.000345191	0.0284268
SCIN	-9.90019	0.0564023	0.536912	12.775	0.000351277	0.0287896
EVL	-9.12561	-0.281065	0.501851	12.7253	0.000360745	0.0294247
DYSF	-9.06162	-0.837573	0.509472	12.6983	0.000365986	0.0297108
C21orf91	-11.803	-0.00976549	0.813087	12.6833	0.000368928	0.0298084
EMILIN2	-7.82841	-0.138191	0.506967	12.6154	0.000382576	0.0306222
NES	-11.9686	-0.755406	0.93453	12.6234	0.000380953	0.0306222
VDAC2	-9.57113	0.334572	-0.53122	12.5657	0.000392896	0.0313019
RELA	-10.6175	-0.357509	0.619293	12.5328	0.000399874	0.0315642
TRIM14	-10.6625	0.133221	0.613278	12.5369	0.000398992	0.0315642
TLN1	-8.5361	-0.341676	0.567348	12.5036	0.000406168	0.031914
HDC	-10.0273	-0.890889	-0.707996	12.4485	0.000418328	0.0325706
MYLIP	-10.7705	0.197923	0.603726	12.453	0.000417322	0.0325706
ITGA2	-11.0362	-0.615951	0.727841	12.3026	0.000452338	0.0350592
HSH2D	-11.4328	-1.06542	0.809342	12.1746	0.000484459	0.0373797
NLRC5	-9.41951	-0.414372	0.492913	12.1575	0.000488909	0.0375539
SOCS1	-13.5004	-0.0536528	1.33996	12.1202	0.000498798	0.0381424
BASP1	-9.22887	-0.218305	0.519783	12.0886	0.000507301	0.0386202
GTF2F1	-11.0491	-0.402494	0.672835	12.0511	0.000517609	0.0392307
C22orf28	-10.4511	-0.135133	0.574198	11.9245	0.000554003	0.0415448
CHMP7	-11.1862	-0.318135	0.677235	11.9298	0.000552445	0.0415448
GRIPAP1	-10.5892	-0.642583	0.627692	11.9198	0.000555418	0.0415448
TIMM10	-12.2619	-0.437201	0.907479	11.9104	0.000558205	0.0415717
IFNA8	-16.7996	1.04604	3.81831	11.899	0.000561643	0.0416467
EIF4A2	-8.78326	1.03075	-1.03698	11.7988	0.000592688	0.0437148
PBXIP1	-10.3565	-0.744048	0.596032	11.7927	0.000594637	0.0437148
CCL2	-11.4248	1.18512	0.737972	11.776	0.000599977	0.0439188
TYMP	-10.0739	-0.648184	0.597581	11.715	0.00061998	0.04519
RORB	-10.7337	-0.624452	0.644359	11.6796	0.000631907	0.0458641
PRDX6	-8.63212	0.384034	-0.518241	11.6713	0.000634714	0.0458735
HCST	-8.45605	-0.389121	-0.514052	11.5707	0.000669992	0.0482197
AKAP13	-8.37466	-0.0914401	0.50569	11.5386	0.000681676	0.0484845
DPAGT1	-10.644	0.259007	-0.619059	11.5372	0.000682163	0.0484845
TRAF2	-10.7409	-1.24003	0.685626	11.5485	0.000678051	0.0484845
C10orf140	-14.2485	2.43932	-2.00852	11.5085	0.000692771	0.0487219
GNG10	-11.7228	1.0157	-0.799472	11.5051	0.000694036	0.0487219
SMAD3	-10.0235	-0.563323	0.580332	11.5177	0.000689374	0.0487219
SLC25A43	-10.0514	0.783646	-0.746018	11.4967	0.000697211	0.048745
CCR7	-11.8114	-0.244828	0.81468	11.4877	0.000700583	0.0487817
ITGB8	-11.0018	0.671641	0.688772	11.4684	0.000707912	0.0490924
DDB1	-8.9957	-0.106976	0.476275	11.459	0.000711498	0.0491421
GPR183	-12.1698	2.95386	-1.20328	11.4375	0.000719783	0.0495147
H3F3A	-9.07837	-0.119049	-0.601203	11.4076	0.000731435	0.0498369
RG9MTD1	-11.1298	0.878066	-0.632835	11.4096	0.000730656	0.0498369
TRIM22	-9.60687	0.310572	0.470982	11.4032	0.000733195	0.0498369
SPTY2D1	-10.8556	0.268471	0.568818	11.3805	0.000742191	0.050249
YOD1	-10.5553	0.621748	-0.588142	11.3466	0.000755864	0.0509732
KIF1C	-10.3659	-0.584152	0.598821	11.3291	0.000763015	0.0512536
PLA2G4A	-10.1366	-0.428947	0.554073	11.3056	0.000772736	0.0517039
CDKL1	-11.0825	-0.548411	0.6651	11.2422	0.000799564	0.0532908
HIST1H2BN	-11.2402	-0.420951	-0.834655	11.2072	0.000814808	0.0540808
MRPS14	-10.6907	0.13188	-0.768745	11.2005	0.000817732	0.0540808
EPB49	-11.3939	-1.99709	0.924549	11.1771	0.000828141	0.0544217
FAM71A	-12.987	-1.40881	1.45141	11.1605	0.000835595	0.0544217
HNRNPU	-9.49821	0.252728	0.47208	11.1702	0.000831204	0.0544217
SLC6A15	-10.649	-1.25631	-1.06505	11.1641	0.000833951	0.0544217
TNK2	-10.382	-1.10624	0.616744	11.1524	0.000839232	0.0544515
HIST1H4H	-11.2586	-0.258203	-0.789726	11.1286	0.000850088	0.0547412
NEDD1	-11.2574	0.273626	0.614652	11.1327	0.00084819	0.0547412
FAM21A	-10.7653	-0.0820156	0.61935	11.1164	0.000855694	0.0548256
U2AF2	-10.0302	-0.618625	0.546294	11.1118	0.000857801	0.0548256
MOSPD1	-9.51154	0.741534	-0.490286	11.1041	0.000861392	0.0548505
SEMA4D	-9.86862	-1.26091	0.570135	11.0863	0.000869681	0.0551732
TPM3	-9.55532	0.424425	0.467284	11.0441	0.000889707	0.0562354
PALM2-AKAP2	-9.46852	-0.0135292	0.475856	11.0214	0.000900683	0.0567199
GPR89B	-10.8209	0.065853	-0.685078	11.0042	0.000909081	0.057039
SIGMAR1	-12.5425	0.853947	-1.03294	10.9924	0.000914852	0.0571916
RBBP6	-9.80708	0.620585	0.460087	10.9808	0.000920614	0.0573425
PCDH11Y	-9.8411	-0.288581	-0.802847	10.9595	0.000931241	0.0577943
ZHX2	-9.40234	-0.548067	0.496255	10.9331	0.000944606	0.0584121
MMADHC	-9.68197	0.646268	-0.481041	10.9258	0.000948339	0.058432
ARHGAP30	-9.74996	-0.411182	0.509196	10.8935	0.000965046	0.0591138
RANGAP1	-10.4951	-0.701772	0.581559	10.891	0.000966306	0.0591138
DDX27	-10.9385	-0.367216	0.637329	10.8652	0.000979885	0.0597311
NUPR1	-11.0773	-0.868199	0.742638	10.8434	0.000991462	0.0602225
RNF213	-9.13035	-0.168714	0.487085	10.8103	0.00100937	0.0610936
PARP9	-9.64886	0.579782	0.450138	10.7568	0.00103899	0.062665
MED8	-10.5724	0.0622816	-0.623029	10.7367	0.0010503	0.0626745
NPC2	-7.7943	0.187933	-0.486354	10.7306	0.00105378	0.0626745
RPS3	-7.75164	-0.00856268	-0.639589	10.7426	0.00104695	0.0626745
TMEM110	-10.0872	-0.489326	0.538313	10.7397	0.00104861	0.0626745
CCL3L3	-12.1239	0.122433	0.964778	10.7101	0.00106555	0.0631548
ITPRIPL2	-10.4145	0.158285	0.535054	10.6833	0.00108107	0.0638541
TMEM132A	-11.1335	-0.678743	0.660458	10.6417	0.00110568	0.065083
RHCE	-10.9461	-1.25921	0.717998	10.6197	0.00111889	0.0656353
CYBASC3	-8.75385	-0.0869116	-0.493677	10.5891	0.00113756	0.0665027
MED25	-10.6973	-1.05215	0.661886	10.497	0.00119569	0.0696633
S100A4	-8.09394	0.0675553	-0.482635	10.4349	0.00123656	0.0717999
AIM2	-13.4913	0.309463	1.21174	10.3856	0.00127003	0.0731581
AP3D1	-9.30516	-0.417301	0.462216	10.3898	0.00126715	0.0731581
LMNB1	-11.5812	-0.491772	0.733922	10.3816	0.00127276	0.0731581
IFITM1	-13.8111	-2.18779	2.06725	10.343	0.00129969	0.0742082
USP7	-9.44048	0.287193	0.438637	10.3482	0.00129601	0.0742082
TNFRSF10D	-9.79146	-0.132542	0.487662	10.3184	0.00131709	0.0749517
ARNTL2	-10.6409	-0.0714868	0.542957	10.2617	0.00135818	0.0764545
C19orf43	-10.1233	-0.504588	0.539669	10.274	0.00134916	0.0764545
NKX2-3	-13.5868	0.507011	-1.96787	10.2637	0.00135671	0.0764545
SLC22A1	-11.8207	-0.782682	0.944069	10.2574	0.00136135	0.0764545
AIDA	-10.7627	0.83206	0.609949	10.2455	0.00137022	0.0766683
POMP	-10.0013	1.03877	-0.526153	10.2402	0.00137411	0.0766683
SP140L	-10.3897	-0.164728	0.554828	10.2328	0.00137968	0.0767292
FAM21C	-10.1095	0.117531	0.492443	10.1932	0.00140959	0.078139
CWF19L1	-10.3615	0.537381	-0.71066	10.1834	0.00141708	0.0783004
CR1L	-10.8601	-0.847076	0.633589	10.1526	0.001441	0.0793662
RCAN1	-10.0163	0.400614	0.553028	10.1277	0.00146059	0.0801876
EIF4B	-9.33026	0.521282	0.455178	10.0043	0.00156174	0.0854666
SLFN12	-12.0913	-0.288855	0.833689	9.97501	0.00158679	0.086561
RAB32	-9.67742	0.222571	-0.480301	9.9171	0.0016375	0.0890436
EHD4	-9.80571	-0.296811	0.484984	9.89812	0.00165447	0.0896819
LTBP4	-10.9697	-1.73976	0.754243	9.88265	0.00166845	0.0901542
SPTBN1	-9.29494	-0.300605	0.443593	9.83916	0.00170835	0.09202
MTCH2	-9.63975	0.4218	-0.457162	9.76188	0.00178167	0.0956686
E2F3	-8.05742	-0.571546	-0.628428	9.73368	0.00180922	0.096263
MKL1	-9.48418	-0.340231	0.444882	9.73487	0.00180805	0.096263
TMEM188	-10.4601	0.53453	-0.542126	9.73329	0.0018096	0.096263
RAD18	-11.0054	-0.0548824	0.586231	9.72455	0.00181823	0.0963037
RPS12	-8.25256	-0.101182	-0.484676	9.72113	0.00182161	0.0963037
TNS1	-8.85566	-0.743713	0.441299	9.65023	0.00189328	0.0997844
COX5A	-9.72306	0.0397367	-0.490858	9.64335	0.00190039	0.099852
MUC4	-10.4261	-1.57972	0.630255	9.62615	0.00191826	0.100483
IRAK2	-10.0913	0.0191848	0.525982	9.58475	0.001962	0.102461
LIG1	-10.6332	-0.968212	0.591265	9.56653	0.00198157	0.103168
SERPINE3	-12.1425	0.127437	0.76296	9.54796	0.00200172	0.103901
SYNGR3	-13.9985	-3.26703	2.65433	9.53656	0.00201419	0.104233
RNF20	-10.9917	0.0848049	0.552	9.50136	0.0020532	0.105932
N4BP1	-9.93484	0.371599	0.451779	9.47917	0.00207818	0.106898
HIST1H4F	-10.9403	-0.138082	-0.692935	9.454	0.00210689	0.108051
MAX	-9.24661	-0.326558	0.431532	9.42583	0.0021395	0.109396
UFM1	-9.60414	0.938277	-0.439885	9.38148	0.00219189	0.111741
CLEC18B	-11.2854	-2.02667	-1.39708	9.36521	0.00221143	0.112402
ATF5	-10.0207	-0.125309	0.497771	9.3482	0.00223205	0.113115
SLC4A1AP	-11.1305	-0.125123	0.575731	9.33727	0.0022454	0.113456
HIST1H4D	-11.0791	-0.104429	-0.727628	9.31929	0.00226754	0.114237
ADAMTS5	-11.9495	-1.03419	0.843509	9.30992	0.00227916	0.114486
HRH2	-11.017	-1.00187	0.637497	9.30013	0.00229137	0.114763
SERPINB9	-11.6303	0.0678676	0.643805	9.23181	0.00237847	0.118778
SLBP	-9.96542	0.394244	-0.482462	9.22472	0.00238769	0.118892
PPP4R2	-10.68	0.342192	0.508228	9.17486	0.00245362	0.121821
TNIP1	-9.87372	-0.543195	0.475857	9.16609	0.0024654	0.122052
SYPL1	-10.277	0.662859	-0.50297	9.15332	0.00248267	0.122553
CD38	-11.2401	-0.858257	0.646728	9.12172	0.00252593	0.123619
PAF1	-11.0088	-0.315989	0.569249	9.12331	0.00252373	0.123619
TMEM106B	-9.90433	0.927788	-0.446572	9.12406	0.00252269	0.123619
KCNJ2	-12.0992	-0.0784165	0.753677	9.03301	0.00265148	0.128297
PRDM12	-10.7307	-4.29948	1.39023	9.03328	0.00265109	0.128297
SEZ6L2	-10.2165	-0.756613	0.521619	9.03422	0.00264972	0.128297
TCHH	-13.0948	-1.72126	1.46268	9.04689	0.00263142	0.128297
ARF4	-9.32345	0.608832	-0.432653	9.01631	0.00267581	0.12911
ADAMTSL4	-11.2973	-1.05941	0.709026	8.97578	0.00273582	0.131634
TCL1B	-13.0554	-1.9836	1.4959	8.94811	0.00277758	0.133269
PES1	-11.2375	-0.684176	0.636011	8.92297	0.00281606	0.134738
GRM4	-9.60625	-1.7936	0.530837	8.9132	0.00283117	0.135084
ZNF454	-11.8513	-1.79185	0.924033	8.89625	0.00285757	0.135784
ZNF812	-16.3163	2.72985	-6.23501	8.89361	0.00286171	0.135784
FASTKD5	-14.5454	2.30721	-1.58843	8.84979	0.00293122	0.137574
HIST1H2BK	-10.0728	0.360631	-0.485634	8.85864	0.00291705	0.137574
IQCE	-10.5403	-1.0364	0.572498	8.84958	0.00293156	0.137574
SASH3	-9.96192	-0.367473	0.479748	8.85171	0.00292815	0.137574
BTN2A1	-11.0623	0.0262517	0.550762	8.83647	0.0029527	0.137772
SAMD14	-11.7219	-1.75853	0.893684	8.83938	0.002948	0.137772
ZBED3	-11.3787	-0.589574	-0.956765	8.83203	0.00295989	0.137772
ZBTB43	-10.0656	0.549777	0.443174	8.82548	0.00297053	0.137892
CUL5	-9.35911	0.717095	-0.472485	8.8121	0.00299239	0.138158
TBRG4	-9.8171	-0.0872484	-0.514026	8.81292	0.00299105	0.138158
AGRN	-9.73085	-0.927687	0.519484	8.80122	0.0030103	0.138355
USP36	-10.2027	-0.564487	0.49866	8.7997	0.0030128	0.138355
FAM59A	-9.93674	-0.600115	0.505596	8.77669	0.00305104	0.139736
GUCY1A3	-11.8211	-0.716671	0.739085	8.76626	0.00306854	0.140163
ANXA4	-10.1713	0.233126	0.475193	8.74545	0.00310376	0.141395
HIST1H1B	-11.083	-0.896286	-0.895089	8.72085	0.00314592	0.142935
CDKN2AIP	-9.90399	0.345178	-0.478187	8.70659	0.00317062	0.143297
EEF1D	-10.307	-0.651266	0.529223	8.71003	0.00316463	0.143297
EIF4G1	-8.7969	-0.0781143	0.429168	8.69178	0.00319649	0.144086
ZNFX1	-8.70487	0.466458	0.428627	8.6774	0.00322181	0.144846
TNFSF13	-10.1963	0.0708353	-0.528984	8.64574	0.00327826	0.146998
CERCAM	-11.4527	-1.54441	0.771803	8.6212	0.00332273	0.147478
KNDC1	-10.8948	-2.0239	0.743476	8.62032	0.00332434	0.147478
MAP3K10	-10.8369	-1.3797	0.64249	8.61612	0.00333201	0.147478
NUDCD1	-10.6526	-0.289684	0.513214	8.6348	0.00329802	0.147478
PLEKHG6	-11.3651	-1.10318	0.689849	8.6297	0.00330725	0.147478
RASSF4	-8.7222	0.0570731	0.422396	8.60681	0.00334908	0.147852
ATP12A	-11.2721	-1.41174	0.724535	8.57254	0.0034127	0.149888
OSTM1	-9.39058	0.733532	-0.419391	8.57555	0.00340706	0.149888
PSMG2	-10.2045	0.425265	-0.492093	8.56451	0.0034278	0.150166
NCAPD2	-8.94505	0.424571	-0.433233	8.55601	0.00344384	0.150483
TRIOBP	-9.81335	-0.908012	0.472816	8.54381	0.00346699	0.151109
GSR	-9.61288	0.215281	-0.440596	8.53063	0.00349219	0.151437
HK3	-9.14398	-0.464105	0.431026	8.53344	0.0034868	0.151437
PREX1	-8.76277	-0.747751	0.420945	8.51417	0.00352391	0.152427
PLEKHO1	-8.76876	-0.279916	0.417257	8.50088	0.00354975	0.152773
SPRYD5	-12.9586	-0.276904	-1.57781	8.50126	0.00354901	0.152773
ZFR2	-10.6708	-1.64087	0.614453	8.49341	0.00356435	0.153017
GPATCH4	-12.193	-1.06446	0.875501	8.47807	0.00359453	0.153742
PIWIL4	-10.8779	0.174049	0.511281	8.47572	0.00359919	0.153742
TCEB3	-10.621	0.250036	0.483853	8.46871	0.00361308	0.153951
HYOU1	-9.49415	-0.283265	0.435953	8.45573	0.00363896	0.154669
RORC	-11.0211	-1.79218	0.700284	8.44681	0.00365685	0.155045
APOL6	-8.77216	0.480536	0.422979	8.43237	0.00368599	0.155894
UBB	-11.5214	-0.291158	0.693432	8.42385	0.00370331	0.156241
TPR	-10.0493	0.397127	0.447327	8.41013	0.00373136	0.157038
CD2	-12.4097	-1.54914	1.04005	8.38493	0.00378345	0.15884
ANKRD33B	-10.57	-1.18967	0.566872	8.35473	0.00384684	0.160713
HIST1H2AI	-12.8521	-0.275024	-1.46288	8.35687	0.00384232	0.160713
STX4	-9.34406	-0.282021	0.416396	8.33178	0.00389575	0.162361
COPG	-8.75763	-0.107114	0.409936	8.32467	0.00391102	0.162601
CD69	-12.5228	-0.228301	0.898654	8.28631	0.00399451	0.165671
HCLS1	-10.0077	-0.297675	0.470817	8.24611	0.00408395	0.168971
NAP1L1	-9.3546	0.573808	0.400359	8.20789	0.00417087	0.171326
NRBP1	-8.84943	0.165268	0.415266	8.20918	0.0041679	0.171326
SLC25A3	-7.67736	0.48876	-0.421736	8.21292	0.00415933	0.171326
GORASP1	-10.6	-0.686414	0.522807	8.20085	0.00418708	0.17158
CAPZA2	-8.76706	1.12508	-0.463945	8.17977	0.00423601	0.172758
EZH2	-10.9052	0.0316579	0.500028	8.18067	0.00423391	0.172758
DNAJB4	-12.595	1.09811	0.663811	8.16084	0.00428046	0.174157
PA2G4	-10.9085	0.186069	0.491875	8.1465	0.00431442	0.175123
SSTR2	-11.3118	0.467612	0.530044	8.13552	0.00434065	0.17577
MT1H	-16.6002	5.98927	-1.69685	8.12854	0.00435737	0.176032
RAB11A	-9.54935	0.720969	-0.406663	8.11246	0.00439619	0.177182
HSP90B1	-9.05529	0.479372	0.424736	8.1061	0.00441165	0.177388
PARP10	-10.5074	-0.82876	0.537136	8.10105	0.00442395	0.177466
GAK	-8.89334	-0.650778	0.414992	8.09331	0.0044429	0.177809
ARHGEF5	-10.7699	-0.838722	0.558202	8.08147	0.00447201	0.17844
IFI16	-9.13136	0.502627	0.403683	8.07844	0.00447949	0.17844
ATP6AP2	-7.25889	0.571392	-0.385067	8.07148	0.00449673	0.178711
PTMS	-9.92135	-0.712451	0.513834	8.06409	0.00451511	0.179026
EPHA5	-9.96554	-0.84958	-0.525576	8.0541	0.00454008	0.1796
SDHC	-9.65598	0.380891	-0.437237	8.04482	0.00456341	0.180107
RPP14	-11.7172	-0.0588902	0.615213	8.03205	0.00459568	0.180692
SFT2D1	-10.0331	0.356724	-0.461506	8.03061	0.00459932	0.180692
CCNB1IP1	-10.7705	0.35665	-0.624686	8.00092	0.00467537	0.183259
KIAA1429	-10.3133	-0.0817288	0.472139	7.98871	0.00470699	0.183659
NEXN	-11.7778	-0.578423	0.668771	7.99133	0.00470018	0.183659
FLNA	-5.92599	-0.425562	0.369659	7.94917	0.00481093	0.187287
BNIP2	-9.32386	0.776922	-0.407042	7.93012	0.00486185	0.188413
PLCG2	-9.21877	-0.511093	0.399847	7.93402	0.00485139	0.188413
ARL1	-9.98641	0.702018	-0.42702	7.92552	0.00487422	0.188422
HDAC8	-9.50624	-0.271809	-0.460195	7.91093	0.00491371	0.188422
SLC22A12	-12.0994	-1.53701	0.906488	7.90969	0.00491708	0.188422
SPCS1	-9.90618	0.145726	-0.459757	7.91722	0.00489665	0.188422
USPL1	-10.9548	0.476535	0.480476	7.92013	0.00488878	0.188422
BTF3L4	-9.82374	0.670444	-0.419432	7.88355	0.00498866	0.190569
KARS	-11.2201	-0.156485	0.555784	7.88112	0.00499535	0.190569
C14orf159	-9.40544	-0.480017	0.40068	7.86882	0.00502945	0.191443
GALNT2	-8.94401	-0.28584	0.391016	7.85873	0.0050576	0.192088
SH3BP5L	-10.0348	-0.510753	0.454737	7.84241	0.00510345	0.1934
ZBP1	-11.5977	-1.5478	0.771482	7.82817	0.0051438	0.194499
CTSB	-3.487	-0.0731983	-0.183035	7.82048	0.00516574	0.194569
TMEM167A	-10.1506	0.50635	-0.473843	7.81957	0.00516836	0.194569
BMP8B	-11.5984	-1.60994	0.789313	7.8086	0.00519981	0.195156
C20orf195	-14.0098	-2.30304	2.05489	7.80489	0.0052105	0.195156
SUMO2	-9.46569	0.192379	-0.402136	7.80225	0.00521813	0.195156
OTUD1	-10.3477	0.465346	0.544506	7.79488	0.00523945	0.195526
PRKCDBP	-12.4923	-1.75496	1.20521	7.77821	0.00528803	0.196703
TPK1	-8.53031	-0.0884608	0.408925	7.77227	0.00530543	0.196703
TRIB1	-9.49146	-0.0470099	-0.449047	7.77286	0.00530369	0.196703
TIMP3	-10.3431	1.25216	-0.509439	7.76617	0.00532338	0.196942
AVIL	-11.9237	-1.02463	0.775423	7.75831	0.0053466	0.197375
SASH1	-9.6418	-0.268056	0.410366	7.74397	0.00538923	0.198521
CARD17	-12.9455	-1.63089	1.28041	7.73751	0.00540852	0.198804
NIT1	-11.0435	0.108857	-0.565907	7.71906	0.00546407	0.200416
CAST	-8.53167	0.460268	0.400387	7.69025	0.00555198	0.202772
RPL21	-10.5001	0.125352	-0.593456	7.6915	0.00554815	0.202772
LGALS9B	-11.6413	-1.46921	0.761635	7.65912	0.00564861	0.205445
MYBBP1A	-11.2441	-1.2322	0.65441	7.65894	0.00564917	0.205445
CDV3	-8.88265	0.583638	0.396995	7.63948	0.00571044	0.207233
ANKHD1	-11.5438	0.1062	0.657645	7.63013	0.00574012	0.207411
MRFAP1	-11.2256	0.142853	0.532142	7.6325	0.00573258	0.207411
RAPGEF2	-9.40115	0.454878	0.378156	7.62651	0.00575166	0.207411
SECTM1	-11.4008	-1.04311	0.646607	7.6149	0.00578881	0.208312
GPN3	-11.0448	0.370687	-0.554146	7.60803	0.00581088	0.208668
DDIT4	-10.8274	-1.51241	-1.11063	7.60027	0.00583597	0.20913
BCL2L13	-10.1387	-0.0192516	0.437301	7.58866	0.00587366	0.209168
CKAP2	-10.899	0.661425	-0.495573	7.59584	0.00585032	0.209168
PTRF	-11.1034	-0.904946	0.586349	7.59091	0.00586634	0.209168
HPX	-12.7503	-1.3558	1.05197	7.5734	0.00592358	0.210073
SRRM2	-8.73766	-0.127495	0.411591	7.57416	0.00592108	0.210073
APOBEC3G	-10.7882	-0.282606	0.50201	7.55324	0.00599024	0.211125
BCL2L14	-10.7007	-0.961625	0.569503	7.55586	0.00598153	0.211125
SF3B2	-10.629	-0.327359	0.476894	7.55966	0.00596892	0.211125
GPR78	-12.9591	-2.24874	1.43912	7.54932	0.00600327	0.21115
FAM86B1	-11.7356	-2.22334	0.994306	7.53921	0.00603704	0.211903
HIST1H1D	-10.2377	-0.454856	-0.584673	7.50448	0.00615456	0.215366
MGAT1	-7.99416	-0.257528	-0.453826	7.50264	0.00616087	0.215366
DDX28	-10.8138	-0.165919	-0.548877	7.49045	0.00620271	0.21636
MBD4	-9.43617	0.648023	-0.389156	7.48336	0.00622718	0.21636
PACSIN2	-9.78067	-0.465433	0.42895	7.4841	0.00622461	0.21636
SEPT6	-10.039	-0.184804	0.432433	7.46595	0.00628769	0.21802
ZNF107	-10.8174	0.135349	0.489388	7.4581	0.00631515	0.21853
HIST1H4C	-10.5935	-0.38776	-0.553056	7.44925	0.00634629	0.219165
SLC22A13	-12.3387	-1.41504	0.910732	7.43521	0.00639599	0.220314
YIPF5	-10.0656	0.63362	-0.438461	7.43259	0.00640531	0.220314
SP100	-9.07797	0.233027	0.387535	7.40963	0.00648756	0.222696
EEF1A1	-7.54576	0.267394	0.399837	7.39287	0.0065483	0.224332
RPS19	-8.13993	-0.261549	-0.41806	7.3754	0.00661222	0.226069
RILPL2	-10.3942	-0.171559	0.460059	7.36814	0.00663894	0.226531
RHOH	-11.511	-0.888205	0.635368	7.34433	0.00672745	0.229094
SMARCA4	-9.88909	-0.78329	0.444706	7.32753	0.00679063	0.230787
EFHC2	-10.8101	-0.0703959	-0.827675	7.31822	0.00682588	0.231068
TMEM107	-10.3251	0.0362691	-0.652989	7.32083	0.00681598	0.231068
DNMT3A	-9.81167	-0.981692	0.453926	7.30682	0.00686936	0.232059
GTF2B	-10.3015	0.48151	0.421877	7.29991	0.0068958	0.232059
SCYL3	-11.428	-0.0360471	0.558989	7.30165	0.00688915	0.232059
TRIM21	-10.1931	0.251139	0.427275	7.25614	0.00706589	0.237317
BRCA2	-10.878	0.303479	0.471198	7.24615	0.00710532	0.237862
SH3PXD2A	-8.89004	-1.08299	0.380475	7.245	0.00710989	0.237862
METTL11B	-12.7525	-0.851587	-1.53597	7.23174	0.00716259	0.238232
MUC20	-11.5562	-0.616541	0.622891	7.22823	0.00717659	0.238232
SLC20A1	-9.22046	0.571261	-0.392693	7.23611	0.00714518	0.238232
THBS2	-11.1528	-1.35965	0.621271	7.23146	0.00716369	0.238232
PCDHB10	-13.7048	-3.30367	2.21249	7.21642	0.00722397	0.239341
RPS11	-8.78983	-0.247794	0.38751	7.19859	0.00729608	0.240799
TRIM74	-12.9195	-1.41942	1.15264	7.19992	0.00729068	0.240799
RNF19B	-10.3426	0.18335	0.452373	7.18651	0.00734537	0.241959
TRIM43	-13.9746	0.960747	-1.71525	7.15029	0.00749518	0.24642
FOXO4	-11.2584	-0.379723	0.549549	7.12822	0.007588	0.248994
GPRC5C	-12.959	0.0428168	-1.18219	7.12264	0.00761166	0.249293
HS3ST3B1	-11.0025	-1.27612	0.596072	7.1168	0.00763647	0.249628
PHAX	-11.9874	-0.370016	0.684043	7.1122	0.0076561	0.249793
DRD5	-14.2681	0.482121	-2.36201	7.10659	0.00768011	0.2501
SRGN	-8.22213	0.477098	-0.395594	7.08617	0.0077681	0.252485
BCL2	-9.26776	0.0580172	0.366597	7.07322	0.00782445	0.253824
USO1	-9.82419	0.394267	0.387479	7.06991	0.00783892	0.253824
C5orf43	-10.2303	0.587621	-0.455546	7.0503	0.00792521	0.25525
KISS1	-12.3806	-1.58471	0.934899	7.04974	0.00792767	0.25525
LZTR1	-10.132	-0.827304	0.458827	7.051	0.00792208	0.25525
SFTPB	-12.0779	-1.52104	0.841155	7.04251	0.00795974	0.255802
LYZ	-5.39846	0.350443	-0.288446	7.03109	0.00801065	0.256409
NDUFA7	-11.612	-1.00045	0.667691	7.02821	0.00802354	0.256409
TRAF3IP2	-10.2691	-0.161784	0.447698	7.02986	0.00801615	0.256409
PATL1	-9.61593	0.279185	0.36488	7.01507	0.00808266	0.257398
TJP2	-11.0968	-0.296426	0.525025	7.01465	0.00808453	0.257398
HINT1	-9.11476	0.315069	-0.387984	7.00885	0.0081108	0.257755
ZBTB8B	-12.0299	-0.620705	-0.933269	7.00469	0.00812966	0.257876
CD2AP	-10.1137	-0.0769006	0.455068	6.98603	0.00821483	0.260028
EIF2A	-9.97031	1.46156	-0.372955	6.98319	0.00822788	0.260028
ARID5A	-9.58014	-0.378056	0.4174	6.96594	0.00830758	0.261871
YJEFN3	-11.8325	-1.38807	0.795601	6.96396	0.00831675	0.261871
MAP4K4	-9.46201	0.183312	0.362451	6.96	0.00833523	0.261971
B4GALT3	-10.3217	-0.298506	-0.487103	6.95103	0.0083771	0.262383
TWSG1	-9.8609	0.487047	-0.402181	6.95063	0.00837896	0.262383
MAPK8IP3	-10.0579	-0.9585	0.467548	6.94234	0.00841789	0.262571
PTK2B	-8.99624	-0.382356	0.365515	6.93956	0.00843096	0.262571
XRCC5	-9.82529	0.221701	0.394438	6.945	0.00840537	0.262571
RNASE6	-9.69824	0.559767	-0.390848	6.92978	0.00847722	0.263055
SLC15A3	-8.32086	-0.468431	0.400317	6.93296	0.00846217	0.263055
DAPP1	-9.7771	0.10334	0.443146	6.88903	0.00867262	0.268481
VEPH1	-10.0123	-0.513242	0.454086	6.8868	0.00868344	0.268481
CSTA	-9.09253	0.458978	-0.402046	6.86892	0.00877077	0.270693
UBE2B	-9.98237	0.437984	-0.410159	6.86187	0.00880543	0.271274
GPAA1	-9.82809	-0.443796	-0.458422	6.84857	0.00887123	0.27281
MACF1	-8.25288	0.0456718	0.390784	6.82332	0.00899753	0.275212
RAG1	-12.5064	-1.38324	0.947029	6.82776	0.00897518	0.275212
TSNARE1	-9.3829	-1.42662	0.420619	6.82646	0.00898171	0.275212
GMFB	-9.29785	0.9343	-0.381567	6.80978	0.00906597	0.276343
HIST1H2BE	-12.6564	0.236668	-0.911713	6.80645	0.00908292	0.276343
RGAG4	-11.7589	-0.520077	0.637602	6.80898	0.00907005	0.276343
NAP1L2	-14.5241	-2.32279	2.29992	6.78337	0.00920113	0.279443
C5orf45	-11.4547	-0.641979	0.581799	6.76219	0.00931094	0.280399
HSD17B11	-9.38333	0.564218	-0.37343	6.77374	0.00925087	0.280399
LEPROT	-10.2824	-0.199587	-0.491977	6.76153	0.00931439	0.280399
TMEM85	-10.7396	0.400068	-0.476515	6.77092	0.00926553	0.280399
TRIM5	-11.0218	0.042304	0.491923	6.76152	0.00931443	0.280399
ABR	-8.21584	-0.293328	0.380608	6.75073	0.00937094	0.280884
CLYBL	-9.93133	-0.127737	-0.502767	6.72885	0.00948659	0.280884
CXCL3	-11.557	-0.765307	0.771625	6.7358	0.00944967	0.280884
DNM2	-8.85172	-0.516311	0.373263	6.74046	0.00942503	0.280884
DNTTIP2	-10.8284	0.93086	0.467168	6.74218	0.00941596	0.280884
FH	-9.50297	0.517482	-0.36662	6.73166	0.00947162	0.280884
IRX1	-13.498	-1.207	-4.59211	6.73977	0.0094287	0.280884
NMD3	-11.1693	0.55023	-0.500446	6.75072	0.00937099	0.280884
SUB1	-9.84357	0.881435	-0.37877	6.72735	0.00949454	0.280884
ZSCAN5C	-13.6399	-2.35847	1.73664	6.7391	0.00943223	0.280884
ACTL6B	-12.1829	-1.86304	0.916574	6.71959	0.00953597	0.281139
NHLRC1	-12.6902	0.411815	-0.878619	6.72146	0.00952595	0.281139
C9orf100	-13.3204	-0.116389	-1.65326	6.71488	0.00956115	0.281397
MYO1A	-11.8804	-0.924671	0.688544	6.7062	0.00960781	0.282285
FGF23	-13.0781	-1.47951	1.16665	6.68386	0.00972896	0.284867
PTPN11	-9.9413	-0.0631923	0.409725	6.6844	0.00972602	0.284867
MANEA	-11.0445	0.846312	-0.465475	6.67639	0.0097698	0.285575
ARNT	-9.89134	-0.17745	0.406831	6.66226	0.00984762	0.287283
GRIN2D	-11.0315	-1.29635	0.580709	6.6597	0.00986178	0.287283
BATF3	-12.0368	-0.890861	0.729331	6.65409	0.00989284	0.287698
ID2	-9.11991	0.622884	-0.402165	6.64931	0.00991944	0.287983
C2orf80	-12.4916	-1.65986	0.993363	6.64303	0.00995447	0.288511
RGS9	-10.4725	-0.847003	0.470249	6.63243	0.0100138	0.289742
GTF2A1L	-12.1293	-0.291995	-0.888997	6.62008	0.0100835	0.291266
ARHGAP18	-9.37584	0.251608	-0.382696	6.60745	0.0101553	0.292569
PDGFRL	-10.983	-1.19365	0.559096	6.60613	0.0101628	0.292569
ARHGAP22	-9.28715	-0.672649	0.366606	6.58976	0.0102567	0.294283
MYADM	-8.45937	-0.0719572	-0.387504	6.59206	0.0102435	0.294283
RSPH3	-10.2881	-0.141146	0.418929	6.58444	0.0102874	0.29467
NADK	-9.67443	-0.576482	0.426204	6.57011	0.0103705	0.296062
SUPT16H	-10.4869	0.224115	0.42873	6.57105	0.0103651	0.296062
C16orf88	-11.7608	-0.268751	0.609678	6.55342	0.0104683	0.29814
DACH2	-8.97662	-0.473323	0.360666	6.55174	0.0104782	0.29814
CCDC75	-12.4313	-0.124509	0.697309	6.54542	0.0105154	0.298704
AASDHPPT	-10.6685	0.688284	-0.443319	6.53157	0.0105977	0.300542
C9orf91	-10.1872	-0.12304	0.420086	6.51376	0.0107043	0.302063
CHD5	-10.1873	-1.88713	0.52756	6.51085	0.0107218	0.302063
NAALADL2	-8.80717	-0.21253	-0.525239	6.51193	0.0107153	0.302063
PFKL	-9.12086	-0.674146	0.380741	6.51824	0.0106774	0.302063
RBP5	-12.8319	-1.30431	-2.13327	6.5068	0.0107463	0.302254
MMP28	-12.007	-0.399099	-0.911447	6.49946	0.0107907	0.303007
C10orf53	-11.821	3.49721	-1.20242	6.48437	0.0108827	0.303789
NBPF6	-12.1771	-1.49437	0.944389	6.48719	0.0108654	0.303789
NCOA7	-9.54492	0.193567	0.363815	6.49175	0.0108377	0.303789
NFKBIA	-8.31867	-0.313397	0.409672	6.48326	0.0108895	0.303789
AARS	-9.12951	-0.233749	0.361036	6.46888	0.010978	0.304464
CBX4	-11.1426	-1.18148	0.606299	6.46413	0.0110073	0.304464
LMNB2	-11.5468	-1.13979	0.662456	6.46203	0.0110204	0.304464
LMTK2	-10.4662	-0.590848	0.441912	6.47276	0.010954	0.304464
NPM1	-9.14769	0.221144	0.40334	6.46707	0.0109892	0.304464
RAB11FIP4	-9.74937	-0.899457	0.415711	6.4727	0.0109544	0.304464
MFHAS1	-9.42764	0.00178344	0.35917	6.45839	0.011043	0.304598
SUPT6H	-9.28828	-0.0444942	0.353135	6.44317	0.011138	0.306724
EIF2AK3	-10.3257	0.644342	-0.43214	6.43931	0.0111622	0.306898
GTF3C1	-9.8345	-0.510105	0.400143	6.43071	0.0112164	0.307401
SLC22A15	-9.22737	0.208455	-0.371165	6.43203	0.0112081	0.307401
LAMP3	-11.3714	-0.0949958	0.54183	6.42766	0.0112357	0.307437
CLIP1	-9.29912	0.0773618	0.350094	6.42467	0.0112546	0.307464
DLK2	-12.6963	-1.86882	1.09044	6.41383	0.0113235	0.308853
DCTN1	-10.3729	-0.683347	0.453068	6.40721	0.0113658	0.309514
ZNF772	-11.8778	0.603967	-0.589224	6.4024	0.0113966	0.309861
OPN1SW	-12.571	0.401018	-0.805456	6.39947	0.0114155	0.309882
ARL6IP4	-10.9508	-0.777539	0.518602	6.39563	0.0114402	0.310061
C1orf222	-13.2173	-1.57237	-4.52451	6.38256	0.0115247	0.311481
C7orf45	-13.7706	-1.54361	1.51338	6.37799	0.0115544	0.311481
G6PC2	-13.8658	-0.812806	-4.83662	6.37632	0.0115653	0.311481
PHRF1	-10.8019	-0.775625	0.503059	6.38152	0.0115315	0.311481
CPE	-10.3014	-0.4956	0.437628	6.37339	0.0115844	0.311506
DNASE2B	-9.28589	0.543389	-0.359025	6.3593	0.0116767	0.312932
HIST1H4K	-12.0076	-0.0491811	-0.83147	6.35957	0.011675	0.312932
SLC5A10	-10.1611	-1.09884	0.455526	6.35695	0.0116923	0.312932
OR7C1	-14.882	-4.04968	3.57415	6.34952	0.0117413	0.313396
ORMDL3	-10.919	-0.654434	0.49561	6.34878	0.0117462	0.313396
BAZ1B	-10.0281	-0.283299	0.42313	6.33724	0.0118229	0.314891
ITGB7	-11.1619	-0.620523	0.522264	6.33482	0.011839	0.314891
TTC38	-10.4438	-0.571075	0.433634	6.32493	0.0119052	0.316162
C14orf180	-12.1518	-2.4763	1.05151	6.31397	0.0119791	0.317631
RPL22L1	-11.8016	0.396448	-0.605506	6.30714	0.0120253	0.318363
ZNF425	-11.5138	0.468957	-0.760238	6.29676	0.0120959	0.319738
GH1	-14.5156	-0.0445633	-5.19378	6.29112	0.0121345	0.319771
HEG1	-10.3188	-0.208201	0.434651	6.29308	0.012121	0.319771
MFSD1	-8.30777	0.370113	-0.37802	6.28096	0.0122042	0.320621
NOL7	-11.7503	-0.220679	0.562673	6.28202	0.0121969	0.320621
AGAP5	-12.5467	-0.39779	0.743993	6.27823	0.012223	0.320624
PKP3	-13.4871	-1.28042	-4.63783	6.2704	0.0122771	0.321552
SCAND1	-10.2944	-0.881218	-0.59921	6.26414	0.0123206	0.322198
C14orf119	-10.5076	0.353736	-0.45378	6.25108	0.0124118	0.322612
CD40	-9.85951	-0.0999308	0.385261	6.25632	0.0123751	0.322612
HIP1R	-11.4514	-1.22128	0.628371	6.25221	0.0124039	0.322612
RHBDL2	-11.2199	-0.2396	0.519922	6.25218	0.0124041	0.322612
C22orf15	-13.3216	-0.0854932	-1.39317	6.23419	0.0125307	0.32521
MRPL39	-10.8645	0.309051	0.423965	6.22646	0.0125855	0.326137
BEGAIN	-11.4129	-1.50464	-0.880666	6.20559	0.0127347	0.329066
CREBBP	-9.21905	-0.320805	0.350288	6.20529	0.0127369	0.329066
YEATS2	-10.0532	-0.172684	0.399861	6.19546	0.0128078	0.3304
PLAU	-10.3031	0.71372	-0.483768	6.19078	0.0128417	0.330776
BTG2	-11.5851	1.25402	-0.720983	6.1769	0.0129429	0.331549
C10orf85	-15.326	0.869031	-5.40623	6.18194	0.012906	0.331549
EIF4EBP3	-11.4999	-0.17353	-0.62731	6.17604	0.0129492	0.331549
SHF	-10.5229	-0.379387	-0.542133	6.17854	0.0129309	0.331549
SDC3	-9.71084	-0.545565	0.392909	6.17209	0.0129781	0.331794
BANF1	-10.7917	0.0269581	-0.50893	6.16033	0.0130647	0.33351
COL9A2	-10.772	-0.725875	0.482676	6.15038	0.0131384	0.334395
HLX	-11.9064	-0.224799	0.617302	6.15252	0.0131225	0.334395
HIST1H2BC	-9.53018	-0.157157	-0.377248	6.13412	0.0132597	0.336982
FKBP15	-8.36015	0.103329	0.361002	6.12434	0.0133333	0.33735
PRAMEF1	-13.4892	-0.254088	-1.76164	6.12493	0.0133289	0.33735
YBX1	-8.69911	-0.444803	0.386459	6.12884	0.0132994	0.33735
AHDC1	-10.3402	-1.18406	0.477875	6.11297	0.0134194	0.339027
BRD9	-10.7925	-0.449808	0.460298	6.10567	0.0134749	0.339928
FMNL2	-8.61702	0.409333	0.362709	6.09858	0.013529	0.340792
CHI3L1	-3.56762	0.0097468	-0.165121	6.08655	0.0136215	0.341114
MSMP	-11.8469	-0.464834	0.610253	6.09383	0.0135655	0.341114
RILPL1	-9.9584	-0.546239	0.398197	6.091	0.0135872	0.341114
USP3	-9.18464	0.145332	-0.401756	6.08804	0.01361	0.341114
CCBP2	-11.1814	-1.2332	0.580811	6.07043	0.0137464	0.34374
DENND1C	-10.8522	-0.847082	0.491319	6.06649	0.013777	0.344004
GTPBP4	-10.5646	0.0944698	0.416102	6.05639	0.0138561	0.345474
SCAMP4	-10.0243	-0.481457	-0.45551	6.05358	0.0138781	0.345521
NME2	-9.52633	-0.362243	0.40701	6.04729	0.0139277	0.346251
EZR	-9.06887	0.0773208	0.343831	6.03595	0.0140174	0.347977
ANXA8	-12.9394	-0.627302	-1.55811	6.02864	0.0140755	0.348915
HS3ST1	-10.8694	0.249056	-0.468293	6.01945	0.0141491	0.350119
KCTD10	-10.6579	0.0484081	0.445698	6.01746	0.014165	0.350119
CKMT1A	-12.5365	-2.55433	1.22128	6.00826	0.0142391	0.350577
MASTL	-10.5862	0.709607	0.418679	6.00957	0.0142285	0.350577
PNRC1	-8.98946	0.250858	-0.361201	6.00552	0.0142612	0.350577
SLC25A44	-11.235	-0.126046	0.47997	6.005	0.0142654	0.350577
CYB5R3	-9.29752	-0.488122	0.362905	5.99067	0.0143818	0.352212
FN1	-6.18852	0.140904	0.312311	5.98922	0.0143936	0.352212
SPATA3	-11.5395	-1.23723	0.639001	5.98932	0.0143927	0.352212
SNCG	-12.6997	-2.50724	1.25353	5.98668	0.0144143	0.352215
GUF1	-10.6283	0.660404	-0.434659	5.9839	0.014437	0.352268
GADD45B	-11.0092	0.478741	0.526481	5.97863	0.0144802	0.352819
MAVS	-8.99741	-0.103292	0.344803	5.96598	0.0145845	0.35335
OTUD7B	-10.6049	-0.0574953	0.428332	5.97062	0.0145462	0.35335
TM4SF19	-7.60015	0.265449	-0.345416	5.97193	0.0145353	0.35335
ZNF330	-10.2069	0.345069	-0.420578	5.96746	0.0145722	0.35335
OR1B1	-17.0616	3.15959	-6.29048	5.96065	0.0146286	0.353702
SGPP1	-9.59451	0.451329	-0.350164	5.95924	0.0146404	0.353702
FAM166A	-13.348	-1.97542	1.40619	5.95161	0.0147038	0.354014
PRKRIR	-10.8544	0.413331	0.417412	5.95508	0.0146749	0.354014
TSPAN9	-9.17187	-0.947069	0.369041	5.95024	0.0147153	0.354014
ACAA2	-8.93068	0.498993	-0.362706	5.93971	0.0148034	0.354145
ETV3L	-12.3838	-1.03766	0.781034	5.94073	0.0147949	0.354145
MRPS24	-10.3993	-0.345817	-0.461999	5.94556	0.0147544	0.354145
TJP1	-10.6762	-0.213296	0.424306	5.94326	0.0147736	0.354145
HSD17B10	-11.2832	-0.0888508	-0.538058	5.92986	0.0148864	0.354283
RPS27L	-9.76832	0.610937	-0.376542	5.92921	0.0148919	0.354283
SLC6A9	-10.9426	-1.23752	0.530305	5.93319	0.0148584	0.354283
XYLT1	-8.80809	-0.467595	0.343129	5.93477	0.014845	0.354283
PLA1A	-11.7383	-0.922497	0.636851	5.92334	0.0149416	0.354971
BLVRA	-10.1082	0.0629026	0.38349	5.91583	0.0150055	0.355199
MAGEB17	-13.996	-1.70659	1.60296	5.91621	0.0150022	0.355199
PHEX	-10.4007	-0.286756	0.411409	5.90569	0.0150921	0.355199
RABEP1	-9.82843	0.438588	0.351228	5.91096	0.015047	0.355199
RPL39L	-11.7835	-0.00678125	-0.677382	5.90785	0.0150736	0.355199
TAF4	-10.2969	-1.13028	0.452728	5.90519	0.0150963	0.355199
UBE4A	-9.5939	0.626237	-0.347237	5.90949	0.0150595	0.355199
PFDN2	-10.5775	-0.439852	0.4307	5.8994	0.015146	0.35588
SUPT5H	-10.3761	-0.698257	0.425879	5.89537	0.0151808	0.356207
BECN1	-10.4829	0.157016	0.4173	5.88959	0.0152306	0.356889
C2orf69	-10.8854	0.579092	-0.43236	5.87371	0.0153686	0.357842
CGGBP1	-9.28008	0.795251	-0.345446	5.87305	0.0153744	0.357842
CLCN4	-11.5184	-1.09144	0.603349	5.86845	0.0154147	0.357842
CNDP2	-9.15714	-0.245971	0.336515	5.86812	0.0154175	0.357842
HNRNPAB	-11.2978	-0.0172418	0.4897	5.87101	0.0153922	0.357842
IGFL3	-12.0923	1.44162	-0.512048	5.86992	0.0154018	0.357842
PHF10	-11.003	1.0426	-0.422612	5.88204	0.0152961	0.357842
ARHGDIA	-9.51427	-0.602075	0.418197	5.8618	0.015473	0.358642
NCOA4	-9.50799	0.296857	0.338117	5.85065	0.0155713	0.360433
EPB41L2	-9.0741	-0.0399654	0.357721	5.8293	0.0157614	0.364341
NTN5	-12.7801	-1.3062	0.994796	5.82396	0.0158093	0.364957
MRPS25	-10.8908	-0.297835	0.447245	5.81909	0.0158531	0.365475
B4GALT1	-8.97428	0.0319169	-0.35175	5.8088	0.0159462	0.367095
MMGT1	-9.54976	0.816109	-0.351965	5.80659	0.0159663	0.367095
ACTN4	-9.24084	-0.363497	0.339074	5.80418	0.0159881	0.367105
C10orf88	-11.9534	0.618215	-0.583999	5.77544	0.0162517	0.368221
EPAS1	-8.7529	0.106891	0.34839	5.78219	0.0161894	0.368221
FAM110A	-10.8759	-0.553511	-0.526327	5.77941	0.0162149	0.368221
GYG1	-9.84753	0.536018	-0.362001	5.78628	0.0161517	0.368221
RASL11B	-11.1647	0.73287	-0.462707	5.77759	0.0162318	0.368221
SPCS3	-9.32356	0.84607	-0.354767	5.78424	0.0161704	0.368221
SPR	-12.14	-0.47751	0.638335	5.78942	0.0161229	0.368221
SSBP3	-9.25478	-0.591374	0.342983	5.78485	0.0161649	0.368221
TP53BP2	-9.28091	0.447786	0.333451	5.78836	0.0161326	0.368221
TTC7A	-9.20315	-0.891047	0.346597	5.77973	0.016212	0.368221
YAF2	-10.2544	0.195581	-0.431944	5.77219	0.0162818	0.368409
ZC3H12D	-10.5356	-0.346244	0.445819	5.7699	0.016303	0.368409
IER3IP1	-10.3042	0.680492	-0.390525	5.76666	0.0163331	0.368602
MICAL3	-9.2363	-0.622201	0.337387	5.75555	0.0164366	0.370451
GNE	-10.4354	0.520028	-0.519655	5.74623	0.0165241	0.371933
COX7A2	-9.38544	0.079492	-0.348788	5.7428	0.0165564	0.371984
ZBTB47	-11.1075	-0.473524	0.474028	5.74138	0.0165698	0.371984
ANP32B	-10.546	-0.0475854	0.406058	5.73861	0.0165959	0.372083
TNFRSF10A	-10.3489	-0.021771	0.40506	5.72725	0.0167036	0.374008
AP3B2	-10.7504	-1.53779	0.51372	5.72103	0.0167629	0.374846
HSPA2	-14.9754	0.32279	-5.19633	5.71644	0.0168068	0.375208
PAAF1	-11.6653	-0.368046	-0.646114	5.71475	0.0168229	0.375208
TRAPPC4	-10.6756	0.169208	-0.437154	5.70021	0.0169629	0.377837
SYCE2	-11.7656	-1.36748	0.687951	5.69435	0.0170196	0.378609
PLA2G15	-8.66504	-0.039359	-0.358604	5.68081	0.0171514	0.381046
NCOR2	-8.83155	-1.01447	0.339153	5.67427	0.0172155	0.381975
COX8A	-8.79267	-0.611872	-0.356363	5.67124	0.0172453	0.382141
PANX1	-10.3984	0.363655	0.387524	5.66365	0.01732	0.383301
MCTP1	-7.98333	0.188969	0.355837	5.65378	0.0174178	0.384967
CA2	-8.65824	0.319156	-0.352609	5.64645	0.0174907	0.385584
POTEH	-13.2222	-0.290172	0.895439	5.64681	0.0174872	0.385584
FCRL4	-12.3554	-1.10849	0.763066	5.64243	0.0175308	0.385737
MBL2	-14.732	-0.0032069	-5.08927	5.62588	0.0176972	0.385737
NAV1	-9.71452	-0.674783	0.37325	5.63476	0.0176077	0.385737
PCSK4	-12.4501	-2.12221	1.01985	5.63012	0.0176545	0.385737
PRKAG2	-8.5133	-0.444037	0.338241	5.62908	0.0176649	0.385737
PRPS2	-10.9333	-0.107782	0.447657	5.62729	0.0176829	0.385737
RNASE2	-15.4429	0.956354	-5.5512	5.63921	0.0175631	0.385737
RPL7L1	-10.781	0.423535	-0.433206	5.62557	0.0177003	0.385737
TULP2	-11.8251	-1.29003	0.71783	5.63779	0.0175774	0.385737
ADAMTS1	-13.5851	-0.174516	-1.73988	5.61954	0.0177613	0.386084
TRIM38	-10.0645	-0.00259869	0.405304	5.62067	0.0177499	0.386084
CCDC93	-9.43392	0.466332	0.326226	5.61714	0.0177857	0.386123
C9orf78	-10.8431	0.123531	0.413659	5.60695	0.0178894	0.386902
RUNX3	-9.99543	-0.618362	0.404692	5.60771	0.0178816	0.386902
STIP1	-9.00494	0.0396013	0.331601	5.60955	0.0178628	0.386902
ADCYAP1R1	-10.5931	-1.50922	0.50103	5.5901	0.0180622	0.387721
ALDH18A1	-10.9802	-0.642788	0.47368	5.59112	0.0180518	0.387721
DOC2A	-13.2212	-0.665374	-1.64632	5.59577	0.0180039	0.387721
GPR89A	-11.0074	-0.0425499	0.446	5.59124	0.0180505	0.387721
PAK6	-10.7435	-1.09103	0.492234	5.59003	0.018063	0.387721
TPSAB1	-13.2168	-2.54977	1.49185	5.59685	0.0179928	0.387721
C5orf4	-11.2419	-0.659914	0.504529	5.5817	0.0181491	0.388397
CENPJ	-11.4427	-0.334634	0.508238	5.58041	0.0181625	0.388397
KIDINS220	-9.32088	0.158669	0.33242	5.58377	0.0181277	0.388397
LYPLAL1	-10.0453	0.405152	-0.421711	5.57369	0.0182323	0.388918
MCL1	-9.22906	0.450233	0.328973	5.57445	0.0182244	0.388918
C8orf83	-10.8976	0.612402	-0.428959	5.56681	0.0183041	0.38897
CS	-8.7092	0.302817	-0.350727	5.56182	0.0183563	0.38897
ESD	-9.84713	0.676419	-0.354707	5.56577	0.018315	0.38897
HIST1H3J	-13.1774	-0.327051	-1.31223	5.56893	0.0182819	0.38897
LAGE3	-11.7602	-0.409865	-0.671255	5.55867	0.0183894	0.38897
LRP1	-7.05011	-0.581267	0.378457	5.55394	0.0184391	0.38897
PPM1F	-10.2293	-0.857264	0.40818	5.56428	0.0183305	0.38897
RSPH9	-11.5861	-1.14043	0.61134	5.55483	0.0184298	0.38897
UBE2E3	-9.96812	0.394189	-0.391767	5.5578	0.0183986	0.38897
BIRC7	-13.1559	-2.22551	1.35188	5.54733	0.0185089	0.389483
FHL5	-12.4207	-0.159451	-0.838899	5.54888	0.0184925	0.389483
MRPL55	-11.276	-0.335419	-0.549111	5.53471	0.0186429	0.39134
PABPC3	-14.9187	1.00436	-2.19814	5.53509	0.0186388	0.39134
MVP	-8.81095	-0.479826	0.347693	5.51948	0.0188059	0.393797
RPL37A	-7.94569	-0.130915	-0.382893	5.52037	0.0187963	0.393797
PEMT	-9.59936	-0.928321	0.372828	5.5147	0.0188573	0.394127
PLAUR	-8.52324	-0.349063	0.348438	5.51374	0.0188677	0.394127
ARGFX	-12.9893	-0.165326	-1.09147	5.48458	0.0191849	0.396388
ARHGAP11A	-11.7395	-0.17329	0.524259	5.48944	0.0191317	0.396388
CASZ1	-9.61866	-1.73245	0.409121	5.47932	0.0192428	0.396388
CDC42BPB	-9.57276	-0.266911	0.34394	5.50006	0.0190158	0.396388
ELOVL7	-11.1127	-0.417676	0.480271	5.49137	0.0191105	0.396388
EPB41	-9.46768	-0.299916	0.334924	5.48631	0.019166	0.396388
FGD1	-11.6731	-0.947216	0.609281	5.48012	0.0192339	0.396388
LRRC10	-15.2329	0.604392	-5.3384	5.48744	0.0191536	0.396388
NAT8	-15.0221	-2.93373	2.9619	5.48227	0.0192103	0.396388
SET	-9.61107	0.438788	0.323851	5.48266	0.0192061	0.396388
TEX2	-8.79629	0.200703	0.334651	5.47834	0.0192536	0.396388
TREX1	-10.6844	-0.349499	0.438877	5.491	0.0191146	0.396388
HIST2H2AC	-9.26909	-0.511811	-0.38023	5.4753	0.019287	0.396599
INCENP	-11.164	-1.03422	0.532051	5.46822	0.0193653	0.397733
ATAD3A	-11.2788	-1.52868	0.60026	5.45978	0.019459	0.398225
LRRC3	-12.6531	-0.534649	0.754782	5.4627	0.0194266	0.398225
SLC5A3	-13.2355	-0.282315	0.873159	5.46127	0.0194425	0.398225
SGK1	-7.49144	0.150725	-0.353846	5.45111	0.0195559	0.39973
MYO18A	-9.5262	-0.923447	0.365176	5.43786	0.0197048	0.401814
WASH4P	-12.3488	-0.708899	-1.09183	5.43858	0.0196967	0.401814
TSSK3	-12.3914	-1.06123	0.75501	5.43189	0.0197722	0.40271
KIAA1671	-9.85497	-1.12669	0.397603	5.42805	0.0198158	0.403116
UCHL3	-9.97122	0.505776	-0.367381	5.42308	0.0198723	0.403788
LRRN4CL	-14.193	-0.701421	-4.68839	5.41707	0.0199408	0.404426
TUFM	-10.1959	-0.503048	0.394768	5.41618	0.019951	0.404426
CC2D2B	-11.8239	0.0954139	-0.617105	5.40961	0.0200262	0.404993
CYS1	-11.8496	-1.98152	0.773681	5.41068	0.020014	0.404993
IFNA5	-15.7089	-14.6553	13.1868	5.4066	0.0200608	0.405214
ALG1L	-12.2352	-1.6498	0.810898	5.39515	0.0201928	0.407401
AGAP2	-11.1919	-1.15516	0.530369	5.39198	0.0202295	0.40766
STAT2	-8.83181	0.110806	0.330165	5.3864	0.0202943	0.408485
KLK14	-12.1765	-2.01688	0.871189	5.38171	0.020349	0.408625
LASP1	-7.70407	-0.006142	0.330952	5.38217	0.0203436	0.408625
DFNB31	-10.0845	-0.908442	0.399363	5.36374	0.0205597	0.409496
GPNMB	-5.58188	0.49266	-0.251025	5.36384	0.0205584	0.409496
IDO2	-11.2748	-0.437956	0.492594	5.36726	0.0205181	0.409496
MARS2	-11.7824	0.273265	-0.558694	5.36881	0.0204999	0.409496
MUC7	-11.7969	-1.29399	0.650728	5.36557	0.0205381	0.409496
PPP1R3B	-12.121	-0.353573	0.600468	5.37489	0.0204286	0.409496
TMEM202	-13.3015	-1.71995	1.28869	5.36402	0.0205563	0.409496
AMD1	-9.36009	0.707218	-0.333031	5.35783	0.0206294	0.410407
COL5A1	-9.30946	-1.70949	0.377935	5.34416	0.0207919	0.412515
GPR34	-12.7758	1.11573	-0.683652	5.34447	0.0207881	0.412515
LZIC	-11.6084	0.768971	-0.476854	5.34284	0.0208076	0.412515
RERE	-9.00222	-0.54354	0.338345	5.34019	0.0208392	0.412664
EIF4A1	-7.03429	0.20241	-0.410733	5.32969	0.0209651	0.414679
USP43	-10.9852	-1.01454	0.48619	5.32564	0.0210139	0.415164
MSL2	-9.93316	0.521475	-0.370594	5.32107	0.0210691	0.415296
TMEM161B	-10.1041	0.399924	-0.394913	5.32144	0.0210646	0.415296
AKAP8L	-10.2544	-0.124458	0.384021	5.30787	0.0212293	0.417827
AKT1	-9.81364	-0.702314	0.392218	5.30266	0.0212929	0.417827
BCL6	-10.1713	-0.112317	0.399691	5.30377	0.0212794	0.417827
CCNG1	-9.15052	0.839001	-0.336857	5.30248	0.0212951	0.417827
CPNE8	-9.20566	0.181156	0.318842	5.29487	0.0213883	0.418698
SDHA	-9.39622	-0.12924	0.324313	5.29633	0.0213704	0.418698
DDIT3	-9.66229	-0.214153	-0.402682	5.28823	0.02147	0.419818
OR2AG1	-18.0214	4.46428	-6.86941	5.28624	0.0214946	0.419818
C12orf60	-12.868	0.00446702	-0.91901	5.27808	0.0215956	0.421311
CYP51A1	-8.87932	0.683247	-0.340833	5.27206	0.0216704	0.421809
DUSP22	-10.4368	-0.504311	0.399391	5.27378	0.0216489	0.421809
GALNT12	-9.57156	-0.0826827	0.326417	5.25856	0.0218391	0.422691
KIAA1045	-12.1546	-0.686029	0.638543	5.25923	0.0218307	0.422691
SNX17	-8.93354	-0.0705799	-0.330261	5.25886	0.0218354	0.422691
TRIM44	-9.79285	-0.194145	0.354053	5.2661	0.0217446	0.422691
ZNF93	-11.269	0.0425251	-0.556997	5.26211	0.0217946	0.422691
CRYAA	-13.8194	-1.13166	-4.54002	5.25439	0.0218915	0.423171
DDX3X	-8.66518	0.53654	0.334788	5.24874	0.0219627	0.423171
PRPF6	-10.2848	-0.194181	0.383102	5.25063	0.0219388	0.423171
UBQLN4	-10.4721	-0.257577	0.389325	5.24891	0.0219605	0.423171
PTPN22	-9.67993	0.735913	-0.337644	5.24307	0.0220344	0.424075
OTOP1	-11.0965	-1.31806	0.526168	5.23657	0.0221168	0.424231
TMEM167B	-10.1461	0.710239	-0.363357	5.23789	0.0221	0.424231
ZSCAN16	-14.1806	-0.352035	1.32363	5.23945	0.0220802	0.424231
SNAPC4	-11.2454	-0.989502	0.519441	5.22456	0.0222701	0.426695
NDUFB8	-10.3268	-0.312957	0.383149	5.22085	0.0223176	0.427126
NUDC	-11.284	-0.50065	0.475141	5.21547	0.0223867	0.427972
PNRC2	-11.0863	0.577552	0.412252	5.20793	0.0224841	0.428875
TMEM47	-12.722	-1.63967	0.959732	5.20915	0.0224683	0.428875
C6orf226	-12.6632	0.0356973	-0.842747	5.20127	0.0225704	0.430044
CCR5	-10.2384	0.516975	0.365919	5.19463	0.0226568	0.430253
MRPL15	-11.3212	0.193632	0.436402	5.19486	0.0226538	0.430253
POU3F1	-13.3726	-1.23606	1.23419	5.19713	0.0226242	0.430253
GLIPR1	-7.86416	0.544743	-0.329971	5.18614	0.0227677	0.431651
PHACTR4	-9.58882	0.26577	0.316533	5.18514	0.0227808	0.431651
CELSR3	-10.9953	-1.37519	0.52703	5.17718	0.0228854	0.431723
COBL	-9.56012	-1.07323	0.373562	5.1815	0.0228286	0.431723
LEP	-12.1834	-1.79541	0.811437	5.17851	0.022868	0.431723
TTLL6	-11.3291	-0.00594968	-0.80308	5.1808	0.0228378	0.431723
FLNB	-8.67375	-0.208284	0.321925	5.17487	0.0229158	0.431821
HBP1	-9.21269	0.500297	-0.334327	5.16615	0.0230312	0.433041
PI16	-12.7073	-2.1751	1.11868	5.16766	0.0230111	0.433041
SLFN12L	-11.0061	-0.634398	0.46006	5.16248	0.0230799	0.433481
REV3L	-9.22653	0.239434	0.337408	5.1577	0.0231435	0.4342
CDC6	-12.5005	-0.832899	0.733552	5.14962	0.0232515	0.435364
DNMBP	-10.4913	-0.308951	0.40059	5.14736	0.0232818	0.435364
TRIM41	-11.5985	-0.710273	0.557014	5.14747	0.0232803	0.435364
RPL15	-7.51833	0.214363	-0.32503	5.14109	0.023366	0.435512
SECISBP2L	-9.19233	0.546917	0.322273	5.14211	0.0233522	0.435512
TBC1D24	-10.9645	-1.18065	0.489297	5.14434	0.0233223	0.435512
FOSL2	-9.78659	0.0296088	0.358153	5.13558	0.0234403	0.435949
TACC1	-9.31366	0.217041	0.33489	5.1365	0.0234278	0.435949
FOXN2	-9.80527	0.523759	-0.345965	5.12107	0.0236371	0.439131
FUT6	-14.6484	-0.189263	-5.01833	5.11743	0.0236867	0.439577
ALDH9A1	-8.96418	0.302527	-0.333047	5.11293	0.0237482	0.440113
NRIP1	-9.34199	0.509744	0.312713	5.11156	0.023767	0.440113
GTPBP8	-11.6413	0.3108	-0.525051	5.10109	0.0239108	0.440135
KLRK1	-12.8903	0.226774	-0.862747	5.10343	0.0238786	0.440135
NOTCH1	-10.7418	-0.798662	0.470175	5.10944	0.023796	0.440135
OR4C15	-15.3468	-1.65212	2.49757	5.10025	0.0239224	0.440135
OSBPL5	-10.18	-1.51295	0.419895	5.10513	0.0238552	0.440135
RPL18A	-9.17022	-1.11477	-0.40323	5.10455	0.0238631	0.440135
CSDA	-9.7335	0.15303	-0.349613	5.08282	0.024164	0.444104
CISH	-11.8151	-0.513341	0.55544	5.06998	0.0243436	0.444342
EXOC3	-10.7652	-1.08909	0.504732	5.05972	0.0244882	0.444342
GAPT	-13.2164	0.722148	-0.864852	5.06442	0.0244219	0.444342
GPRASP2	-13.1017	-0.0224726	0.748575	5.06824	0.0243681	0.444342
HES7	-12.8964	-2.73161	1.34098	5.06165	0.024461	0.444342
LCAT	-12.6854	-1.18171	0.824865	5.06207	0.0244551	0.444342
MPG	-9.08277	-0.759973	-0.36625	5.06076	0.0244735	0.444342
ROBO3	-11.4451	-1.33216	0.583471	5.06405	0.0244271	0.444342
SCYL1	-10.3375	-0.66112	0.404062	5.06273	0.0244457	0.444342
STK10	-8.90667	-0.413637	0.318536	5.07343	0.0242953	0.444342
UBC	-11.6705	-0.452884	0.63036	5.06834	0.0243668	0.444342
ZNHIT6	-11.4231	-0.173184	0.478898	5.07006	0.0243426	0.444342
BLVRB	-9.70548	-0.262918	-0.366616	5.05428	0.0245652	0.445268
DOK3	-9.16253	-0.289671	0.329237	5.04899	0.0246404	0.445686
TAS2R60	-16.2381	1.8815	-5.88231	5.0493	0.0246359	0.445686
PDSS1	-10.6605	-0.151087	0.391956	5.04646	0.0246763	0.445865
POFUT2	-11.2925	-0.861884	0.510125	5.04216	0.0247376	0.446501
IFFO2	-10.384	-1.17461	0.421978	5.03314	0.0248668	0.448361
NRARP	-16.5493	2.29869	-6.07416	5.02399	0.0249985	0.449317
TPP2	-9.24895	0.393739	-0.323369	5.02575	0.0249731	0.449317
TYMS	-11.8003	-0.530172	0.556315	5.02543	0.0249778	0.449317
HRNR	-12.7558	-0.884681	-1.21412	5.00478	0.0252774	0.453853
TBC1D16	-9.90287	-1.09413	0.376623	5.00018	0.0253447	0.454585
KRAS	-10.3682	0.829497	-0.371031	4.9871	0.0255369	0.457076
ZGPAT	-11.3552	-0.663355	0.520113	4.98771	0.0255279	0.457076
FAM22A	-12.1223	-1.11778	0.811944	4.9814	0.0256212	0.458107
PGBD4	-12.8987	1.05761	-0.656888	4.97859	0.025663	0.458374
C15orf27	-9.62585	-0.879134	0.355747	4.97459	0.0257222	0.458954
SH3KBP1	-9.06154	-0.245605	0.307114	4.9717	0.0257654	0.459245
HDAC5	-9.36454	-0.658074	0.332343	4.9642	0.0258773	0.459805
NT5C2	-9.34242	0.17356	0.313787	4.96457	0.0258717	0.459805
PTGFRN	-10.3427	-0.77254	0.391307	4.96644	0.0258439	0.459805
APOL3	-10.9106	-0.522415	0.431635	4.95003	0.0260902	0.462813
ZFP91	-9.78117	0.424887	0.324047	4.94934	0.0261006	0.462813
ZFR	-9.45653	0.43448	0.304494	4.94724	0.0261324	0.462897
ATP5G1	-10.5768	-0.128097	-0.409407	4.94389	0.0261831	0.462934
EPN2	-9.87395	-0.62692	0.355114	4.94353	0.0261885	0.462934
HCN3	-12.1697	-1.41622	0.742807	4.93976	0.0262457	0.463466
ACR	-12.2312	-2.41372	0.939111	4.93365	0.0263386	0.463777
DHRS1	-10.5446	-0.114554	-0.405483	4.93484	0.0263204	0.463777
SLC39A14	-10.2407	-1.1658	0.419467	4.93149	0.0263716	0.463777
TMTC4	-11.111	-1.00797	0.48474	4.9315	0.0263714	0.463777
CST11	-13.3774	-2.29926	1.41901	4.92261	0.0265074	0.464759
HIST2H2BE	-11.431	0.0293516	-0.500501	4.92252	0.0265088	0.464759
OR6F1	-15.4827	-4.80702	4.47519	4.92483	0.0264735	0.464759
ACER1	-11.8165	-1.36439	0.645064	4.92012	0.0265457	0.46493
DUSP10	-9.63726	0.415646	-0.339215	4.91768	0.0265832	0.465044
FAM26F	-13.6272	-0.522629	1.06903	4.91314	0.0266531	0.465044
FTSJD2	-9.81896	-0.132597	0.339638	4.90562	0.0267694	0.465044
HAS3	-12.1959	-0.989695	0.675216	4.90707	0.0267469	0.465044
IL12B	-12.6043	-1.48138	0.848654	4.91541	0.0266182	0.465044
MT1X	-11.932	2.32294	-0.811605	4.90841	0.0267262	0.465044
PDLIM1	-11.2617	-1.238	0.538855	4.90653	0.0267553	0.465044
STX16	-9.71609	0.101621	0.324073	4.91249	0.0266632	0.465044
DGCR8	-10.6004	-0.357421	0.383982	4.89725	0.0268994	0.465415
SMPDL3A	-10.0751	0.440636	-0.359321	4.89867	0.0268774	0.465415
TMEM70	-9.54309	0.758531	-0.31554	4.89868	0.0268772	0.465415
ZFYVE28	-9.46865	-0.966923	0.348151	4.89864	0.0268778	0.465415
ARL9	-12.8183	-1.11842	0.857979	4.89096	0.0269977	0.466173
UBE2C	-12.9885	0.0231017	-0.911197	4.89226	0.0269774	0.466173
C1orf114	-12.2509	-0.154738	0.608815	4.88793	0.0270451	0.466245
SIPA1L3	-9.10037	-0.819501	0.311424	4.88721	0.0270563	0.466245
ABCE1	-9.75038	0.646963	-0.320399	4.87834	0.0271958	0.467237
HIRIP3	-12.4631	-0.81624	0.706649	4.87785	0.0272034	0.467237
SRCAP	-9.78975	-0.234223	0.350838	4.88118	0.027151	0.467237
VAV2	-9.0009	-1.50049	0.327837	4.87661	0.027223	0.467237
SLC25A5	-8.63868	0.146527	-0.326208	4.87372	0.0272687	0.467552
TSSK4	-13.3015	-0.619322	0.956047	4.86795	0.02736	0.468649
GLOD4	-9.62622	0.320375	-0.325176	4.85449	0.0275743	0.471849
SMARCC1	-9.66887	0.0305253	0.320319	4.85135	0.0276245	0.472235
GPC2	-12.4076	-1.37365	0.765169	4.84812	0.0276763	0.472264
THRB	-9.04139	0.0244979	0.316525	4.84781	0.0276813	0.472264
OR5H2	-15.1076	-8.47831	6.82859	4.84486	0.0277286	0.4726
FLOT2	-10.5126	-0.38822	0.387353	4.83927	0.0278187	0.473188
ING1	-12.0536	-1.04296	0.651544	4.83803	0.0278386	0.473188
MUC12	-11.0341	-1.42372	0.511014	4.83758	0.027846	0.473188
C1orf162	-10.0882	0.499352	-0.359458	4.8317	0.027941	0.473863
CLIC4	-7.77698	0.66656	-0.315885	4.83213	0.0279341	0.473863
BEST1	-10.623	-0.138259	-0.405038	4.82669	0.0280225	0.474305
IZUMO1	-12.6924	-2.09693	1.03093	4.82786	0.0280033	0.474305
EDF1	-9.72524	-0.392664	0.343376	4.82478	0.0280534	0.47436
ARRB2	-8.2789	-0.303511	0.320516	4.81977	0.0281352	0.474805
ATF7	-10.183	0.0210913	0.35247	4.821	0.0281151	0.474805
ANKRD30A	-11.9536	-0.0473956	-0.627666	4.81654	0.0281878	0.475225
C1orf190	-13.7407	-1.58808	1.34265	4.79762	0.028499	0.479528
TRPM2	-9.35222	-0.745251	0.325932	4.79777	0.0284965	0.479528
CALR	-7.42427	-0.151145	0.309155	4.78286	0.0287444	0.481449
EIF3E	-8.92616	0.81627	-0.33013	4.7823	0.0287537	0.481449
EXOSC8	-11.3203	0.654887	-0.440425	4.78237	0.0287525	0.481449
GPR65	-10.2472	0.298785	-0.400924	4.78419	0.0287221	0.481449
HEXIM1	-10.4049	0.12907	0.35961	4.78436	0.0287193	0.481449
IL1R1	-10.1115	0.322826	0.347616	4.7745	0.0288843	0.483163
CRB1	-10.7572	-0.674219	-0.464424	4.76754	0.0290012	0.48323
MRAP	-12.0268	-1.28768	0.683781	4.77188	0.0289282	0.48323
SNX6	-9.93265	0.392789	0.323115	4.76884	0.0289793	0.48323
USP5	-10.5173	-0.532019	0.385347	4.76908	0.0289753	0.48323
MYC	-11.4344	0.207788	0.502388	4.76532	0.0290386	0.483384
MAP3K4	-9.9714	-0.195312	0.34598	4.76308	0.0290765	0.483545
NCSTN	-8.91812	0.11605	0.310289	4.75369	0.0292355	0.485247
RPL4	-8.81243	0.158068	0.312783	4.75469	0.0292185	0.485247
C16orf89	-11.7548	-1.54905	0.655286	4.74059	0.029459	0.485313
CBWD2	-10.5483	0.0396351	0.408202	4.74549	0.0293751	0.485313
CHAC1	-10.3143	-1.67451	-0.809333	4.73987	0.0294714	0.485313
DEK	-9.75288	0.502157	0.306021	4.74903	0.0293148	0.485313
LRRC37A3	-10.3298	-0.148773	0.367629	4.73687	0.0295228	0.485313
NAGLU	-9.55541	-0.396046	-0.35909	4.7491	0.0293137	0.485313
NUP37	-11.6899	0.305358	-0.498793	4.73733	0.0295148	0.485313
PALB2	-10.4769	-0.203451	0.377375	4.74457	0.0293909	0.485313
RPS5	-8.69147	-0.21884	-0.323097	4.74654	0.0293573	0.485313
TMEM215	-15.2359	1.2235	-2.08519	4.73844	0.0294959	0.485313
HAPLN1	-11.8234	-0.507119	-0.665814	4.73226	0.029602	0.486149
SYT17	-10.205	-0.970326	0.383887	4.7299	0.0296426	0.486349
ALDH1A1	-9.27212	0.36997	-0.317119	4.71823	0.0298444	0.486354
ATP5S	-11.7362	0.30905	-0.513052	4.72548	0.029719	0.486354
CHPT1	-9.90883	0.503563	-0.334374	4.71694	0.0298668	0.486354
LETM1	-10.0489	-0.333519	0.352763	4.71764	0.0298546	0.486354
MORC2	-10.9531	-0.494801	0.426469	4.71675	0.0298701	0.486354
NMT1	-9.77415	-0.304963	0.334375	4.72605	0.0297091	0.486354
PBRM1	-8.87524	0.142498	0.332309	4.72325	0.0297575	0.486354
SKP1	-9.25828	0.762877	-0.320271	4.72296	0.0297625	0.486354
STK36	-11.067	-1.03689	0.467763	4.7146	0.0299075	0.486501
CIDEB	-10.5865	-0.182923	0.375299	4.7091	0.0300034	0.487135
SRRD	-11.8864	0.142838	0.485138	4.70929	0.0300001	0.487135
TNNT1	-11.5846	-1.84592	0.65061	4.7028	0.0301135	0.487998
UPRT	-11.5471	-0.254878	0.471391	4.70295	0.0301108	0.487998
ATG16L1	-9.15407	0.187073	-0.312476	4.69743	0.0302077	0.488805
ZFAND1	-10.8863	0.701146	-0.383457	4.69671	0.0302203	0.488805
CYLC1	-14.0053	0.150105	-1.62225	4.68348	0.0304541	0.489246
DUSP1	-8.22092	-0.798159	-0.438322	4.68492	0.0304284	0.489246
IL6ST	-9.64944	0.350925	0.319395	4.68394	0.0304458	0.489246
INTS3	-10.2308	-0.416424	0.362365	4.69145	0.030313	0.489246
KIF23	-11.8939	-1.03397	0.608622	4.68886	0.0303587	0.489246
LBP	-11.6688	-1.38165	0.604405	4.69117	0.030318	0.489246
SAP30	-12.3945	-0.436674	0.628094	4.68718	0.0303884	0.489246
ZCCHC2	-9.14936	0.540733	0.304554	4.68223	0.0304762	0.489246
CD1B	-11.2362	0.162601	-0.451714	4.67861	0.0305404	0.489819
BATF	-11.8056	-1.12279	0.603082	4.67133	0.0306701	0.490064
EHD1	-10.8277	-1.05167	0.447341	4.67585	0.0305896	0.490064
SGSM2	-9.63505	-0.613653	0.337938	4.67147	0.0306677	0.490064
UBAP2L	-9.84923	-0.0856044	0.333039	4.6729	0.0306422	0.490064
CRYGA	-15.6695	1.00907	-5.50488	4.66924	0.0307076	0.490205
ACOT9	-10.3478	-0.0939363	0.359355	4.63726	0.0312849	0.491458
ANKLE2	-9.68275	0.15046	0.311609	4.63972	0.03124	0.491458
ARHGAP26	-8.46779	-0.0257515	0.312039	4.64957	0.0310613	0.491458
CSTB	-6.11714	0.0679182	-0.256476	4.63441	0.0313369	0.491458
EEF1G	-10.4868	-0.548493	0.419371	4.65974	0.0308779	0.491458
ENY2	-11.609	0.158943	0.473074	4.6348	0.0313298	0.491458
FGFBP2	-13.3148	-1.00114	-1.93293	4.63492	0.0313275	0.491458
IQCF2	-14.5966	-2.62635	2.24991	4.65523	0.0309591	0.491458
KLK5	-12.0903	-1.74385	0.753726	4.6449	0.0311459	0.491458
PCDH11X	-9.10239	-0.38744	-0.40012	4.65476	0.0309676	0.491458
PCK2	-8.81458	-0.552216	0.309323	4.63315	0.0313599	0.491458
PRAMEF4	-12.5652	-2.30731	1.01977	4.65021	0.0310497	0.491458
RAB19	-12.6907	-0.420113	-0.901324	4.65557	0.0309529	0.491458
RUVBL2	-11.1092	-1.20092	0.490296	4.64393	0.0311636	0.491458
SEMA3A	-10.0761	0.0533177	0.366309	4.6473	0.0311025	0.491458
SLC10A6	-12.397	-1.31445	0.773468	4.64221	0.0311948	0.491458
SLC22A6	-12.4882	-1.95541	0.902505	4.64049	0.031226	0.491458
TAF7	-9.47576	0.693012	-0.312107	4.64467	0.0311501	0.491458
UHRF1BP1	-9.16648	0.15593	0.297993	4.66118	0.030852	0.491458
ZNF862	-10.8472	-0.804932	0.427286	4.63318	0.0313594	0.491458
ADH5	-9.29152	0.391143	-0.306818	4.61734	0.0316504	0.492056
ATP5G2	-9.00429	-0.171837	-0.310687	4.62041	0.0315937	0.492056
C1orf138	-13.7558	-1.00153	1.2165	4.61186	0.0317516	0.492056
CCDC129	-11.029	-0.537048	-0.508113	4.62681	0.031476	0.492056
DCTN6	-11.2888	-0.0246831	0.439268	4.6256	0.0314982	0.492056
GTF3A	-9.51771	0.539329	-0.303996	4.60952	0.0317949	0.492056
KLRC1	-14.4361	-0.585119	-4.70681	4.62833	0.0314482	0.492056
LAPTM5	-5.6826	0.207704	-0.241267	4.61022	0.031782	0.492056
LMBRD1	-9.69003	0.429151	-0.32544	4.61265	0.031737	0.492056
LRTOMT	-10.5568	-0.46287	-0.421858	4.61923	0.0316154	0.492056
PRMT2	-10.3653	0.0406282	0.359245	4.61299	0.0317306	0.492056
RAC2	-8.05018	-0.217731	0.314836	4.61849	0.0316292	0.492056
RBM5	-9.77879	0.0336053	0.318977	4.60923	0.0318002	0.492056
ZNF287	-12.6055	-0.983569	0.742611	4.62322	0.0315421	0.492056
FAM164C	-12.8193	-0.532135	0.717969	4.60587	0.0318627	0.492404
REN	-12.4055	-0.674132	-0.844346	4.60338	0.0319089	0.492404
UQCRQ	-9.6844	-0.171119	-0.350433	4.60454	0.0318874	0.492404
DAPK3	-11.6152	-0.946771	0.550975	4.6016	0.0319421	0.492471
RNF10	-9.74905	-0.024435	0.318492	4.59154	0.0321301	0.49448
SSR3	-8.6613	0.754639	-0.318829	4.59215	0.0321188	0.49448
BOC	-10.4926	-1.10809	0.438331	4.58792	0.032198	0.494652
GPR68	-10.7148	0.0724133	0.398827	4.58513	0.0322506	0.494652
HRK	-11.7808	-0.924272	0.572287	4.58259	0.0322984	0.494652
MYO10	-9.7815	-0.787188	0.345657	4.58324	0.0322861	0.494652
OR10Q1	-14.5899	-4.30662	3.11601	4.58173	0.0323146	0.494652
TMEM106A	-11.0263	-0.240398	0.411928	4.58347	0.0322819	0.494652
PRKACB	-8.34966	0.648008	-0.32703	4.58015	0.0323444	0.494668
AQP11	-12.8234	0.183905	-0.820725	4.57263	0.0324866	0.495068
FAM162A	-10.3567	0.462955	-0.363857	4.56707	0.0325922	0.495068
FEZF1	-14.8439	-0.0882412	-4.99151	4.56892	0.0325571	0.495068
HMGCS1	-10.4572	0.669908	-0.361498	4.56657	0.0326018	0.495068
LGMN	-9.20661	-0.0728372	0.297132	4.57587	0.0324253	0.495068
PTAR1	-9.75221	0.606287	-0.322849	4.56663	0.0326006	0.495068
TICAM1	-10.1693	-0.569242	0.382686	4.56742	0.0325855	0.495068
VDAC1	-8.63048	0.513377	-0.318995	4.5756	0.0324304	0.495068
BMP2	-12.6278	-0.351089	0.686238	4.55023	0.0329143	0.496549
CDC25A	-11.9402	-1.08026	0.616423	4.55379	0.0328459	0.496549
CTBP1	-9.99208	-0.760699	0.386748	4.55762	0.0327725	0.496549
EPHB2	-9.31458	-1.20072	0.335095	4.54935	0.0329313	0.496549
FOXK2	-9.58761	-0.444208	0.328127	4.55116	0.0328964	0.496549
FOXP3	-12.2245	-1.36632	0.718389	4.55605	0.0328027	0.496549
NADSYN1	-9.53707	-0.619787	0.320826	4.55266	0.0328676	0.496549
SYNJ2	-10.1584	-0.178573	0.409335	4.55183	0.0328835	0.496549
C1QTNF4	-13.6892	0.164964	-1.25903	4.54784	0.0329603	0.49655
BNIPL	-12.5277	-1.27535	0.754464	4.53631	0.033183	0.499465
NEURL4	-11.5397	-1.27824	0.557558	4.53295	0.0332483	0.499584
PATE2	-14.7864	-1.89179	1.9782	4.5329	0.0332492	0.499584
ATF7IP	-9.16536	0.0707337	-0.351508	4.52815	0.0333416	0.500094
PLCB2	-8.812	-0.188039	0.301473	4.52933	0.0333187	0.500094
BPHL	-11.3994	-1.10755	0.513577	4.52556	0.0333922	0.500416
TRAFD1	-10.03	-0.0965696	0.344436	4.5239	0.0334246	0.500463
GPR173	-12.1418	-1.27746	0.677953	4.5191	0.0335185	0.500993
HIST1H3A	-12.1326	-0.666193	-0.788181	4.51996	0.0335016	0.500993
TSPYL2	-12.2195	0.124716	0.576476	4.51475	0.0336038	0.501393
WDR88	-11.4316	-0.903886	0.500011	4.51581	0.033583	0.501393
RPL10A	-9.26514	0.0301326	0.299806	4.5098	0.0337012	0.50241
OR1E2	-17.0371	3.0971	-6.63085	4.5047	0.0338019	0.503442
SBF1	-9.66087	-0.658484	0.347643	4.50331	0.0338293	0.503442
SH3PXD2B	-10.1437	-0.562575	0.362175	4.49933	0.0339082	0.503741
SOCS4	-11.0296	0.768965	-0.391332	4.50048	0.0338854	0.503741
KRT39	-13.3854	-1.84603	1.22771	4.49739	0.0339466	0.503873
NEFH	-12.1512	-1.2939	0.672833	4.49592	0.0339759	0.503873
PIK3R3	-11.0983	-0.15886	0.412664	4.49241	0.0340456	0.504469
GP9	-13.7468	-3.6619	2.07755	4.48787	0.0341362	0.505376
ATP5F1	-8.51953	0.424083	-0.312343	4.47871	0.0343196	0.507273
EVI2A	-11.8111	1.15234	-0.583848	4.47704	0.0343533	0.507273
PRCP	-8.15564	0.33087	-0.312567	4.47751	0.0343437	0.507273
HIST1H2BL	-12.9969	0.0605953	-0.937787	4.47275	0.0344396	0.507933
ZFAND5	-7.75034	0.369996	-0.319525	4.47187	0.0344572	0.507933
ADD1	-9.95463	-0.0998496	0.339273	4.45553	0.0347884	0.508676
HIST1H2BB	-14.5333	-3.46087	2.67667	4.45221	0.0348561	0.508676
OS9	-8.25696	-0.243913	0.306544	4.45804	0.0347373	0.508676
PI4K2B	-10.5022	0.312805	0.345223	4.45804	0.0347373	0.508676
PTGFR	-12.2086	-0.0739546	-0.64519	4.46664	0.0345628	0.508676
RPS23	-8.60435	0.294936	-0.328354	4.46061	0.0346851	0.508676
SPANXN4	-12.9856	-1.79808	1.04562	4.45355	0.0348288	0.508676
SPIN4	-14.7044	1.80848	-1.21601	4.46505	0.0345952	0.508676
SUCNR1	-9.0185	0.587045	-0.310603	4.45182	0.034864	0.508676
TOB1	-9.36832	0.775448	-0.317718	4.45477	0.034804	0.508676
UTY	-8.93831	-0.0076773	-0.382001	4.46388	0.0346188	0.508676
YBX2	-12.4491	-2.38837	0.979155	4.45647	0.0347692	0.508676
AKNA	-9.88879	-0.757146	0.359104	4.44935	0.0349145	0.508762
GTF2H5	-11.4371	0.196988	-0.484632	4.44863	0.0349293	0.508762
FNIP2	-7.56032	0.351187	0.294184	4.44541	0.0349952	0.509288
APLP2	-6.91462	0.166162	0.268668	4.44055	0.0350949	0.510307
OR5R1	-14.5463	-3.15003	2.39994	4.42957	0.0353214	0.51192
TRAF3IP1	-10.9787	-0.687469	0.429051	4.42938	0.0353254	0.51192
TRAPPC1	-10.1926	-0.127127	-0.372521	4.43218	0.0352675	0.51192
ZNF706	-9.58018	0.319521	-0.306705	4.4334	0.0352422	0.51192
PSAT1	-8.70561	0.238034	-0.314258	4.42445	0.0354275	0.512964
BAK1	-10.1624	-0.305979	0.355838	4.42151	0.0354886	0.513278
PIP4K2A	-9.36677	0.0455529	0.300502	4.42053	0.035509	0.513278
CLDN14	-11.7677	-0.446065	0.502459	4.41483	0.0356278	0.514127
GORASP2	-10.1506	0.337219	0.325077	4.41537	0.0356166	0.514127
PRLR	-10.2193	-0.673546	0.370091	4.41192	0.0356887	0.514573
EIF2S2	-9.7339	0.333862	0.297291	4.40799	0.0357709	0.514756
IL1RAP	-10.4474	-0.0505068	0.356289	4.40557	0.0358217	0.514756
SH2D4B	-10.5558	-1.3351	0.431561	4.40926	0.0357443	0.514756
ZC3H4	-10.3068	-0.493845	0.370135	4.40563	0.0358204	0.514756
CCDC57	-10.1821	-0.89256	0.366582	4.401	0.0359178	0.515704
ILF3	-9.90688	-0.224794	0.334215	4.39612	0.0360207	0.516349
PIWIL3	-11.5111	-1.33279	0.561481	4.39602	0.036023	0.516349
CPT1B	-12.2981	-0.721759	0.661193	4.38932	0.0361646	0.516972
DLX4	-12.6549	-1.46364	0.833936	4.3924	0.0360994	0.516972
PLA2G5	-11.7713	-1.66494	0.638745	4.38827	0.0361871	0.516972
PPP2R2A	-9.76141	0.29916	0.299424	4.3887	0.0361778	0.516972
RPL18	-8.48977	-0.336541	-0.315153	4.3852	0.0362522	0.51747
ISL2	-12.6191	-1.5688	-1.40639	4.37931	0.0363776	0.518396
LYG1	-12.6148	-0.71912	0.687773	4.38041	0.0363542	0.518396
ANGPT4	-10.6647	-1.21932	0.424384	4.37458	0.0364788	0.518544
DCD	-13.2162	-1.19046	-1.85502	4.37641	0.0364398	0.518544
PGAM2	-11.3976	-0.387473	0.453154	4.37529	0.0364637	0.518544
C6orf141	-14.634	-2.49772	2.16744	4.37171	0.0365403	0.518987
MFSD3	-11.7328	-0.278187	-0.577774	4.36962	0.0365852	0.519195
TMEM14C	-9.37614	0.076298	-0.304851	4.36663	0.0366494	0.519675
OGFR	-9.89717	-0.480718	0.356792	4.36417	0.0367024	0.519996
CNOT7	-9.71493	0.777334	-0.296657	4.36149	0.0367602	0.520155
DPP9	-10.0467	-0.666171	0.356126	4.35947	0.0368037	0.520155
TEC	-10.3543	-0.479109	0.363085	4.35942	0.0368047	0.520155
C13orf15	-7.49145	0.0615102	-0.308063	4.33603	0.0373138	0.522094
CCDC91	-9.29083	0.0653799	-0.308383	4.34765	0.0370599	0.522094
ERICH1	-10.6187	-1.0187	0.411255	4.34618	0.0370921	0.522094
GYLTL1B	-12.7675	-1.40625	-1.4095	4.32661	0.037521	0.522094
IFI35	-10.4465	-0.236657	0.366858	4.33996	0.0372277	0.522094
IL6R	-9.11888	0.214341	0.305691	4.34572	0.037102	0.522094
KIF22	-11.0434	-0.148328	-0.434827	4.34595	0.0370971	0.522094
KRT33A	-13.8603	-1.32459	-4.32631	4.329	0.0374683	0.522094
KRT81	-13.5052	-2.13912	1.39757	4.33582	0.0373184	0.522094
LMNA	-9.04027	-0.331792	0.306807	4.32779	0.0374949	0.522094
NDUFA4	-8.77325	0.135654	-0.304831	4.32747	0.0375018	0.522094
PDAP1	-10.7329	-0.277696	0.371591	4.33269	0.0373871	0.522094
SCOC	-9.77244	0.161233	-0.330085	4.33095	0.0374253	0.522094
SCPEP1	-8.51275	0.291831	-0.313436	4.33863	0.037257	0.522094
SLC3A2	-8.4404	-0.382763	-0.319733	4.34642	0.0370868	0.522094
VMA21	-10.1238	0.688164	-0.328403	4.33798	0.0372711	0.522094
ZNF345	-11.8529	-0.756449	0.566787	4.33941	0.0372398	0.522094
ZNF583	-12.8783	-0.661947	0.74843	4.32982	0.0374502	0.522094
ZNF768	-11.6509	-1.20647	0.583532	4.34259	0.0371704	0.522094
IL4I1	-9.19636	-0.536774	0.299192	4.32461	0.0375651	0.522238
TRIM13	-11.6748	0.358745	-0.509539	4.32337	0.0375924	0.522238
CDR2	-11.8135	0.146373	0.459167	4.31776	0.0377166	0.523116
LAMA3	-9.89783	-0.855773	0.355287	4.31791	0.0377132	0.523116
THRAP3	-9.87906	-0.0277386	0.31856	4.3154	0.0377689	0.523417
AGR2	-13.7835	0.0838874	-1.37686	4.31162	0.0378529	0.523972
ENPP4	-10.6746	0.780066	-0.355501	4.30947	0.0379007	0.523972
HTR1E	-11.3815	-0.702969	-0.533145	4.30991	0.0378909	0.523972
ECHS1	-9.96878	0.0216566	-0.340529	4.30712	0.0379531	0.524274
NR1I3	-12.3902	-1.08359	0.685119	4.30475	0.038006	0.524581
DERA	-9.48456	-0.0634237	-0.312738	4.30079	0.0380946	0.524957
VPS72	-11.5162	-0.538804	0.472317	4.30136	0.0380819	0.524957
DGAT2L6	-12.8022	-1.00769	0.779494	4.2958	0.0382066	0.525233
GBE1	-7.20734	-0.796127	-0.386023	4.29621	0.0381974	0.525233
SF3B1	-8.73497	0.361528	0.304285	4.29652	0.0381905	0.525233
ARL2BP	-9.70369	0.731576	-0.2951	4.2889	0.0383619	0.525924
CDKN2D	-13.2227	-1.97654	1.18669	4.28699	0.0384052	0.525924
DNMT1	-9.67964	-0.383678	0.317925	4.29092	0.0383164	0.525924
ELMOD3	-10.3949	0.0975551	0.345765	4.28525	0.0384444	0.525924
FAM46A	-10.0308	1.45781	0.384527	4.28651	0.0384159	0.525924
IL11	-13.8263	-2.21501	1.50168	4.28404	0.0384717	0.525924
OR7E24	-15.8409	1.16287	-5.59709	4.28781	0.0383866	0.525924
NAMPT	-9.27885	0.240859	0.348375	4.27856	0.038596	0.527202
CLEC2B	-9.90257	0.499623	-0.399961	4.27445	0.0386894	0.527499
HDDC3	-12.8263	0.150579	-0.786794	4.27354	0.0387102	0.527499
OR2Z1	-15.5582	0.7018	-5.34009	4.27444	0.0386896	0.527499
ARL5A	-9.98098	0.844799	-0.313841	4.2686	0.0388228	0.527775
OR4S2	-15.8258	-10.6435	9.56472	4.26875	0.0388196	0.527775
SYF2	-11.4191	0.214222	0.409356	4.26949	0.0388026	0.527775
RSL1D1	-9.66955	0.530051	0.285755	4.26641	0.0388729	0.528036
RPL3L	-12.5856	-2.26496	1.00064	4.2629	0.0389535	0.528712
CNNM4	-9.93789	-0.195742	0.32475	4.25866	0.0390506	0.529191
PCDHB4	-14.0633	-3.36916	2.12124	4.25979	0.0390249	0.529191
KRTAP5-5	-14.1868	-3.30548	2.18537	4.25707	0.0390872	0.529224
NOL9	-11.348	-0.357045	0.434499	4.25462	0.0391437	0.529224
SNRNP35	-11.8697	-0.713777	0.558825	4.25453	0.0391457	0.529224
C1orf95	-10.404	-0.336513	0.359938	4.2502	0.0392457	0.530157
BAG3	-10.7662	-0.287361	0.370675	4.24267	0.0394201	0.530364
DHRS7	-9.22787	0.338359	-0.292834	4.24034	0.0394744	0.530364
DNAJA2	-10.2623	0.354292	0.325042	4.2418	0.0394403	0.530364
ENPP2	-11.3454	-0.553602	0.451279	4.2357	0.0395824	0.530364
FBXO45	-12.0757	-0.102351	0.522938	4.24326	0.0394065	0.530364
GCNT2	-9.68355	-0.254677	0.319388	4.23931	0.0394983	0.530364
GNAT1	-13.0014	-2.17307	1.14855	4.24172	0.0394421	0.530364
KPNA7	-11.6923	-1.41194	0.588659	4.23042	0.0397055	0.530364
MOV10	-9.63878	-0.238746	0.312528	4.23744	0.0395418	0.530364
PARP11	-10.2196	0.043572	0.331506	4.23833	0.0395211	0.530364
POTEC	-11.7278	-1.25393	0.586911	4.23597	0.0395759	0.530364
RAB33B	-11.0178	0.737369	-0.382128	4.22943	0.0397288	0.530364
RPL36	-8.85238	-0.554577	-0.308728	4.22938	0.0397299	0.530364
SDCBP	-7.26639	0.692918	-0.276496	4.22771	0.039769	0.530364
SEPSECS	-10.5045	0.0772369	-0.420402	4.22937	0.0397303	0.530364
UBE3B	-9.86541	-0.122406	0.314915	4.22693	0.0397873	0.530364
ZC3H7A	-11.0778	0.495817	-0.388871	4.22926	0.0397328	0.530364
ACRC	-12.2259	-0.638373	0.591372	4.21796	0.0399983	0.531357
ANAPC13	-11.0127	0.914194	-0.371115	4.22018	0.0399459	0.531357
C11orf48	-10.1381	-0.851388	-0.644014	4.21505	0.0400668	0.531357
C7orf65	-12.532	-2.27047	0.95225	4.2106	0.0401721	0.531357
CALR3	-12.6955	-1.60834	0.846957	4.21144	0.0401522	0.531357
KDSR	-9.85	0.475155	-0.312148	4.21175	0.040145	0.531357
MDH2	-9.33552	-0.257325	-0.308313	4.2134	0.0401058	0.531357
MT1G	-12.6829	2.96059	-0.943911	4.22128	0.0399201	0.531357
WFDC8	-12.0131	-1.20028	0.614527	4.21371	0.0400985	0.531357
ZNF503	-12.768	-0.554522	0.687533	4.21489	0.0400706	0.531357
CLIP2	-9.96013	-0.765128	0.341784	4.20326	0.0403465	0.533121
RGS18	-11.5572	0.322072	-0.469383	4.20216	0.0403725	0.533121
ZFP36L2	-9.25619	-0.0529975	0.307928	4.20106	0.0403988	0.533121
ANXA2	-5.95159	0.321785	-0.236288	4.19621	0.0405145	0.533825
DSPP	-14.5961	0.406412	-1.96339	4.19747	0.0404843	0.533825
CADM1	-9.21074	0.517133	0.321179	4.19327	0.0405848	0.534166
HIST1H2AH	-12.4081	-0.608307	-0.807843	4.19252	0.0406027	0.534166
CCNG2	-11.4005	0.117828	-0.508039	4.18792	0.0407131	0.534387
DHRS3	-10.0939	-0.505916	0.340533	4.18986	0.0406664	0.534387
FAM84A	-13.4529	-0.922332	-1.86826	4.18817	0.040707	0.534387
WISP1	-10.8871	-1.36754	0.458254	4.1866	0.0407447	0.534392
GTF2IRD2	-10.9307	-2.00037	0.565566	4.1672	0.0412139	0.539719
PPP1CA	-8.95367	-0.071531	-0.293498	4.16738	0.0412095	0.539719
PRMT1	-10.6325	-0.594114	0.376063	4.1651	0.041265	0.539975
ANXA5	-7.54888	0.452387	-0.286654	4.16356	0.0413024	0.540053
ZNF439	-14.3554	1.13622	-1.27493	4.16187	0.0413437	0.540181
ANKRD6	-9.70893	0.298923	-0.438697	4.15456	0.0415225	0.540533
CPXCR1	-14.9069	-0.154651	-4.99195	4.1541	0.0415339	0.540533
CYP2F1	-11.7842	-0.977205	0.539572	4.15735	0.0414542	0.540533
IMPACT	-10.1464	0.439715	-0.328322	4.15361	0.0415458	0.540533
RPL14	-8.81538	0.0782075	-0.310585	4.15175	0.0415916	0.540533
TRIM52	-12.2357	-0.09681	0.539653	4.1575	0.0414506	0.540533
TXNDC2	-13.9897	-1.25056	-4.3373	4.15298	0.0415613	0.540533
BICD2	-10.3742	-0.300446	0.359569	4.14822	0.0416782	0.540838
TMEM194A	-10.2238	0.347613	0.320301	4.14942	0.0416487	0.540838
EMILIN3	-13.3778	-1.17838	1.00333	4.14503	0.0417569	0.54104
SLC6A18	-11.7108	-2.11581	0.68002	4.14508	0.0417557	0.54104
BOD1L	-10.235	-0.0639997	0.354134	4.13728	0.0419484	0.542538
CLEC12B	-11.6017	0.281044	-0.523556	4.13507	0.0420032	0.542538
CNR2	-11.3888	-0.676791	-0.55024	4.13268	0.0420626	0.542538
FOXR2	-16.9051	2.57554	-6.19471	4.13309	0.0420524	0.542538
GBGT1	-10.9843	-0.649555	0.412827	4.13821	0.0419256	0.542538
HNF1B	-11.021	-1.16263	0.445592	4.1351	0.0420026	0.542538
PTPN13	-10.32	-0.206323	-0.370115	4.13027	0.0421227	0.542904
HMGN4	-10.4697	0.515293	-0.344837	4.12852	0.0421662	0.543056
FPR1	-11.7055	0.676919	-0.531423	4.12539	0.0422444	0.543654
NOP14	-10.9241	-0.479049	0.393818	4.12211	0.0423262	0.544298
ALPK3	-10.737	-0.454962	0.378428	4.12007	0.0423773	0.544546
ATXN3L	-16.6178	-13.7822	13.2721	4.09097	0.043113	0.54733
C14orf43	-9.59564	-0.273045	0.310536	4.10326	0.0428006	0.54733
C2orf66	-14.1917	-1.37695	1.3737	4.10611	0.0427287	0.54733
CCDC88C	-9.77383	-1.02304	0.339553	4.09761	0.042944	0.54733
DIP2B	-9.34803	-0.0335065	0.278513	4.10047	0.0428713	0.54733
EBNA1BP2	-12.2122	-0.21624	0.537061	4.10627	0.0427246	0.54733
FAM91A1	-9.7443	0.510938	-0.318246	4.09503	0.0430095	0.54733
MAGEB16	-15.9126	1.14542	-5.55771	4.0945	0.0430229	0.54733
PCDH10	-12.5763	-0.407694	0.667277	4.10757	0.0426916	0.54733
RAI1	-9.52161	-1.33372	0.336442	4.1006	0.042868	0.54733
RNF112	-12.2782	-2.08915	0.817058	4.09401	0.0430354	0.54733
S1PR2	-9.93856	0.014267	0.32236	4.09672	0.0429666	0.54733
SAA1	-14.3912	0.221496	-1.99599	4.0909	0.0431147	0.54733
THAP5	-11.223	0.717974	-0.39044	4.09002	0.0431371	0.54733
UNC5D	-8.60154	-0.196749	-0.303286	4.09029	0.0431304	0.54733
ZNF331	-10.4849	-0.390308	-0.397662	4.10665	0.0427148	0.54733
ZNF626	-11.6263	0.32979	-0.467407	4.10204	0.0428315	0.54733
ANXA8L1	-13.0007	-0.445371	-1.15553	4.07905	0.0434182	0.548542
C5orf24	-10.5237	0.521429	-0.359205	4.08302	0.0433162	0.548542
CDX2	-12.7937	-2.05272	1.01095	4.07754	0.0434568	0.548542
DLL1	-12.2992	-1.24846	0.683151	4.07846	0.0434332	0.548542
TMEM11	-10.9821	-0.286725	0.386675	4.08471	0.0432729	0.548542
UBA52	-9.26562	-0.275428	0.282739	4.08009	0.0433913	0.548542
UPK3A	-11.7835	-1.46008	0.601146	4.07808	0.043443	0.548542
CIITA	-10.2476	-0.842542	0.353328	4.07182	0.0436042	0.54897
HIRA	-9.7061	-0.279222	0.303235	4.07133	0.0436169	0.54897
KLHDC3	-9.63677	-0.27184	-0.321936	4.06999	0.0436515	0.54897
NT5C1A	-12.5496	-1.57973	0.785602	4.06988	0.0436543	0.54897
RGS3	-9.75463	-1.08489	0.334378	4.06877	0.043683	0.54897
SYT12	-11.5492	-1.46273	0.560368	4.07069	0.0436333	0.54897
BAALC	-9.88418	0.73498	0.348165	4.047	0.0442499	0.551076
C14orf49	-10.3761	-0.668021	0.351276	4.05832	0.0439543	0.551076
C6orf225	-13.6436	0.544775	-0.965408	4.04551	0.0442891	0.551076
CACNG5	-12.9906	-0.914482	-1.23921	4.05146	0.0441332	0.551076
ETFA	-9.11883	0.137855	-0.286671	4.05759	0.0439731	0.551076
FASLG	-13.2041	-1.26642	0.976199	4.04882	0.0442022	0.551076
FERMT1	-11.6716	-0.60902	0.489278	4.05421	0.0440613	0.551076
GAGE12C	-14.7852	-4.00495	3.03024	4.04505	0.044301	0.551076
PRLHR	-14.4988	-4.02662	2.76394	4.04783	0.0442282	0.551076
RABGGTB	-9.96771	0.447755	-0.315011	4.05159	0.0441299	0.551076
SLC38A2	-7.33166	0.5182	-0.286255	4.05359	0.0440776	0.551076
SLU7	-10.4278	0.518469	0.323481	4.04513	0.044299	0.551076
TMEM14B	-9.98066	0.199338	-0.324429	4.05006	0.0441698	0.551076
USP25	-9.13994	0.230855	0.307734	4.04768	0.0442322	0.551076
BBS1	-11.0075	-0.706589	0.405267	4.04258	0.044366	0.551485
MAP3K13	-10.2627	-0.622033	0.345247	4.0401	0.0444312	0.551494
MED31	-11.8579	0.870307	-0.451823	4.04065	0.0444168	0.551494
FAM168A	-9.67375	-0.406592	0.308078	4.0376	0.044497	0.551636
SLC25A25	-10.4649	-0.154659	0.344491	4.03722	0.0445071	0.551636
FAM65C	-10.7022	-0.848236	0.399628	4.0352	0.0445604	0.551898
LRRC46	-12.718	-1.69113	0.885925	4.03028	0.0446906	0.552711
SLC14A1	-12.1263	-0.76892	0.574155	4.03045	0.0446861	0.552711
SLC30A5	-9.32821	0.579581	-0.282851	4.02865	0.0447338	0.552847
ACAT1	-10.9051	-0.0429226	0.373819	4.00062	0.0454835	0.552926
AGPAT9	-9.35283	0.47435	-0.286239	4.01091	0.0452068	0.552926
AQP7	-10.9689	-1.1099	0.457243	4.01263	0.0451607	0.552926
ARSA	-10.3749	-0.303234	-0.375728	4.00058	0.0454845	0.552926
ATP6V0B	-7.73184	-0.313106	-0.301571	4.00984	0.0452356	0.552926
C1orf27	-11.0272	0.602816	-0.39236	3.99946	0.045515	0.552926
C1QTNF3	-12.3215	-0.309494	-0.737557	4.0105	0.0452177	0.552926
CTDP1	-10.0378	-0.501247	0.337903	4.01845	0.045005	0.552926
DDX43	-12.7375	-0.156999	0.615087	4.02413	0.0448539	0.552926
FKBP10	-12.1433	-1.42576	-0.916897	4.00033	0.0454914	0.552926
GPATCH8	-9.97473	-0.0582522	0.32523	4.00222	0.0454404	0.552926
HTT	-8.14432	0.0437597	0.295164	4.0145	0.0451105	0.552926
IFT140	-10.2248	-1.56488	0.385317	4.01457	0.0451087	0.552926
NCR1	-13.8059	0.0549433	-1.32747	4.02237	0.0449006	0.552926
NFYC	-9.39995	-0.0160964	-0.287304	4.019	0.0449904	0.552926
PDCD6IP	-8.8213	0.375718	0.285332	4.02267	0.0448925	0.552926
RGL1	-8.86172	-0.011737	0.281737	4.00083	0.0454778	0.552926
SYN1	-11.2911	-1.56246	0.517751	4.01484	0.0451015	0.552926
TMEM155	-14.3102	0.0162178	-1.88571	4.00492	0.0453676	0.552926
TMEM27	-12.0206	-1.34596	0.620603	4.00892	0.0452602	0.552926
TOP1MT	-11.2089	-0.854896	0.440005	4.01648	0.0450576	0.552926
TSG101	-9.73982	0.217959	-0.30373	4.0256	0.0448148	0.552926
ZBBX	-10.8004	-0.578769	-0.422132	4.00308	0.0454173	0.552926
ZNF726	-12.5181	0.13798	-0.655778	4.02	0.0449637	0.552926
GGA3	-9.98072	-0.585688	0.334777	3.9943	0.0456544	0.554227
CCDC126	-11.3667	0.263446	-0.415249	3.98822	0.0458194	0.555561
WFDC11	-12.286	-1.3186	0.701446	3.98786	0.0458292	0.555561
DPCR1	-20.8914	8.93322	-8.96709	3.97892	0.046073	0.556013
DYRK2	-9.03641	0.445909	0.285862	3.98011	0.0460405	0.556013
KPNB1	-8.6747	0.12507	0.289061	3.98315	0.0459575	0.556013
MRPS36	-11.4327	0.439144	-0.412374	3.98011	0.0460406	0.556013
NCK2	-10.2542	0.0209768	0.347327	3.97882	0.0460758	0.556013
NDUFS6	-10.555	-0.530178	0.361434	3.97698	0.0461262	0.556013
OSBP2	-9.41706	-0.874465	0.301271	3.979	0.0460708	0.556013
S100A13	-11.3515	-0.566539	0.434956	3.97764	0.046108	0.556013
MAP3K6	-10.905	-0.740037	0.397549	3.97138	0.0462797	0.557472
CKAP5	-9.96876	0.209188	0.30962	3.96604	0.0464268	0.558402
FAM176B	-12.8181	-1.71267	-1.76644	3.96722	0.0463942	0.558402
TNIK	-9.32511	-0.155207	0.281094	3.96399	0.0464834	0.558402
ZNF277	-10.1256	0.0429846	0.318205	3.96385	0.0464873	0.558402
CTSS	-5.3204	0.503118	-0.209921	3.95963	0.046604	0.559205
TNFSF9	-11.3638	-0.271274	0.479295	3.95789	0.0466521	0.559205
ZNF211	-11.8658	0.392023	-0.490667	3.95873	0.0466288	0.559205
HAUS3	-11.5652	0.819603	-0.402666	3.94855	0.0469118	0.56114
NUDT10	-14.4869	0.191829	-1.87267	3.94891	0.0469018	0.56114
STRADB	-10.5176	0.998653	-0.328623	3.95042	0.0468596	0.56114
ATP5A1	-7.50255	0.184274	-0.27942	3.94475	0.0470179	0.561234
CTSE	-12.2132	-1.5085	0.6964	3.94633	0.0469737	0.561234
OR2F1	-16.1056	1.40857	-5.70476	3.94497	0.0470117	0.561234
HTN1	-14.5975	-0.60472	-4.61384	3.93582	0.0472681	0.56187
KLHDC2	-10.7185	0.337885	-0.352188	3.93754	0.0472199	0.56187
PLAG1	-11.1016	-0.243862	-0.445199	3.93881	0.0471841	0.56187
SIGLEC1	-9.95401	-0.449334	0.33406	3.93736	0.0472248	0.56187
SLC39A10	-8.21413	0.731381	-0.297858	3.93641	0.0472515	0.56187
SUMF1	-8.92702	0.0681649	-0.286423	3.93938	0.047168	0.56187
CIRBP	-9.729	-0.193083	0.299066	3.93277	0.0473539	0.5625
BCAT1	-7.03514	0.620153	-0.261737	3.92522	0.0475671	0.563125
MMD	-10.7617	1.027	-0.352738	3.92796	0.0474896	0.563125
PAPSS2	-10.3744	0.132006	-0.349619	3.92508	0.0475709	0.563125
TMEM55A	-10.3438	0.288891	-0.353607	3.9265	0.0475308	0.563125
ZBTB24	-11.2775	0.467485	-0.404489	3.92924	0.0474535	0.563125
DEFB115	-15.8134	0.956971	-5.48211	3.91122	0.0479646	0.564452
GAGE2C	-16.095	1.35155	-5.63222	3.91733	0.0477908	0.564452
GALE	-10.1205	-0.507767	-0.355942	3.91259	0.0479258	0.564452
GPR153	-12.3356	-1.14637	0.657261	3.9148	0.0478628	0.564452
IL17RE	-12.2022	-0.953606	0.623727	3.91396	0.0478865	0.564452
LHX4	-10.7773	-1.27223	0.416994	3.91645	0.0478158	0.564452
MT1M	-15.3733	4.87516	-1.11703	3.90885	0.0480325	0.564452
PDE4B	-9.25463	-0.701464	0.295707	3.91401	0.0478853	0.564452
PEX26	-10.5904	-0.316165	0.346182	3.9196	0.0477264	0.564452
PIGT	-9.15556	0.016094	-0.283277	3.90986	0.0480037	0.564452
SPARC	-7.32756	0.165708	-0.27566	3.90839	0.0480455	0.564452
ACOT7	-9.702	-1.08613	0.323462	3.90067	0.0482668	0.564893
C12orf24	-12.0084	-0.24806	0.489593	3.90343	0.0481877	0.564893
CIAO1	-9.57211	0.0185742	0.280787	3.90066	0.0482672	0.564893
DGAT1	-10.0814	-0.335387	-0.348686	3.90198	0.0482293	0.564893
SLC26A8	-11.4059	-0.506272	-0.49635	3.90018	0.0482809	0.564893
SLC38A7	-10.146	-0.533531	0.337464	3.90069	0.0482662	0.564893
ASNS	-9.4631	0.334612	-0.29731	3.88972	0.0485826	0.565815
C1GALT1	-10.8806	-0.0338875	0.351772	3.88974	0.0485818	0.565815
CCDC63	-11.0001	-1.50504	0.470578	3.89202	0.0485161	0.565815
DDX54	-10.5753	-0.956173	0.385533	3.89287	0.0484916	0.565815
HPRT1	-11.5783	0.499579	-0.433383	3.88943	0.048591	0.565815
KCNAB3	-12.8459	-1.09437	0.776176	3.89135	0.0485355	0.565815
SRXN1	-10.2315	0.856288	-0.442859	3.89528	0.0484219	0.565815
ABCB11	-11.0455	-0.624755	-0.442104	3.88054	0.048849	0.566755
BMP1	-10.4021	-0.722738	0.350289	3.87956	0.0488773	0.566755
DUSP21	-14.9995	-0.111742	-4.96697	3.87867	0.0489032	0.566755
GOLGA3	-9.70217	-0.290547	0.303938	3.88065	0.0488458	0.566755
NOX1	-12.9604	-0.473088	-0.987666	3.88017	0.0488597	0.566755
OR6A2	-14.0795	-2.66039	1.76452	3.88517	0.0487144	0.566755
UTP3	-11.3359	0.211536	0.378528	3.88344	0.0487647	0.566755
ASAH2B	-13.8056	-0.072095	0.987896	3.87099	0.0491275	0.566891
CCNC	-10.3466	0.694037	-0.321927	3.87549	0.0489959	0.566891
GPAM	-11.2119	0.39139	-0.399174	3.87709	0.0489494	0.566891
ICT1	-11.6797	-0.352335	0.462028	3.87422	0.0490331	0.566891
SLC1A3	-8.3053	0.253412	0.299737	3.87213	0.0490942	0.566891
WFIKKN2	-12.4238	-2.12738	0.864796	3.87034	0.0491467	0.566891
ZFYVE16	-7.72758	0.61715	-0.291882	3.87321	0.0490627	0.566891
BTNL9	-12.2979	-2.21691	0.822395	3.86634	0.0492639	0.567658
GRIN1	-12.0579	-1.97786	0.716239	3.86581	0.0492795	0.567658
CSRP2BP	-10.8428	-0.525708	0.372327	3.86247	0.0493776	0.568406
SIGLEC8	-12.4421	-1.91194	0.815826	3.86011	0.0494471	0.568586
TRERF1	-9.37575	-0.578251	0.284992	3.85969	0.0494596	0.568586
ACRV1	-14.0383	-1.46251	1.30006	3.85734	0.0495289	0.568619
APOO	-8.8862	0.265302	-0.294034	3.85744	0.0495259	0.568619
HIST1H3D	-9.80035	-0.669892	-0.362448	3.85	0.0497459	0.570347
TMEM39B	-11.3972	-0.3575	-0.480133	3.85094	0.0497181	0.570347
AXIN2	-11.6747	-1.7663	0.605808	3.84695	0.0498365	0.571003
VDR	-10.0352	-0.331431	0.318187	3.84479	0.0499007	0.571357
C11orf9	-10.8474	-1.37468	0.436429	3.84102	0.0500132	0.571395
DMRT3	-12.8382	-1.2082	0.779176	3.83973	0.0500517	0.571395
KAT2A	-11.0927	-0.74724	0.404164	3.8393	0.0500644	0.571395
MRC2	-9.72454	-0.690877	0.327558	3.84167	0.0499936	0.571395
ZNF43	-11.005	0.354616	-0.412538	3.83908	0.0500709	0.571395
NASP	-10.9085	-0.200811	0.370212	3.83762	0.0501145	0.571512
CCDC85A	-10.5034	-0.222246	0.376158	3.83575	0.0501705	0.57177
HNRNPM	-10.2043	-0.0945782	0.316207	3.82882	0.0503783	0.573757
CYP4F2	-11.9159	-1.64196	0.632723	3.82579	0.0504697	0.574416
LRRK1	-9.63121	-0.435982	0.296127	3.824	0.0505235	0.574574
MAGEC1	-14.2874	-1.011	-4.37148	3.8231	0.0505507	0.574574
CD2BP2	-10.8383	-0.438437	0.374457	3.81749	0.0507203	0.574975
ITPR3	-10.2465	-1.27845	0.369234	3.81811	0.0507013	0.574975
PIGA	-11.2808	0.498055	-0.394386	3.82073	0.0506221	0.574975
WDR41	-9.6938	0.567612	-0.28258	3.81853	0.0506886	0.574975
GMFG	-9.6603	0.00294247	-0.300638	3.8134	0.0508442	0.575048
KIAA1383	-12.1555	-0.178796	-0.639712	3.81422	0.0508193	0.575048
MYOF	-8.5726	0.293384	0.283476	3.81285	0.0508609	0.575048
TBC1D8B	-12.305	-0.625104	0.578031	3.8138	0.0508319	0.575048
SYNC	-11.6627	-0.580875	0.465985	3.80793	0.0510104	0.576357
SMNDC1	-11.212	0.848017	-0.365454	3.80478	0.0511064	0.576681
YARS	-9.25085	-0.013537	0.270356	3.80532	0.05109	0.576681
MRAP2	-11.0933	-1.3419	0.453683	3.79743	0.0513312	0.578836
ETV3	-10.6158	0.519316	0.337874	3.79058	0.0515416	0.580445
PHLDB3	-11.222	-1.4209	0.476373	3.79109	0.051526	0.580445
LSM6	-11.0329	-0.00565302	-0.424107	3.78828	0.0516127	0.580863
NONO	-9.86202	0.140671	0.298907	3.78708	0.0516498	0.580899
TAC4	-12.2638	-0.969914	0.597931	3.78497	0.0517149	0.58125
C11orf16	-12.5486	-1.11739	0.705097	3.78127	0.0518294	0.582154
PTGER4	-9.66548	-0.186724	0.320599	3.77902	0.0518992	0.582557
HIPK2	-9.25929	-0.150882	0.297488	3.77593	0.0519949	0.583249
ASB10	-12.2233	-2.12428	0.794948	3.77226	0.0521091	0.584147
AKIRIN1	-9.94208	0.430323	0.286832	3.76727	0.0522649	0.584696
CRKL	-11.2241	0.0834842	0.416524	3.75652	0.0526019	0.584696
HCRTR1	-12.273	-1.76605	0.733918	3.76317	0.0523932	0.584696
LOXHD1	-9.82335	-0.950309	0.327363	3.75752	0.0525705	0.584696
MRPS16	-9.54093	0.202179	-0.280048	3.75692	0.0525894	0.584696
PCF11	-9.93026	0.334064	0.299856	3.76545	0.0523216	0.584696
PDZD11	-11.1162	0.657208	-0.368837	3.76591	0.0523074	0.584696
RAMP2	-14.1765	-1.0968	-4.48193	3.75675	0.0525948	0.584696
RPL9	-8.79407	0.385499	-0.3076	3.75968	0.0525025	0.584696
SMARCC2	-9.6133	-0.090092	0.286139	3.76698	0.052274	0.584696
TCEA1	-8.92517	0.634504	-0.29472	3.76402	0.0523665	0.584696
UBA7	-9.87701	-0.382747	0.308717	3.76268	0.0524085	0.584696
VASH1	-9.7184	-0.343015	0.307792	3.75753	0.0525702	0.584696
SNRNP70	-10.246	-0.60323	0.341192	3.75521	0.0526432	0.584777
DHX34	-10.3063	-0.270668	0.338757	3.74018	0.0531187	0.588545
DNAI1	-10.7958	-1.37802	0.421158	3.73798	0.0531886	0.588545
MRPL20	-10.2591	-0.107908	-0.336303	3.73832	0.0531778	0.588545
PRKCSH	-9.83794	-0.49963	0.313147	3.74067	0.0531032	0.588545
SLAIN1	-11.5687	-0.217709	-0.477306	3.74265	0.0530402	0.588545
YDJC	-11.4032	-0.638588	-0.518815	3.73972	0.0531334	0.588545
PEPD	-9.15739	-0.877124	0.275679	3.73487	0.0532879	0.589264
GATA6	-11.9192	-1.76337	0.640032	3.73181	0.0533856	0.589963
SLC9A6	-9.38619	0.420455	-0.272701	3.72919	0.0534693	0.590506
CCDC37	-11.2236	-1.46305	0.48394	3.72785	0.0535123	0.5906
PRR21	-14.4839	-2.87254	2.07896	3.72633	0.0535608	0.590755
ABHD4	-9.86785	-0.0872053	0.305054	3.71373	0.0539668	0.591047
CBWD1	-10.8452	0.523562	0.356497	3.71682	0.0538667	0.591047
CCDC117	-11.5142	0.47389	0.37656	3.72064	0.0537439	0.591047
CXorf64	-14.7072	-0.548194	-4.6215	3.72154	0.0537148	0.591047
GRAMD3	-11.0937	-0.29273	0.373178	3.72297	0.0536687	0.591047
HIGD2A	-9.25211	-0.111947	-0.281851	3.71598	0.053894	0.591047
PITRM1	-10.4403	-0.0702435	0.326445	3.7138	0.0539643	0.591047
SLC24A1	-11.1801	-0.19832	0.377125	3.71648	0.053878	0.591047
SMAD2	-8.83264	0.46704	-0.281771	3.71426	0.0539496	0.591047
TPMT	-10.8	0.311536	0.335266	3.71964	0.0537761	0.591047
VSTM2L	-10.6499	-1.81321	0.435688	3.71781	0.053835	0.591047
RHOA	-7.39284	0.397835	-0.266101	3.7126	0.0540031	0.591067
ANKRA2	-11.0458	0.492799	-0.368518	3.70742	0.0541712	0.592281
CCND1	-8.60148	-0.0321075	0.290163	3.70693	0.0541869	0.592281
GTF2H2	-12.2742	0.377051	-0.569075	3.70598	0.0542178	0.592281
TERT	-11.1555	-2.12838	0.541886	3.70193	0.0543495	0.593342
CYP24A1	-12.6031	-1.06951	0.677196	3.70048	0.0543967	0.593479
ADAD2	-12.6267	-2.72831	1.06811	3.69376	0.0546163	0.595116
ASAP3	-11.0641	-1.32081	0.445015	3.69476	0.0545837	0.595116
NOMO3	-12.8237	0.215254	-0.849605	3.69242	0.0546603	0.595217
ANKRD7	-13.1584	-0.978458	-1.41731	3.6904	0.0547264	0.595558
ADARB2	-8.58805	-1.28349	0.280584	3.68874	0.054781	0.595702
STK39	-9.78163	-0.636262	0.311954	3.68788	0.0548092	0.595702
TMED10	-8.03191	0.553392	-0.277533	3.68148	0.0550199	0.597613
CCNH	-10.4616	0.603605	-0.333698	3.6762	0.0551944	0.597818
GAPDHS	-11.6323	-1.30119	0.535455	3.67624	0.0551931	0.597818
LAPTM4A	-8.58516	0.4703	-0.283745	3.67854	0.055117	0.597818
USMG5	-9.99729	0.391048	-0.307657	3.67563	0.0552133	0.597818
ZNF414	-12.251	-1.28093	0.63134	3.6768	0.0551747	0.597818
DICER1	-9.79426	0.45967	0.293325	3.67292	0.0553032	0.598414
TMC7	-9.8927	-0.361342	0.310198	3.67131	0.0553566	0.598613
CC2D1A	-10.4285	-0.789611	0.363543	3.66819	0.0554603	0.599356
BAG2	-12.2081	0.70575	-0.487325	3.66286	0.0556382	0.600103
GPRC6A	-12.361	-1.22137	0.650739	3.66192	0.0556696	0.600103
NPL	-9.14062	0.586385	-0.279452	3.66362	0.0556128	0.600103
TCF20	-10.5787	-0.302905	0.332703	3.66334	0.0556219	0.600103
ATP2A1	-11.6439	-1.21995	0.53197	3.65923	0.0557593	0.600181
CHADL	-12.0423	-1.82705	0.699805	3.65924	0.0557589	0.600181
KRT35	-13.3305	-1.95311	1.16728	3.65786	0.0558051	0.600181
VPS35	-8.92473	0.724879	-0.280028	3.65751	0.0558169	0.600181
KCND2	-9.98255	-0.734003	-0.355066	3.65621	0.0558604	0.600272
UBASH3A	-11.1476	-1.24444	-0.54119	3.65403	0.0559336	0.600682
CSDE1	-8.23212	0.514673	0.273692	3.65052	0.0560516	0.601571
CCDC92	-10.3217	-0.160617	0.321361	3.64533	0.0562266	0.601941
FNBP4	-9.80667	0.310044	0.273284	3.64572	0.0562135	0.601941
HIST1H2BD	-11.4273	-0.715233	0.467038	3.64584	0.0562093	0.601941
POLG2	-11.6499	-0.314982	0.435505	3.64589	0.0562079	0.601941
ADAM9	-8.79199	0.317411	0.283366	3.64211	0.0563355	0.60221
CCDC127	-11.1558	-0.458854	0.386291	3.63765	0.0564867	0.60221
CLRN3	-12.7221	-1.3769	0.76909	3.63732	0.0564978	0.60221
COMT	-9.32519	-0.344005	-0.292742	3.63896	0.0564422	0.60221
ETNK1	-8.67972	0.369313	-0.339759	3.64078	0.0563806	0.60221
KIF3C	-11.1107	-0.889403	0.412824	3.6411	0.0563697	0.60221
SULT1C3	-13.1076	-0.498252	-0.999336	3.63987	0.0564113	0.60221
ACTA1	-13.5986	-1.83171	-4.03402	3.63186	0.0566836	0.60238
ALG8	-10.0897	0.267896	-0.307682	3.63255	0.05666	0.60238
KRTAP19-3	-14.2273	-3.93724	2.40923	3.63353	0.0566267	0.60238
MTO1	-10.7123	0.251442	-0.341502	3.63278	0.0566522	0.60238
PDZD4	-12.2032	-1.53656	-0.936053	3.63164	0.0566908	0.60238
PLGLB2	-13.4657	0.192617	-1.10284	3.62978	0.0567544	0.60238
TAC3	-12.8074	-1.37034	0.794136	3.62961	0.05676	0.60238
PVRL2	-9.38839	-0.518759	0.282779	3.62696	0.0568505	0.602968
IGFBP3	-13.0457	-0.716402	-1.08108	3.62373	0.0569609	0.603765
SOS2	-9.05381	0.456262	-0.281883	3.62014	0.0570842	0.604697
LIG4	-11.8436	0.405768	0.432129	3.61739	0.0571785	0.604948
MEGF11	-9.00625	-1.22784	0.283376	3.6174	0.0571781	0.604948
C1orf228	-10.1694	-0.661086	-0.398031	3.61496	0.057262	0.605457
UCN2	-13.9213	-0.523812	-1.7713	3.60966	0.057445	0.607017
AHRR	-9.63242	-1.01359	0.336493	3.60693	0.0575394	0.607484
HK2	-7.72828	-0.0312393	0.272972	3.6053	0.0575955	0.607484
IFNGR1	-8.49904	0.407012	-0.287048	3.60556	0.0575868	0.607484
PRKCE	-8.53112	-0.540161	0.272562	3.60352	0.0576574	0.607762
DERL3	-12.7441	-0.92306	-0.966894	3.60033	0.0577679	0.608553
CRK	-10.187	0.0502085	0.317311	3.59714	0.0578792	0.60935
POLR1D	-9.86875	0.42485	-0.291245	3.59601	0.0579183	0.609387
ZNF559	-11.2789	0.0318201	-0.420636	3.59316	0.0580176	0.610058
AP2S1	-8.67662	-0.457809	-0.279533	3.5889	0.0581666	0.611071
ARHGEF1	-9.55472	-0.641855	0.296519	3.58837	0.0581854	0.611071
PANK2	-10.5287	0.294666	0.313542	3.58574	0.0582773	0.611578
SEC61B	-10.0344	-0.0301039	-0.319221	3.58495	0.058305	0.611578
MFSD11	-9.69257	0.437591	-0.277292	3.58039	0.0584653	0.612884
ANKRD49	-11.4542	1.03436	-0.36269	3.57704	0.0585835	0.613034
DNAJB11	-11.3136	-0.324523	0.412004	3.57694	0.058587	0.613034
RPRM	-14.2028	-2.42159	1.6652	3.5779	0.0585531	0.613034
CENPB	-9.8833	-0.572312	0.324977	3.57346	0.0587099	0.613571
ZNF276	-11.1964	-0.630929	0.407721	3.57395	0.0586926	0.613571
ADAR	-8.21552	0.19958	0.27338	3.57035	0.05882	0.613712
TMEM63B	-9.64663	-0.271558	0.287029	3.57052	0.0588137	0.613712
ZNF230	-12.1173	-0.428082	0.540154	3.57004	0.0588309	0.613712
TRIAP1	-10.9911	0.452155	-0.358754	3.56715	0.0589333	0.614405
HOXB3	-11.4465	-1.66675	0.532667	3.56584	0.0589799	0.614518
NDUFA9	-9.7787	0.134845	0.279087	3.56385	0.0590506	0.61488
CASC4	-9.80683	0.173668	0.278746	3.56155	0.0591325	0.615198
PSG4	-12.767	-0.867485	-0.995865	3.56098	0.0591529	0.615198
RNFT2	-10.1906	-0.831823	0.330251	3.5598	0.059195	0.615262
DDX24	-9.21227	0.251189	0.266481	3.55878	0.0592311	0.615263
NEK6	-8.586	-0.206666	0.275245	3.55726	0.0592854	0.615455
RASSF7	-11.832	-0.682827	-0.621354	3.55615	0.0593253	0.615495
FAM125A	-10.7062	-0.436709	-0.376234	3.55372	0.0594121	0.616023
TRIM36	-11.3	0.192158	0.399764	3.55252	0.0594551	0.616096
AHNAK	-6.42779	0.176531	0.241979	3.55043	0.0595301	0.6165
AP1S2	-9.61304	0.828103	-0.2671	3.54619	0.0596822	0.617269
EPHX2	-10.9117	-1.06069	0.401614	3.54261	0.0598114	0.617269
KATNAL2	-9.93214	-1.29596	0.329844	3.54138	0.0598558	0.617269
MXRA5	-12.1352	-1.60904	0.672981	3.54135	0.0598566	0.617269
NANS	-10.3448	-0.407609	0.324618	3.54197	0.0598344	0.617269
RBM44	-11.7252	-0.286018	-0.525425	3.54603	0.0596883	0.617269
TSC2	-10.682	-0.861461	0.385513	3.5434	0.0597827	0.617269
ADCK5	-11.5438	-1.42577	0.52054	3.53629	0.0600396	0.617994
BGN	-12.8601	-1.74607	-1.69332	3.53542	0.0600712	0.617994
KSR1	-9.83863	-1.11298	0.319183	3.53742	0.0599988	0.617994
SLC25A20	-11.1603	-0.246013	0.384978	3.53723	0.0600055	0.617994
USP31	-10.5351	0.0207389	0.341344	3.53104	0.0602301	0.619256
ANXA7	-9.03418	0.242692	-0.281863	3.52794	0.0603429	0.619693
FAM115C	-11.5535	-0.805121	0.505164	3.52788	0.060345	0.619693
TMPRSS4	-10.8464	-1.72808	0.435082	3.52652	0.0603943	0.619828
LMF1	-9.87637	-1.38204	0.335514	3.52484	0.0604557	0.620088
H1F0	-9.38575	-0.141703	0.26363	3.51863	0.0606826	0.620556
HEXB	-7.89707	0.435308	-0.269829	3.52147	0.0605787	0.620556
HIP1	-9.71473	-1.03639	0.308021	3.52024	0.0606235	0.620556
JUN	-8.95056	0.254807	0.364324	3.51891	0.0606723	0.620556
PHLDA3	-9.47055	-0.565388	0.289068	3.5189	0.0606725	0.620556
MAGEA4	-12.4907	-1.56976	-1.12845	3.51616	0.0607731	0.620944
VPS37B	-10.3446	-0.329597	0.328984	3.51562	0.060793	0.620944
MS4A4A	-8.62045	0.379165	-0.278391	3.51283	0.0608954	0.621619
CCNE1	-12.1921	-0.319082	0.498397	3.51176	0.0609346	0.62165
ZSCAN1	-11.7068	-1.97472	0.624606	3.51061	0.060977	0.621711
GABRR2	-10.9348	-0.905699	0.39391	3.50957	0.0610152	0.621731
RABL2A	-10.8409	-0.622315	0.37593	3.50565	0.06116	0.622836
MOGAT2	-11.8872	-1.7193	0.604684	3.50436	0.0612074	0.622948
PTP4A2	-9.58405	0.33696	0.258585	3.50221	0.061287	0.623388
COL4A5	-10.8393	-0.907819	-0.417849	3.49743	0.0614642	0.624277
EPRS	-9.62384	0.152605	0.282776	3.49592	0.0615202	0.624277
OR2J2	-19.5611	6.19551	-7.51993	3.49846	0.0614261	0.624277
OR2Y1	-14.5754	-3.69128	2.52809	3.49673	0.06149	0.624277
IL7R	-12.8432	-0.104324	0.588303	3.49465	0.0615674	0.624386
RHOXF1	-14.4597	-0.897474	-4.48389	3.49345	0.061612	0.624469
BTG1	-8.49024	0.0906329	-0.286704	3.49094	0.0617054	0.624894
SEMA6B	-11.0698	-0.386582	0.425488	3.49037	0.061727	0.624894
PATE4	-12.9316	-1.32178	0.815954	3.48898	0.0617785	0.625046
ALDH1L2	-9.88246	-0.0146601	0.289033	3.48791	0.0618187	0.625084
LPXN	-7.84615	0.318451	-0.269238	3.48652	0.0618706	0.62524
DEAF1	-10.6066	-0.785069	0.350476	3.48221	0.0620319	0.626131
INO80C	-10.5658	0.188708	-0.326966	3.48237	0.0620257	0.626131
CD207	-13.037	-1.2072	-1.32554	3.47114	0.0624484	0.626275
CD36	-7.5326	0.724564	-0.262085	3.4718	0.0624233	0.626275
COL5A3	-10.6289	-1.10012	0.371321	3.47364	0.0623539	0.626275
DSP	-11.6643	-0.268104	0.451864	3.47151	0.0624343	0.626275
HMGN2	-10.9268	-0.232934	-0.411937	3.47255	0.0623952	0.626275
IL18RAP	-12.0904	-0.412895	0.514	3.4749	0.0623065	0.626275
MLKL	-10.7982	0.216865	0.320637	3.47339	0.0623633	0.626275
RNF216	-9.41696	-0.275645	0.262732	3.47216	0.0624098	0.626275
SURF1	-10.5366	0.116253	-0.331994	3.47231	0.0624043	0.626275
TSR1	-11.4045	-0.329002	0.405585	3.47195	0.0624177	0.626275
ZDHHC5	-9.64772	0.00139281	0.273587	3.47192	0.0624188	0.626275
C5AR1	-7.06637	0.15952	-0.252518	3.46683	0.0626113	0.626442
PACS2	-9.78342	-0.785769	0.313877	3.46861	0.0625439	0.626442
RPS13	-8.50465	0.327371	-0.280933	3.46758	0.0625826	0.626442
SPRR2B	-15.5502	0.477806	-5.29306	3.46707	0.0626021	0.626442
GPR174	-14.5691	0.241964	-1.8372	3.46531	0.0626687	0.62665
KLHDC4	-10.7252	-1.12474	0.38023	3.4639	0.0627223	0.62682
SERPINA5	-11.8481	-1.46726	0.561194	3.4619	0.062798	0.627211
SLC25A14	-11.9911	0.425819	-0.459366	3.45934	0.0628956	0.62782
DEFB105A	-17.0503	2.56847	-6.24941	3.45834	0.0629333	0.627831
CRABP1	-12.8015	-1.27925	0.757447	3.45528	0.0630501	0.628002
GADD45G	-12.2806	-0.444016	-0.653157	3.455	0.0630605	0.628002
MED9	-11.145	-0.0757027	-0.390468	3.45617	0.063016	0.628002
GOLGA8A	-11.4542	-0.237506	0.464602	3.45053	0.0632314	0.628879
MINK1	-9.17308	-0.485505	0.26044	3.45006	0.0632494	0.628879
ZWILCH	-11.2781	0.0209379	-0.400404	3.44982	0.0632587	0.628879
CDH4	-8.15546	-1.44406	0.279004	3.44654	0.0633844	0.629033
IGJ	-12.4375	0.692669	-0.517631	3.44688	0.0633713	0.629033
OR5P2	-15.7074	-6.5823	5.66138	3.44826	0.0633183	0.629033
SLC38A11	-12.2009	-0.439856	-0.625497	3.44448	0.0634633	0.629451
G6PD	-9.6264	-0.290203	0.284178	3.44264	0.0635343	0.629791
GSTO2	-11.9452	0.0988808	0.442991	3.44011	0.0636316	0.630027
SERBP1	-10.576	0.502709	0.323663	3.44045	0.0636185	0.630027
SEH1L	-10.2252	0.347711	-0.303245	3.43887	0.0636792	0.630133
IPMK	-9.73418	-0.184121	-0.306276	3.4376	0.0637281	0.630253
ACN9	-10.4355	-0.369416	-0.370486	3.43391	0.0638708	0.63039
C15orf58	-12.7032	0.11635	-0.64156	3.4336	0.0638828	0.63039
SMAD5	-10.1856	0.59714	-0.299846	3.43381	0.0638745	0.63039
TRIM56	-12.2537	-0.105909	0.515495	3.43343	0.0638891	0.63039
SH2D2A	-12.025	-1.21165	-0.723966	3.43186	0.0639501	0.630629
MRGPRX1	-14.7105	-0.622759	-4.60149	3.42978	0.0640307	0.631059
ANKLE1	-13.2551	-0.483418	-1.08883	3.42498	0.0642171	0.631081
ANKRD58	-11.6028	-1.11692	-0.646614	3.42578	0.064186	0.631081
KRT34	-13.4602	-3.02302	1.48318	3.42732	0.0641262	0.631081
TTC35	-11.2633	0.00820364	0.378185	3.42563	0.0641918	0.631081
ZNRF4	-15.3267	0.206834	-5.26582	3.42673	0.064149	0.631081
ABCG1	-9.45114	-0.630641	0.281381	3.41767	0.064502	0.633154
TPM2	-11.9176	-1.10301	0.52606	3.41806	0.0644868	0.633154
CC2D2A	-10.2221	-0.263127	0.314801	3.41527	0.0645958	0.633712
C12orf62	-10.3586	-0.122349	-0.328232	3.41243	0.0647069	0.634041
MRPL44	-9.98288	0.419524	-0.289931	3.41033	0.0647896	0.634041
PKN1	-9.26042	-0.654898	0.280316	3.41229	0.0647128	0.634041
PLEKHB1	-11.5827	-1.49549	0.53341	3.4097	0.0648144	0.634041
TRIM60	-13.6037	0.29744	-1.06248	3.41121	0.0647549	0.634041
B3GNT7	-12.2475	-1.51159	0.653558	3.4069	0.0649244	0.634393
HOPX	-11.783	-1.36867	0.541367	3.40779	0.0648892	0.634393
ANKRD5	-12.5939	-1.53784	0.736738	3.40503	0.0649978	0.634744
TMEM176B	-8.27368	-0.197715	-0.276232	3.4041	0.0650344	0.634744
SEPT9	-7.81085	-0.37882	0.28243	3.40035	0.0651828	0.635829
TMBIM4	-8.94356	0.262017	-0.272064	3.39897	0.0652372	0.635997
ACADM	-9.68802	0.44192	-0.272611	3.39351	0.0654533	0.637136
ARPC5L	-10.7663	-0.100548	0.328212	3.3932	0.0654656	0.637136
PRDM1	-10.3292	-0.00246956	0.361377	3.39403	0.0654327	0.637136
DFNB59	-12.9913	-1.09046	0.771309	3.39162	0.0655287	0.637388
AMFR	-7.58328	0.171666	-0.265609	3.38256	0.0658896	0.638001
HDHD3	-11.517	-0.0831874	-0.427359	3.38682	0.0657196	0.638001
ORMDL2	-10.5461	0.395643	-0.319799	3.38528	0.065781	0.638001
PKMYT1	-12.8768	-0.579726	-0.971868	3.38299	0.0658723	0.638001
SLC10A7	-9.78008	-0.131454	-0.309461	3.38397	0.0658333	0.638001
SLC17A3	-12.633	-0.424755	-0.753975	3.38417	0.0658253	0.638001
SLC22A11	-11.6807	-1.09006	-0.593721	3.38578	0.0657612	0.638001
THUMPD2	-10.6295	0.103344	-0.359351	3.38375	0.0658421	0.638001
LRCH1	-8.91574	0.351038	0.264127	3.38041	0.0659756	0.638112
ZNF646	-10.9028	-0.531769	0.365146	3.38057	0.0659694	0.638112
TSPO	-8.05663	-0.726674	-0.319182	3.37883	0.0660389	0.638364
SC5DL	-9.41516	0.790802	-0.262699	3.37722	0.0661036	0.638629
NCOR1	-9.07686	-0.00909584	0.274176	3.37559	0.0661689	0.638899
BCAR3	-9.22568	0.29314	0.272232	3.36959	0.0664102	0.638978
C1orf100	-11.4342	-0.673152	-0.508224	3.3713	0.0663413	0.638978
C1orf43	-8.00725	0.114064	-0.271797	3.3655	0.0665754	0.638978
COPS5	-10.1872	0.3786	-0.301371	3.37324	0.0662632	0.638978
EPM2AIP1	-10.8079	1.10825	-0.325859	3.3703	0.0663816	0.638978
FAIM	-9.86725	0.576913	-0.27195	3.36732	0.0665017	0.638978
KLF13	-8.76074	-0.0689589	0.265923	3.36771	0.0664862	0.638978
KRT32	-12.9627	-1.13161	0.78102	3.37322	0.0662642	0.638978
RRM1	-10.4752	0.283879	-0.317612	3.3652	0.0665874	0.638978
SPIN2A	-14.0545	-1.38953	-4.29576	3.37202	0.0663123	0.638978
WASF2	-8.94636	0.180836	0.26234	3.36696	0.0665165	0.638978
CLMN	-9.23818	-0.37252	0.255791	3.36406	0.0666337	0.639064
DEFA6	-15.7013	-1.53653	2.33886	3.36152	0.0667363	0.63969
DOCK6	-10.4005	-1.15925	0.343532	3.35929	0.0668268	0.640199
ZFP2	-11.6826	-1.08139	0.498703	3.35833	0.0668658	0.640215
PHF11	-10.91	0.441057	0.314587	3.35693	0.0669226	0.640401
PCSK5	-9.15525	-0.417693	0.276512	3.35538	0.0669858	0.640648
CDA	-9.57248	-0.315563	-0.288319	3.35378	0.0670508	0.640911
MUC6	-11.0667	-1.66331	0.461511	3.35242	0.0671064	0.640978
TARDBP	-9.75041	0.515805	-0.269903	3.35177	0.0671327	0.640978
ADORA2A	-12.0211	-1.13386	0.585981	3.34845	0.0672682	0.6412
ETV2	-14.2957	-0.156202	-1.7395	3.34966	0.0672189	0.6412
GANC	-10.3832	-0.0905088	0.317501	3.34877	0.0672551	0.6412
TSPAN2	-11.3355	-1.10013	-0.524132	3.34681	0.0673354	0.641484
ACAP3	-11.0869	-0.858581	0.397711	3.34552	0.067388	0.641628
NDUFB11	-9.85411	-0.298813	-0.318061	3.34319	0.0674836	0.642182
CD163	-9.90214	0.0201921	0.294226	3.33887	0.0676611	0.643513
CCDC116	-12.9299	-1.66345	0.864395	3.33552	0.0677991	0.644184
HIGD1A	-9.7338	0.613162	-0.262661	3.3349	0.0678246	0.644184
RASSF2	-9.06179	0.113523	0.254514	3.33442	0.0678445	0.644184
ATP6V1G1	-8.7166	0.396273	-0.27341	3.32958	0.0680443	0.645723
C12orf10	-10.7517	-0.218176	-0.350557	3.31228	0.0687641	0.647144
C13orf33	-12.3909	-1.40021	0.65066	3.30336	0.0691385	0.647144
C1orf187	-10.6748	-0.652085	0.348773	3.31701	0.0685663	0.647144
CCDC87	-13.6651	-1.8643	-3.93026	3.31964	0.068457	0.647144
CFC1	-12.6559	-2.49773	1.00023	3.3151	0.068646	0.647144
CLN6	-10.4141	-0.622346	0.318696	3.32476	0.0682438	0.647144
CPM	-7.73732	0.494429	-0.260427	3.31425	0.0686815	0.647144
FUCA1	-8.91515	0.394664	-0.265106	3.3168	0.0685751	0.647144
IL17RA	-8.91418	-0.126309	0.264499	3.30752	0.0689634	0.647144
JAZF1	-8.98765	-0.268047	0.25339	3.31025	0.0688489	0.647144
LCN10	-13.6499	-1.91538	-3.90205	3.308	0.0689435	0.647144
MASP2	-11.3164	-0.714626	0.416801	3.31686	0.0685728	0.647144
NXF2B	-11.3454	-1.3987	0.511229	3.31716	0.06856	0.647144
RC3H2	-10.4346	0.00768712	0.303445	3.31047	0.0688396	0.647144
RNF13	-7.61103	0.563206	-0.254207	3.30892	0.0689046	0.647144
RPS21	-9.11572	-0.266099	-0.263106	3.30685	0.0689918	0.647144
RPUSD2	-12.6109	-0.886513	0.62366	3.30572	0.0690389	0.647144
SELENBP1	-12.4208	-1.49669	0.67948	3.30377	0.0691209	0.647144
SPINT3	-15.544	0.428035	-5.35256	3.3115	0.0687965	0.647144
STOX2	-10.5828	-0.799573	0.340178	3.30983	0.0688665	0.647144
TCP1	-9.20328	0.50377	-0.263134	3.30399	0.0691118	0.647144
TMEM72	-11.4606	-0.949841	0.441716	3.31859	0.0685006	0.647144
VGLL3	-12.1063	-0.608387	-0.617127	3.31198	0.0687764	0.647144
ZIC1	-13.1764	-0.818172	-1.14321	3.32388	0.0682807	0.647144
ZNF28	-10.8382	0.568596	-0.323431	3.32109	0.0683964	0.647144
CLIP4	-8.00048	0.545692	-0.268415	3.30194	0.0691983	0.64735
JTB	-9.24894	-0.00953251	-0.263653	3.29932	0.0693087	0.648029
PSMA2	-9.87087	0.556306	-0.277291	3.29805	0.069362	0.648174
C6orf106	-9.22678	-0.0192554	0.252371	3.29471	0.0695036	0.648788
TMEM5	-11.5707	0.225989	-0.413953	3.29489	0.0694959	0.648788
HGS	-9.98674	-0.412438	0.306261	3.28685	0.0698367	0.651205
JAGN1	-10.8202	0.107948	-0.343186	3.28681	0.0698384	0.651205
CCL20	-15.0302	1.80442	0.905419	3.28353	0.0699781	0.652152
C10orf96	-12.3065	-0.505453	-0.630592	3.27765	0.0702294	0.65254
CASD1	-11.0721	0.356951	-0.366208	3.27632	0.0702865	0.65254
FAM125B	-9.58656	-1.05943	0.290334	3.2764	0.070283	0.65254
GMIP	-9.20365	-0.494607	0.260364	3.28022	0.0701195	0.65254
HES5	-18.2148	4.27825	-7.01852	3.27812	0.0702094	0.65254
MYO15A	-10.4789	-1.30499	0.358606	3.28008	0.0701253	0.65254
ZDHHC21	-10.0012	0.31599	-0.327759	3.27931	0.0701584	0.65254
KLHL6	-8.62029	-0.049802	0.267912	3.27166	0.0704862	0.652626
LYSMD1	-12.2078	-0.559235	0.518503	3.27197	0.0704731	0.652626
RSRC2	-10.1915	0.122188	0.305432	3.2744	0.0703687	0.652626
ST6GAL1	-8.40944	0.0468334	0.26681	3.27176	0.0704819	0.652626
TMIE	-12.2185	-2.21778	0.743722	3.2735	0.0704074	0.652626
PRAMEF2	-12.9726	-1.90307	0.963399	3.27016	0.0705508	0.652871
FUT2	-12.4275	-1.22497	0.646546	3.26795	0.0706459	0.65299
LHX3	-12.8594	-2.64629	1.09086	3.26751	0.0706646	0.65299
MOGS	-11.1469	-0.694398	0.384026	3.2672	0.070678	0.65299
CD180	-10.8967	0.153239	-0.345449	3.25993	0.0709923	0.653216
EBPL	-11.5095	-0.941982	0.440749	3.25955	0.0710085	0.653216
FAM86B2	-12.7447	-0.263807	-0.792284	3.25793	0.0710788	0.653216
HRCT1	-14.6855	-0.71079	-4.55364	3.26307	0.0708566	0.653216
INTS10	-10.7072	0.425533	-0.3172	3.26381	0.0708246	0.653216
LYRM5	-12.2248	0.860681	-0.440593	3.26026	0.0709777	0.653216
PNKP	-11.7313	-0.906461	0.489705	3.26097	0.0709473	0.653216
PRTN3	-13.1463	-2.62192	1.20094	3.2589	0.0710369	0.653216
SNAI1	-12.7219	-1.07115	0.674938	3.26383	0.0708234	0.653216
ZC3H7B	-9.75905	-0.59128	0.288447	3.25781	0.0710839	0.653216
PIK3IP1	-10.0044	-0.214889	-0.309679	3.25691	0.0711232	0.653228
CRIM1	-9.30651	-0.0707084	0.252121	3.25401	0.0712491	0.653333
OBP2A	-13.5037	-2.58123	1.33804	3.25472	0.0712182	0.653333
PTGDS	-9.50271	-0.34072	-0.30607	3.25452	0.0712269	0.653333
PFN1	-7.45638	-0.314641	-0.26606	3.24882	0.0714747	0.655051
AGPAT4	-9.33311	-0.0181524	0.256	3.24741	0.0715365	0.655097
HIST1H3E	-12.5779	-0.137413	-0.641623	3.24608	0.0715944	0.655097
SEMA3D	-11.3717	-0.263849	0.392629	3.24624	0.0715873	0.655097
MMP19	-8.4669	0.287315	-0.284523	3.24409	0.0716815	0.655447
RNF141	-10.28	0.610101	-0.308155	3.24346	0.0717092	0.655447
FAM71E2	-13.0151	-2.1555	1.0405	3.24252	0.0717502	0.655472
FAM122C	-11.9073	-0.261839	0.447906	3.23982	0.0718687	0.655855
ZNF142	-11.3095	-0.459015	0.384864	3.24023	0.0718505	0.655855
CLN5	-9.98211	0.565928	-0.277212	3.23607	0.0720331	0.656509
PCDHB7	-14.4297	-0.0301391	-1.72297	3.23512	0.0720749	0.656509
RMND5A	-9.10488	0.284847	-0.259655	3.2347	0.0720937	0.656509
SCO2	-11.4267	-0.65756	0.412691	3.2347	0.0720935	0.656509
ALOX15B	-10.2056	-0.366376	-0.320518	3.22846	0.0723687	0.657028
ANP32E	-10.7378	0.0898027	0.311018	3.21973	0.0727555	0.657028
CBLB	-7.68282	0.351949	-0.283887	3.22225	0.0726436	0.657028
CYFIP1	-8.30002	0.0326328	0.264103	3.23096	0.0722585	0.657028
GCC1	-10.8933	-0.103403	0.33435	3.22099	0.0726998	0.657028
GDA	-9.53055	0.498341	-0.255051	3.23104	0.0722547	0.657028
HSBP1	-11.3916	0.636487	0.334684	3.22156	0.0726743	0.657028
HSPB9	-15.1901	-3.54356	3.0051	3.22592	0.0724812	0.657028
KIR3DL3	-12.3583	-1.32755	0.633649	3.22776	0.0723996	0.657028
KLHL3	-10.6186	-0.817502	0.353075	3.21781	0.0728411	0.657028
LEO1	-11.4043	-0.308298	0.386053	3.21928	0.0727755	0.657028
MCFD2	-9.97753	0.475728	0.263136	3.22337	0.0725939	0.657028
MKKS	-10.3656	0.52892	-0.294359	3.22245	0.0726347	0.657028
PCSK6	-9.48259	-0.437265	0.273205	3.22227	0.0726427	0.657028
PPRC1	-10.6267	-0.0697875	0.328111	3.22836	0.0723733	0.657028
SCP2	-8.55524	0.484948	-0.268772	3.21796	0.0728344	0.657028
USP8	-9.13644	0.49596	-0.256637	3.22803	0.0723879	0.657028
YIPF4	-9.95533	0.144097	-0.29828	3.22541	0.0725038	0.657028
C1orf159	-11.236	-1.15193	0.432917	3.21256	0.0730753	0.657967
COX6B1	-9.13478	-0.0963806	-0.257897	3.21126	0.0731329	0.657967
CYB5R1	-9.52719	0.0945567	-0.26166	3.21063	0.0731615	0.657967
FIBCD1	-10.797	-2.19912	0.472469	3.21381	0.0730191	0.657967
LRRC8B	-9.63962	0.528907	-0.265599	3.21092	0.0731482	0.657967
POLR2C	-9.98681	0.306082	-0.29508	3.21031	0.0731757	0.657967
MRPL35	-11.0995	0.581745	-0.335208	3.20632	0.0733545	0.658883
SSX9	-13.5758	-1.31057	1.01442	3.20709	0.07332	0.658883
HIST1H2BG	-10.6719	-0.156836	-0.352034	3.2031	0.0734989	0.659142
SLC4A9	-12.2024	-1.32661	0.590202	3.20407	0.0734553	0.659142
SMARCA5	-10.2186	0.0745061	0.290956	3.20318	0.0734953	0.659142
ENHO	-14.0051	-1.49323	-4.26405	3.2021	0.0735437	0.659199
PTCD3	-9.76937	0.136392	-0.300194	3.1985	0.0737059	0.660308
TMEM179B	-10.4424	0.0167447	-0.315927	3.19686	0.07378	0.660626
STAT5B	-9.6502	-0.264163	0.269562	3.19556	0.0738383	0.660803
PSG9	-12.6924	-0.781619	-0.814012	3.1938	0.0739179	0.661169
IL12A	-13.7552	-0.164942	0.819217	3.19166	0.074015	0.661388
TOMM22	-12.2604	0.834687	-0.449759	3.19156	0.0740195	0.661388
ABL1	-9.3732	-0.251533	0.250146	3.18175	0.074465	0.662496
ARRDC3	-10.0147	0.856769	-0.27625	3.18092	0.0745026	0.662496
CACNA1A	-9.316	-1.08025	0.28407	3.17524	0.0747623	0.662496
CDC73	-9.41801	0.11976	0.260518	3.18546	0.0742963	0.662496
CYP2C19	-10.6206	-1.07577	0.362475	3.17533	0.0747582	0.662496
FSD1	-11.9234	-1.75	0.592491	3.17624	0.0747163	0.662496
HIST2H3D	-14.7029	-0.722345	-4.58199	3.18358	0.0743817	0.662496
IGHM	-9.36875	-0.599536	-0.323662	3.18607	0.0742686	0.662496
IL2RB	-11.0014	-1.34369	0.403687	3.178	0.0746359	0.662496
KLHL28	-10.4383	0.69719	-0.296383	3.18541	0.0742982	0.662496
MARCH6	-8.89464	0.325969	-0.25691	3.1778	0.0746452	0.662496
MKI67IP	-11.2368	0.424718	-0.356191	3.18268	0.0744226	0.662496
PRDX4	-10.094	0.465155	-0.281919	3.18439	0.0743446	0.662496
RPS3A	-9.43371	0.850114	-0.257974	3.17788	0.0746415	0.662496
TALDO1	-8.51795	-0.0441774	-0.270482	3.17604	0.0747257	0.662496
THOP1	-10.7195	-1.13119	0.363678	3.17767	0.0746511	0.662496
SNX10	-8.18014	0.864176	-0.267869	3.17382	0.0748274	0.662581
ZNF582	-12.5043	0.0853548	-0.578001	3.17334	0.0748494	0.662581
ADRB3	-13.5082	-0.654304	-1.36965	3.17007	0.0749993	0.663322
NDUFB2	-9.85011	-0.182866	-0.293754	3.16982	0.0750105	0.663322
ARHGEF10L	-9.0715	-1.03854	0.253915	3.16456	0.0752525	0.664414
FAT2	-10.722	-0.962073	0.379574	3.16293	0.0753279	0.664414
IKBKAP	-10.406	-0.200847	0.301283	3.1656	0.0752048	0.664414
RBM22	-10.7863	0.320751	0.303094	3.1646	0.0752508	0.664414
SFT2D2	-10.4244	0.31062	0.290988	3.16327	0.075312	0.664414
C12orf43	-12.2	-0.684644	0.528529	3.15471	0.0757082	0.664871
CAMK2B	-10.0958	-1.10906	0.3193	3.15703	0.0756006	0.664871
EBP	-9.63531	-0.0476907	-0.27053	3.16031	0.0754489	0.664871
FEM1B	-8.41794	0.593801	-0.269056	3.15268	0.0758025	0.664871
LARP7	-12.0738	0.339249	0.405161	3.15259	0.0758067	0.664871
OLIG1	-14.6584	-0.0885989	1.12514	3.15354	0.0757622	0.664871
RFC2	-11.252	-0.520405	0.376485	3.15903	0.0755081	0.664871
SERPING1	-11.5667	-0.228633	0.386511	3.15407	0.0757377	0.664871
SLCO1A2	-11.1222	-0.93805	0.410851	3.15581	0.0756572	0.664871
UBL4B	-14.2103	-2.8611	1.79468	3.15784	0.0755632	0.664871
UNK	-10.273	-0.485833	0.310251	3.15557	0.0756685	0.664871
USP2	-9.1315	0.210693	-0.269286	3.14941	0.0759545	0.665826
NFATC2	-9.88631	-1.03434	0.314992	3.14792	0.0760236	0.666091
TXLNA	-9.32128	-0.0110696	0.245069	3.14349	0.0762305	0.667562
FARP1	-9.06492	-0.431738	0.245927	3.14135	0.0763307	0.668098
CCDC150	-10.9273	-0.738446	-0.406319	3.13929	0.076427	0.668599
TAF15	-10.7272	-0.157931	0.317682	3.13764	0.0765046	0.668936
MS4A5	-13.2361	-1.02414	-1.29706	3.13527	0.0766158	0.669567
RAB5C	-8.67577	-0.248793	0.253061	3.13256	0.0767433	0.67034
ABHD14B	-10.4684	0.145472	-0.314601	3.12401	0.0771468	0.672457
BCOR	-10.5392	-0.223828	0.332192	3.12282	0.0772031	0.672457
EEF1A2	-12.9886	-1.71342	0.889637	3.12646	0.0770307	0.672457
H2AFZ	-9.77004	0.176123	-0.27961	3.12411	0.0771422	0.672457
PSD4	-9.58105	-0.241294	0.26635	3.1223	0.0772277	0.672457
RFPL3	-12.954	-1.2269	0.7499	3.12301	0.0771942	0.672457
SRPK1	-9.85668	0.371336	-0.266603	3.12161	0.0772605	0.672457
C7orf10	-8.69009	0.00271571	0.275746	3.11781	0.077441	0.673002
GPR37L1	-12.541	-1.65249	0.733586	3.11905	0.0773817	0.673002
JAM3	-10.5073	-0.132127	0.304722	3.11824	0.0774205	0.673002
FFAR2	-14.3408	-0.302976	1.08149	3.11309	0.0776655	0.673586
HIST1H2AC	-9.38908	-0.718652	-0.301821	3.11431	0.0776076	0.673586
PRODH	-11.1612	-2.04312	0.495554	3.11346	0.077648	0.673586
SLC39A8	-9.67741	0.413343	-0.268521	3.11348	0.0776467	0.673586
DVL1	-10.9624	-0.816469	0.394646	3.11167	0.0777334	0.673672
ZNF90	-10.7012	-1.09698	0.354962	3.11123	0.0777541	0.673672
ADAM18	-10.7483	-0.70168	-0.371831	3.09642	0.0784649	0.67383
ADAM28	-9.6176	0.261798	0.266105	3.05208	0.0806339	0.67383
ADD2	-10.2775	-0.757766	0.312336	3.03858	0.081307	0.67383
AMY2B	-11.0896	0.0777906	0.345716	3.04969	0.0807526	0.67383
ANGPTL4	-12.5735	-0.698367	0.569945	3.09723	0.0784256	0.67383
ARMCX3	-10.861	0.307822	0.306834	3.05668	0.0804059	0.67383
ATAD1	-9.59332	0.50035	-0.255837	3.10545	0.0780309	0.67383
ATP11C	-10.7345	0.156839	0.304748	3.0391	0.0812808	0.67383
ATP5H	-9.9044	0.371669	-0.282405	3.04367	0.0810523	0.67383
ATP6V0A2	-10.3782	0.116574	0.2852	3.0371	0.0813814	0.67383
AZU1	-13.1272	-1.27179	0.8398	3.06678	0.0799078	0.67383
BCHE	-12.4915	-0.42328	-0.655675	3.09898	0.0783414	0.67383
BCL2L1	-9.09388	-0.0597978	0.246785	3.10639	0.0779856	0.67383
BOD1	-10.9422	0.266164	-0.339136	3.07797	0.0793595	0.67383
BRD4	-10.0575	-0.283877	0.285507	3.07893	0.0793129	0.67383
BRMS1	-11.4328	-0.610491	0.405949	3.04229	0.0811214	0.67383
C10orf55	-13.9507	0.725646	-0.96049	3.02481	0.0819999	0.67383
C11orf67	-10.8601	-0.795714	0.355412	3.06972	0.079763	0.67383
C4BPA	-12.9087	-0.0892861	-0.703908	3.09511	0.0785277	0.67383
CARM1	-9.78275	-0.517531	0.282798	3.10627	0.0779912	0.67383
CBWD7	-12.4799	0.0585707	0.601255	3.02206	0.0821389	0.67383
CCBL1	-10.7873	-1.15687	0.366844	3.08706	0.0789172	0.67383
[truncated: 15,130 more rows]

## Sheet: 6hr All
Gene	Base Expression	Subtype Specific Expression	H5N1 6hr-specific Expression	Likelihood Ratio	p-value	q-value
C10orf53	-11.2801	-0.904621	2.77006	325.848	7.70967e-73	1.32059e-68
LIF	-11.8962	-0.922656	2.32304	219.869	9.65735e-50	8.27104e-46
MT1G	-12.0957	-1.04558	2.44394	179.022	7.92416e-41	4.52443e-37
MT2A	-11.7452	-0.391084	1.90248	173.416	1.328e-39	5.68682e-36
GEM	-10.2538	0.35429	1.3119	156.906	5.36662e-36	1.8385e-32
FOS	-9.2416	-0.317989	-1.41426	131.858	1.60675e-30	4.58701e-27
MT1E	-11.1043	-0.347752	1.87185	128.739	7.73657e-30	1.89314e-26
MT1M	-14.5395	-0.789798	3.35729	125.525	3.90617e-29	8.3636e-26
CHAC1	-10.5208	-0.455711	-1.73702	124.609	6.1981e-29	9.65157e-26
MT1A	-13.627	-0.57104	2.68621	124.724	5.84779e-29	9.65157e-26
SLC30A1	-9.9997	0.173239	1.18762	124.72	5.8612e-29	9.65157e-26
HMOX1	-8.73461	-0.404085	1.09597	116.233	4.22609e-27	6.03239e-24
MT1X	-11.4512	-0.603675	1.76317	108.874	1.72906e-25	2.27823e-22
KHDC1	-11.8233	-3.51447	2.99791	96.1954	1.04088e-22	1.27351e-19
MT1F	-12.7976	-0.41946	1.9426	94.7509	2.15917e-22	2.31152e-19
PHLDA1	-10.821	-1.63998	1.9679	94.839	2.06517e-22	2.31152e-19
CCL7	-11.8586	0.469774	1.71294	88.1632	6.02723e-21	6.07296e-18
GCNT4	-13.0213	0.415077	1.73478	86.3046	1.54246e-20	1.46783e-17
FBXW12	-10.7336	-2.56774	2.97333	85.6149	2.18617e-20	1.97089e-17
RAE1	-9.20782	0.668759	0.994314	85.4638	2.35986e-20	2.0211e-17
NFKBID	-10.823	-0.552018	1.15033	79.9571	3.82635e-19	3.12103e-16
DDIT4	-10.9707	-0.520299	-1.62958	75.4673	3.71504e-18	2.8925e-15
MADD	-9.31701	-0.0709744	0.835638	71.1982	3.23081e-17	2.40611e-14
TCTEX1D2	-10.3353	-0.123349	0.93395	66.1944	4.08564e-16	2.91595e-13
CYP1B1	-8.89548	0.212017	0.844453	65.6836	5.29441e-16	3.62752e-13
OVOL1	-11.687	-0.692512	1.28469	60.3049	8.12469e-15	5.35261e-12
SERPINE1	-11.5409	0.0933877	1.12165	59.8758	1.01038e-14	6.40991e-12
HS3ST2	-10.0962	-0.459648	0.96008	59.6399	1.13902e-14	6.96793e-12
CSF1	-8.67653	-0.217785	0.780773	57.602	3.20906e-14	1.89545e-11
MYBPH	-11.7198	-0.741118	1.1851	55.6424	8.69274e-14	4.96326e-11
ARHGAP15	-7.88382	0.44816	-0.777688	55.4194	9.73706e-14	5.3802e-11
MTBP	-10.9363	0.815201	-1.01346	53.5527	2.51743e-13	1.34753e-10
TRA2B	-9.11384	0.440938	-0.734488	53.2013	3.01058e-13	1.56267e-10
SLC43A2	-9.15758	-0.665913	1.12481	52.348	4.64875e-13	2.34201e-10
TRPS1	-8.53099	0.805705	-0.746719	48.7634	2.88778e-12	1.41328e-09
WDR45	-9.82298	-1.2681	1.28744	47.3958	5.80067e-12	2.75999e-09
MARCH1	-8.98021	0.712111	-0.689247	47.1996	6.41124e-12	2.96806e-09
FAM46A	-9.9693	0.767795	0.786343	46.4568	9.366e-12	4.22185e-09
RFX3	-9.63418	0.390395	-0.788274	46.0106	1.17615e-11	5.16572e-09
CCDC113	-11.4384	-2.13789	1.38719	45.3738	1.62798e-11	6.97144e-09
DPYD	-7.78836	0.520478	-0.713134	44.3743	2.71227e-11	1.13313e-08
RASL11A	-12.1694	-0.00531176	1.10376	43.76	3.7122e-11	1.51396e-08
DUSP5	-9.67181	-0.256453	0.777797	41.9116	9.54966e-11	3.8041e-08
GPR183	-11.6805	0.471532	1.29297	40.9566	1.55651e-10	6.05942e-08
GCNT1	-10.6819	-0.881965	0.985765	40.7819	1.70203e-10	6.47867e-08
CXCL2	-10.8967	0.395488	-1.09446	40.6781	1.79484e-10	6.68345e-08
UTY	-8.99263	0.447108	-0.632315	40.3168	2.15941e-10	7.8699e-08
CENPC1	-10.2156	0.529382	-0.761927	39.1565	3.91165e-10	1.39589e-07
PHIP	-9.10498	0.75683	-0.611842	38.6209	5.14651e-10	1.79907e-07
TTLL6	-11.0105	-1.92657	1.14717	38.4008	5.76088e-10	1.97356e-07
LRRK2	-10.0557	0.548251	-0.728687	38.1598	6.5181e-10	2.18919e-07
SRXN1	-9.99132	-0.450105	0.790023	38.0679	6.83266e-10	2.2507e-07
BAALC	-9.84143	0.182176	0.666943	37.0976	1.12363e-09	3.58641e-07
MSC	-10.5796	-0.272302	0.793567	37.0855	1.13063e-09	3.58641e-07
NFKB1	-8.8312	0.700156	-0.620981	36.4601	1.55822e-09	4.85285e-07
PRKD2	-10.0587	-0.642723	-0.808039	36.0913	1.88284e-09	5.65809e-07
TNFAIP8L3	-10.5108	-0.0466585	0.749716	36.1218	1.85362e-09	5.65809e-07
ARID4A	-10.2577	0.747041	-0.725674	35.8712	2.10798e-09	6.22544e-07
ARL15	-8.45993	0.329352	-0.592817	35.0828	3.15976e-09	9.17349e-07
BHLHE40	-8.02032	-0.13706	0.594867	33.8682	5.89737e-09	1.6836e-06
SYN3	-7.71544	-0.338984	0.582489	33.8247	6.03073e-09	1.69345e-06
MT1H	-15.0904	0.709035	2.05372	33.3379	7.74589e-09	2.13999e-06
RHOB	-9.61418	-0.281382	0.680865	33.1848	8.38022e-09	2.27849e-06
C9orf72	-9.54047	0.681647	-0.587114	32.2807	1.3343e-08	3.57112e-06
PRMT7	-10.5312	-1.6222	0.990449	32.0432	1.50779e-08	3.97336e-06
H3F3A	-9.08185	0.153206	-0.5875	31.5248	1.96906e-08	5.1103e-06
ZEB1	-10.3521	-0.0957351	0.659602	31.2533	2.26467e-08	5.78977e-06
ANKRD44	-9.22438	0.180123	-0.56607	31.1557	2.38141e-08	5.9987e-06
BAZ2B	-9.22142	0.415224	-0.582881	31.0167	2.55824e-08	6.35073e-06
CDC42EP3	-10.2172	0.0481042	0.640505	30.8807	2.74384e-08	6.61962e-06
SLC30A4	-11.7926	0.314043	0.812416	30.9009	2.71553e-08	6.61962e-06
FBXL17	-8.67758	0.22958	-0.561852	30.7716	2.9025e-08	6.90512e-06
FRYL	-9.10468	0.488783	-0.554026	30.4224	3.47493e-08	8.15372e-06
BRWD1	-9.47948	0.45526	-0.573716	30.2949	3.71099e-08	8.58993e-06
ZC3H12A	-10.4668	-0.265665	0.677056	30.2471	3.8035e-08	8.6867e-06
GRHL1	-11.4571	-0.773005	0.854469	30.0212	4.27352e-08	9.63172e-06
DPYSL3	-9.51714	-0.014165	0.563188	29.8562	4.65299e-08	1.03508e-05
TPRG1	-9.41399	0.14209	-0.58818	29.8137	4.75613e-08	1.04446e-05
UBE2W	-9.44518	0.715333	-0.55536	29.5542	5.43733e-08	1.17894e-05
FZD8	-13.2135	-3.70427	2.23198	29.0533	7.04151e-08	1.50768e-05
AIDA	-10.7678	0.412998	0.731306	28.6418	8.70802e-08	1.84148e-05
FGD4	-8.78317	0.528729	-0.526564	28.4932	9.40303e-08	1.9642e-05
APBB3	-11.4065	-0.572948	0.811442	28.4625	9.55292e-08	1.97078e-05
INSIG1	-9.37312	0.15682	0.536705	28.44	9.66464e-08	1.97078e-05
CCL2	-11.4376	0.709273	0.861437	28.2164	1.0848e-07	2.18605e-05
NEU4	-12.3669	-2.07883	1.3518	28.0559	1.17864e-07	2.34755e-05
EGR1	-10.7269	0.0494941	-0.72178	27.5499	1.53093e-07	3.01416e-05
TRMT5	-11.0289	0.603279	0.651019	27.5216	1.55353e-07	3.02391e-05
KLHL21	-10.1559	-0.377252	0.634772	27.4568	1.60646e-07	3.09181e-05
BTG2	-11.297	-0.298231	0.874172	27.0258	2.00761e-07	3.82093e-05
CLEC2B	-9.95098	0.923919	-0.607578	26.9948	2.04007e-07	3.84004e-05
PPARGC1B	-9.91736	-0.427842	0.590478	26.8437	2.20593e-07	4.1071e-05
HIST1H1D	-10.2656	-0.0860684	-0.651154	26.8046	2.25095e-07	4.10962e-05
P2RY1	-10.8508	-0.195823	0.696537	26.7805	2.27926e-07	4.10962e-05
PDE4D	-8.26233	0.0275789	-0.517542	26.7869	2.2717e-07	4.10962e-05
KIAA0319	-11.0509	-0.694185	0.715109	26.7163	2.35625e-07	4.20418e-05
ADORA2B	-11.2822	-0.871092	0.817401	26.6602	2.42565e-07	4.28339e-05
SYNJ2	-10.1215	-0.693837	0.663698	26.2163	3.05238e-07	5.33512e-05
UTP18	-10.3671	0.421823	-0.624072	26.0845	3.26791e-07	5.65414e-05
ARL4C	-10.4899	0.156056	0.706313	26.0333	3.35586e-07	5.74825e-05
CLCF1	-12.6863	0.458176	1.03005	25.9241	3.55105e-07	5.79295e-05
ETNK1	-8.71836	0.734338	-0.526077	25.9788	3.45196e-07	5.79295e-05
RCAN1	-10.0164	0.0333954	0.642956	25.9511	3.50179e-07	5.79295e-05
SAMSN1	-10.4659	0.9301	-0.654637	25.933	3.53471e-07	5.79295e-05
ZNF561	-10.3504	0.436898	-0.626808	25.9945	3.42385e-07	5.79295e-05
FER	-9.00699	0.213826	-0.515682	25.8652	3.66102e-07	5.916e-05
PFKFB3	-9.33239	-6.39232e-05	0.597808	25.6496	4.0938e-07	6.55353e-05
FCAR	-10.7111	-0.108381	0.630625	25.4044	4.64846e-07	7.3049e-05
ZBTB20	-8.64583	-0.117664	-0.501591	25.4075	4.64101e-07	7.3049e-05
C5orf30	-12.3778	-0.326416	0.983261	25.3722	4.72691e-07	7.36066e-05
PLCL2	-9.36688	0.259924	-0.526739	25.1748	5.23617e-07	8.08021e-05
JUN	-8.91367	-0.244811	0.629038	24.8501	6.19671e-07	9.4771e-05
DSEL	-12.3345	-0.210812	0.956569	24.8073	6.3358e-07	9.60406e-05
ARC	-13.0261	-1.32311	1.35277	24.5878	7.10015e-07	0.000106683
RICTOR	-9.0759	0.965738	-0.522813	24.4598	7.58782e-07	0.000113019
WSB1	-9.33752	0.420848	-0.494644	24.3763	7.92391e-07	0.000117007
ATF7IP	-9.1977	0.399898	-0.493872	24.3272	8.12835e-07	0.000119
PPIF	-9.24719	-0.363924	0.518212	24.171	8.81519e-07	0.000127962
DKK2	-11.4314	-0.0883889	0.719841	24.0096	9.58585e-07	0.00013798
ARHGAP24	-8.67922	0.25721	-0.488964	23.9913	9.6771e-07	0.000138133
ANKRD6	-9.51793	-0.744574	0.622037	23.9491	9.89156e-07	0.000138879
BAIAP2	-9.7786	-1.16835	0.57161	23.9491	9.89158e-07	0.000138879
SPRED1	-9.85994	0.622734	-0.558409	23.8753	1.02784e-06	0.000143137
FZD4	-12.9264	0.526608	0.967351	23.8244	1.05534e-06	0.000145782
OSGIN1	-11.1265	-0.46666	0.66818	23.6319	1.16636e-06	0.000159829
GRPEL2	-11.031	0.474849	-0.676658	23.5015	1.24817e-06	0.000169682
HIST1H1B	-11.106	-0.49508	-0.813213	23.3952	1.31904e-06	0.000177904
CCL4	-11.1222	0.869416	0.883436	23.3571	1.34548e-06	0.000180052
CADM1	-9.18624	0.148387	0.497456	23.2836	1.39784e-06	0.00018561
FKBP4	-10.9365	-0.190327	0.614136	23.2673	1.40977e-06	0.000185754
NIPAL4	-11.1135	-0.169216	0.661639	23.1478	1.50011e-06	0.000196148
KIF21A	-10.9006	-0.0663826	0.623415	23.1271	1.51637e-06	0.000196772
CXCR5	-11.5304	-1.00942	0.8579	22.9469	1.66542e-06	0.000214488
TOP1	-9.93305	0.572421	-0.555429	22.9256	1.68397e-06	0.000215259
PLAU	-10.0984	-0.329008	0.583493	22.8979	1.70836e-06	0.000216531
TMEM117	-8.30584	0.263196	-0.486764	22.8858	1.7192e-06	0.000216531
PDGFC	-9.24652	0.449753	-0.486232	22.6231	1.97106e-06	0.00024644
SERTAD1	-11.0521	-0.782798	0.679888	22.3953	2.21917e-06	0.00027545
PRR4	-9.16396	0.0216773	-0.482834	21.9872	2.74468e-06	0.000338228
CLEC2D	-10.4106	0.892685	-0.605039	21.812	3.00717e-06	0.000367927
STARD5	-11.5315	-0.764699	0.737187	21.7508	3.10455e-06	0.000377147
MAGEB10	-12.7887	-2.04677	1.46667	21.6439	3.28249e-06	0.000395957
ALPK1	-8.92839	0.317357	-0.454723	21.309	3.90889e-06	0.000464968
CCNL1	-8.61848	0.919972	-0.520508	21.3135	3.89978e-06	0.000464968
TNFSF9	-11.3307	-0.846154	0.761495	21.2474	4.03652e-06	0.000476839
DUSP2	-9.92951	-0.695247	0.557615	21.1576	4.23021e-06	0.000492869
SEPSECS	-10.5434	0.458534	-0.578528	21.1656	4.21269e-06	0.000492869
SLC8A1	-7.57418	0.471986	-0.464348	21.1448	4.25854e-06	0.000492869
GUCY2F	-10.4597	0.212488	-0.588536	21.0949	4.37083e-06	0.000502469
SRGAP2	-8.82904	0.194007	-0.483699	21.0345	4.51092e-06	0.000515117
TIPARP	-9.07952	0.488401	0.60077	20.9366	4.74732e-06	0.000538522
SNTG1	-8.88413	-1.26232	0.484454	20.9096	4.81487e-06	0.000542592
PYROXD1	-10.7489	0.950225	-0.557927	20.7594	5.20756e-06	0.000583008
KIAA0430	-10.1349	0.404882	-0.535409	20.6025	5.65209e-06	0.00062461
TMEM163	-9.35598	-0.702256	0.504456	20.603	5.65076e-06	0.00062461
MBNL2	-9.40962	0.255441	-0.473739	20.5375	5.84732e-06	0.000642043
CDCA4	-10.6774	-0.563348	0.595597	20.3276	6.52508e-06	0.000711899
FNDC3A	-9.02551	0.653073	-0.45584	20.3105	6.58366e-06	0.000713744
DUSP1	-8.24949	-0.463238	-0.545473	20.263	6.74937e-06	0.000727107
CLEC12B	-11.6499	0.736814	-0.705222	20.1648	7.1047e-06	0.000760603
TP53INP2	-10.215	-0.183421	0.528629	20.0822	7.41844e-06	0.000789258
ACVR2A	-9.73309	0.639689	-0.485821	20.012	7.69587e-06	0.000806801
DDTL	-12.477	-0.73211	0.969793	20.0048	7.72464e-06	0.000806801
GBE1	-7.24044	-0.453762	-0.523726	20.008	7.71201e-06	0.000806801
OTUD1	-10.3458	0.0934795	0.639882	19.9809	7.82213e-06	0.000812032
OXNAD1	-10.4872	0.448324	-0.553681	19.8213	8.50278e-06	0.000877374
ZNF324	-11.9978	-1.03544	0.836247	19.7299	8.91964e-06	0.000914877
HIST1H1E	-9.68751	-0.279883	-0.52832	19.6717	9.1952e-06	0.000937527
SEMA3C	-9.86521	0.50792	0.457082	19.4839	1.01454e-05	0.00102828
DHFR	-9.29459	0.259803	0.450368	19.4256	1.04597e-05	0.00105391
DYRK3	-11.6111	0.0650513	0.65032	19.3214	1.10463e-05	0.00110651
KDM5D	-10.4084	0.342091	-0.534126	19.2241	1.16239e-05	0.00115759
SPSB1	-8.61618	-0.156888	0.450506	19.2015	1.17619e-05	0.00116457
DENND1B	-8.72778	0.712592	-0.43155	19.1673	1.19746e-05	0.00117207
NAALADL2	-8.60775	-1.2165	0.540616	19.1776	1.19105e-05	0.00117207
WDR7	-8.65673	0.319299	-0.432156	19.1142	1.23124e-05	0.00119829
ZBTB2	-10.7439	0.207528	0.586047	19.0523	1.27185e-05	0.00123082
CCNA1	-10.9659	0.444462	0.546349	18.9859	1.31689e-05	0.00126725
PIM1	-8.4701	-0.321178	0.431767	18.9077	1.37196e-05	0.00131287
EFHC2	-10.5279	-1.52255	0.764795	18.8845	1.38878e-05	0.00131428
ENTHD1	-9.15398	0.162273	0.430128	18.893	1.38259e-05	0.00131428
SLA	-11.4368	0.274637	-0.684418	18.8347	1.42547e-05	0.00134159
ENC1	-11.648	0.204835	0.658435	18.7424	1.4962e-05	0.00139375
ZNF189	-11.0571	0.472705	0.542298	18.7412	1.49716e-05	0.00139375
CNKSR3	-10.5374	-0.466465	0.558203	18.6922	1.53607e-05	0.00142224
ZFAND6	-9.16457	0.473466	-0.424395	18.5561	1.64972e-05	0.00151925
SH2D3C	-10.3483	-0.455313	-0.557334	18.5369	1.66649e-05	0.00152648
BEND3	-11.2221	-0.651781	0.626277	18.5227	1.67894e-05	0.00152971
TOB2	-10.3652	-0.203873	0.523913	18.4524	1.74199e-05	0.00157876
USP9Y	-9.86375	0.657953	-0.483316	18.3901	1.79986e-05	0.00162262
HIST1H3I	-11.5048	-0.177803	-0.73718	18.3675	1.82136e-05	0.00163341
GADD45B	-11.0036	0.0718621	0.66199	18.1615	2.02945e-05	0.00181055
MAML2	-8.2545	0.578874	-0.481336	18.1262	2.06733e-05	0.00183478
LSR	-10.9238	-0.82751	0.587422	18.1085	2.08671e-05	0.00184243
SFT2D3	-11.3964	-0.6145	0.668637	18.0625	2.13765e-05	0.00187774
PHF21A	-9.3451	0.225796	-0.443575	18.0033	2.2052e-05	0.00192718
BRWD3	-10.5512	0.487278	-0.540192	17.8922	2.33776e-05	0.00203267
MEF2C	-9.88612	0.505316	-0.508227	17.8019	2.45143e-05	0.00210956
N4BP2L2	-9.0503	0.702243	-0.417735	17.7928	2.46315e-05	0.00210956
TBC1D3G	-11.5994	-2.55593	1.0997	17.7988	2.45535e-05	0.00210956
TNFRSF12A	-10.4749	-0.578891	0.546962	17.7752	2.48606e-05	0.0021186
ST8SIA4	-10.2156	0.74765	-0.53778	17.7029	2.58231e-05	0.00218973
ADM	-10.9389	-0.419219	0.725734	17.6473	2.65888e-05	0.00223741
ITGB8	-11.0294	0.387705	0.671072	17.6432	2.66467e-05	0.00223741
GJD3	-14.5716	-2.35012	2.2684	17.6206	2.69646e-05	0.0022469
LHFPL2	-7.92487	0.231584	0.423964	17.6079	2.71462e-05	0.0022469
MATN2	-10.1621	-1.37307	0.524419	17.5982	2.72845e-05	0.0022469
RHOQ	-9.20069	0.571799	-0.419947	17.6059	2.71742e-05	0.0022469
TCOF1	-10.0901	-0.307043	-0.562974	17.5855	2.74676e-05	0.00225116
FOSL1	-11.9967	-0.991141	0.817862	17.5541	2.79241e-05	0.00227767
ATRX	-9.81067	0.509891	-0.458891	17.5318	2.82537e-05	0.00228282
NOTCH2NL	-9.37247	0.317411	-0.437335	17.5361	2.81898e-05	0.00228282
IGHM	-9.40296	-0.27236	-0.474381	17.4999	2.87326e-05	0.00231061
C19orf48	-10.9283	-0.763012	0.589293	17.444	2.95893e-05	0.00236839
ATL1	-10.6751	-0.043749	0.524105	17.4268	2.98583e-05	0.00237881
TRIM67	-10.6513	-2.03529	0.645786	17.4146	3.00508e-05	0.00238305
PUS3	-13.4515	-1.06122	1.40216	17.4002	3.0279e-05	0.00239009
FOXD4L5	-12.3847	-2.89595	1.24858	17.353	3.1041e-05	0.002439
IFNB1	-19.8846	12.8034	-1.61354	17.2255	3.31949e-05	0.00259633
SEMA6B	-11.042	-0.861896	0.64516	17.1752	3.40857e-05	0.00265388
SMAD7	-10.7951	-0.627759	0.549262	17.1578	3.43987e-05	0.00266613
HIST2H2AB	-11.1133	-0.542794	-0.68094	17.1384	3.47518e-05	0.00268137
IRF1	-10.4928	0.611981	0.727073	17.043	3.65435e-05	0.00280697
KLF5	-12.3782	-0.18238	0.774481	16.9364	3.86531e-05	0.00295575
RFWD2	-8.9585	0.476585	-0.40614	16.925	3.88853e-05	0.0029603
TFCP2L1	-10.2741	-0.496451	0.508353	16.9091	3.92131e-05	0.00297204
ABL2	-8.59952	0.496611	0.427469	16.8679	4.00731e-05	0.00301058
BCL7B	-9.56164	-0.287801	0.432305	16.8713	4.00016e-05	0.00301058
PDCD4	-10.4081	0.757389	-0.495929	16.8184	4.11335e-05	0.00307675
CSRNP1	-10.3891	0.0266406	0.663337	16.7888	4.17798e-05	0.0031115
KHDRBS3	-10.2221	-0.442294	0.496736	16.7663	4.22778e-05	0.00313497
PDGFB	-11.1386	-1.06517	0.636375	16.7306	4.30798e-05	0.00318066
NBPF11	-12.978	-2.82237	1.64282	16.6403	4.51811e-05	0.00330729
TRIM17	-12.1864	-1.54454	0.90508	16.6459	4.50488e-05	0.00330729
DOLK	-10.8326	-0.412847	0.540058	16.6177	4.57212e-05	0.00333259
CHD1	-10.0872	0.70589	-0.457175	16.4913	4.88743e-05	0.00354732
EXOC4	-8.0302	0.196523	-0.409801	16.4752	4.92907e-05	0.00356245
FAM83G	-14.4904	-6.27338	3.78	16.4663	4.95226e-05	0.00356417
CCDC85A	-10.4805	-0.614571	0.548393	16.4214	5.071e-05	0.00362701
DCP2	-9.72275	0.640699	-0.42821	16.4173	5.08193e-05	0.00362701
ELF4	-9.52376	-0.0474061	0.422427	16.3242	5.33787e-05	0.00378358
OSM	-12.5971	-2.33489	1.15344	16.3215	5.34547e-05	0.00378358
CCNG2	-11.4316	0.488432	-0.619914	16.276	5.47528e-05	0.00385951
GFI1	-11.8943	-1.35819	0.79151	16.1446	5.86844e-05	0.0041197
FBXW7	-9.55763	0.442579	-0.422053	16.1087	5.98092e-05	0.00418152
ERF	-11.3669	-1.1683	0.674782	16.0956	6.02238e-05	0.00419339
ZNF438	-8.5063	0.407537	-0.392628	16.0635	6.12532e-05	0.00424779
SESN2	-8.66393	-0.241911	-0.39896	16.0361	6.21459e-05	0.00429233
PRDM8	-11.8847	-1.151	0.763457	15.986	6.38135e-05	0.0043898
ODF2L	-11.2558	0.556465	-0.561131	15.9665	6.4473e-05	0.00441743
USP3	-9.18844	0.349123	-0.41247	15.9406	6.53615e-05	0.00446047
SNX13	-9.03997	0.649084	-0.397695	15.8961	6.6915e-05	0.00454836
IRAK2	-10.1098	-0.196228	0.505636	15.8886	6.71816e-05	0.00454843
ATP8B4	-8.76743	0.427396	-0.412995	15.8398	6.89381e-05	0.00461266
SORCS2	-8.17443	-1.73181	0.426407	15.8433	6.8808e-05	0.00461266
VPS54	-9.75813	0.35925	-0.438598	15.8531	6.84544e-05	0.00461266
BCOR	-10.511	-0.618096	0.521614	15.8241	6.95114e-05	0.00463292
KITLG	-11.1908	-0.324579	0.562304	15.7514	7.22339e-05	0.00479217
MYCBP2	-8.78128	0.643647	-0.4066	15.7409	7.26355e-05	0.00479217
SAV1	-10.6135	0.0835097	0.561072	15.7382	7.274e-05	0.00479217
AKT3	-8.90548	0.474959	-0.38968	15.6678	7.55002e-05	0.00495496
ABTB2	-9.799	-0.990285	0.536085	15.6403	7.66062e-05	0.00500835
N4BP3	-11.6085	-0.919973	0.662323	15.6107	7.78136e-05	0.00506794
POU3F1	-13.3806	-2.35807	1.67005	15.5587	7.99826e-05	0.00515046
PPM1B	-9.98652	0.544919	-0.449343	15.5603	7.99132e-05	0.00515046
SESTD1	-9.36657	0.566871	-0.401794	15.567	7.96331e-05	0.00515046
ANKRD20A4	-11.6924	-0.936376	0.729197	15.5092	8.21045e-05	0.00524764
TLE4	-9.55716	0.491435	-0.436974	15.5096	8.20876e-05	0.00524764
C19orf67	-13.3899	-3.29688	1.82273	15.4837	8.32187e-05	0.00528442
PTPRC	-7.63709	0.890141	-0.416112	15.4803	8.33709e-05	0.00528442
UNC45B	-8.02496	-1.45177	0.990264	15.475	8.36054e-05	0.00528442
PHF20L1	-9.75005	0.656248	-0.440748	15.4639	8.40949e-05	0.00529581
DAGLA	-9.31188	-0.683488	0.417198	15.4233	8.59227e-05	0.00536311
MAGEA2	-13.3969	-3.81125	1.9798	15.4193	8.61028e-05	0.00536311
RSRC1	-8.67014	0.278273	-0.392213	15.4204	8.60533e-05	0.00536311
PAG1	-8.87379	0.441236	-0.386457	15.3376	8.9908e-05	0.00557983
ARHGAP25	-9.42639	0.451525	-0.430221	15.2738	9.29962e-05	0.00574382
GNE	-10.2364	-0.468736	0.526818	15.2693	9.32209e-05	0.00574382
CNOT2	-9.17357	0.53778	-0.390921	15.2416	9.45948e-05	0.00575308
SMC5	-10.4113	0.71991	-0.472428	15.2409	9.46303e-05	0.00575308
TRIM16L	-13.1465	-1.25192	1.14065	15.2392	9.47146e-05	0.00575308
UBAC2	-8.15685	0.388721	0.403819	15.2484	9.4258e-05	0.00575308
FEM1C	-9.12612	0.746684	0.397966	15.2161	9.58814e-05	0.00580336
HSPH1	-10.6858	0.411711	0.461624	15.117	0.000101052	0.00609478
ARRDC4	-10.1866	0.432395	0.433893	15.0765	0.000103241	0.00620495
C10orf140	-13.5694	-0.560641	1.2855	15.0456	0.000104945	0.00628531
CLK1	-9.72574	0.581274	0.413788	15.0232	0.0001062	0.00633834
PPP1R12A	-9.5934	0.627198	-0.414618	15.0038	0.000107294	0.0063814
GPR68	-10.7046	-0.25496	0.513722	14.9759	0.000108891	0.00645398
HELZ	-9.28361	0.53282	-0.383509	14.9233	0.00011197	0.00661358
FOXD2	-13.1908	-2.00115	1.29206	14.8764	0.000114791	0.00675688
USP47	-9.63476	0.759994	-0.392053	14.8693	0.000115225	0.00675923
CCDC14	-10.5853	0.664141	-0.483305	14.8532	0.000116212	0.00679384
ZEB2	-7.76832	0.805907	-0.411646	14.8281	0.000117769	0.00686146
C1QL3	-11.1593	0.863847	-0.511017	14.7986	0.000119621	0.00692228
EPB41L3	-9.60033	0.380452	-0.414543	14.8022	0.000119394	0.00692228
STK38L	-9.92227	0.241105	-0.443932	14.7796	0.000120837	0.00694568
TMEM44	-10.7129	-0.844042	0.517839	14.782	0.00012068	0.00694568
ME1	-9.34535	0.21722	-0.404223	14.7649	0.000121781	0.00697656
TRIM36	-11.2782	-0.217403	0.579277	14.7186	0.000124806	0.007126
FGL2	-12.6418	-0.187196	0.882299	14.6866	0.000126942	0.0072239
GIMAP5	-11.8893	0.473279	-0.689898	14.6726	0.000127894	0.00725397
ANKRD20A1	-12.3322	-1.1477	1.09263	14.6481	0.000129566	0.00732454
VPS13C	-8.48506	0.819196	-0.385141	14.6244	0.000131206	0.00739286
ADRBK2	-8.49643	0.508589	-0.393807	14.6114	0.000132111	0.00741284
TMEM165	-9.35158	0.433448	-0.388705	14.6008	0.000132859	0.00741284
ZNF416	-12.1607	-0.851063	0.753678	14.6065	0.000132458	0.00741284
FAM150B	-12.3093	-1.31413	0.920887	14.5425	0.000137034	0.00762098
ATM	-8.88036	0.696583	-0.382858	14.525	0.000138311	0.00764234
TUBB2A	-10.7049	-0.468673	0.517997	14.526	0.000138239	0.00764234
SPOP	-10.2372	0.0852507	-0.460863	14.4665	0.000142675	0.00785815
G2E3	-10.767	0.65451	-0.485904	14.4529	0.000143706	0.00788958
GOLGA7B	-11.7906	-0.365818	0.634498	14.437	0.000144928	0.0079312
C14orf102	-11.0617	0.215434	-0.535039	14.3364	0.000152883	0.00833993
VPS13B	-8.24811	0.0520033	-0.374672	14.2742	0.000158013	0.00859241
CHN2	-9.10578	-0.297318	-0.390052	14.2273	0.000162007	0.00878056
ZNF292	-9.77664	0.708652	-0.414169	14.2216	0.000162499	0.00878056
SIK1	-11.8307	-0.776656	0.692213	14.2071	0.000163755	0.00882061
ZDHHC21	-10.0247	0.595678	-0.438817	14.1805	0.000166087	0.00891817
RARG	-11.0953	-1.1309	0.570528	14.1528	0.000168548	0.00902207
KIAA1432	-9.2476	0.492951	-0.376977	14.1134	0.000172112	0.00918415
GCLM	-11.6174	0.415308	0.538153	14.0995	0.000173389	0.00922352
EAF1	-9.09717	0.21209	0.373962	14.0549	0.000177548	0.00941557
U2AF1	-10.9038	0.176536	-0.501899	14.0125	0.0001816	0.00960071
PKD2L2	-10.3948	0.710534	-0.46107	13.9999	0.000182816	0.00963525
PI4KB	-9.42475	-0.091802	0.3771	13.9745	0.000185308	0.0097366
MAPK6	-9.27791	0.425021	0.410709	13.9536	0.000187382	0.0098155
THUMPD2	-10.6547	0.397704	-0.465712	13.9407	0.000188666	0.00985261
AKR1C4	-12.4324	-1.10472	0.834278	13.9174	0.00019102	0.00994526
DTWD2	-9.8529	-0.0712396	-0.429601	13.8957	0.000193239	0.0100303
PPIL4	-10.7395	0.430543	-0.485469	13.8696	0.000195939	0.0101397
PDE7A	-10.086	0.431066	-0.441525	13.8332	0.000199774	0.010307
ZNF425	-11.2598	-0.819972	0.672246	13.8025	0.000203064	0.0104453
BHLHE41	-8.98881	0.315119	0.369183	13.733	0.000210715	0.0108064
ZNF295	-9.87686	0.347804	0.395353	13.7069	0.000213671	0.0109253
UTRN	-8.32021	0.335857	-0.373223	13.6639	0.000218618	0.011145
AKAP9	-10.0328	0.700864	-0.442251	13.6248	0.000223213	0.0113454
THBS1	-12.046	-0.574746	0.880924	13.6041	0.000225692	0.0114375
FAM135A	-10.2134	0.533546	-0.440595	13.5922	0.000227131	0.0114765
NPAT	-9.93824	0.492684	-0.411321	13.5652	0.000230412	0.011574
RPE	-9.49226	0.472899	-0.378592	13.5699	0.000229846	0.011574
ADCY4	-11.2388	-1.17584	0.588048	13.5522	0.000232016	0.0115866
SEC62	-10.2808	0.642887	-0.429789	13.5532	0.000231899	0.0115866
POU2F1	-9.77623	0.128588	-0.414653	13.532	0.000234531	0.0116781
THOC1	-10.8762	0.626052	-0.48373	13.5217	0.000235826	0.0117086
TCF4	-9.03007	0.33681	-0.378286	13.4253	0.00024825	0.0122898
OPN1LW	-11.8541	-2.81645	0.935568	13.4187	0.000249126	0.0122976
SLC7A11	-9.63465	0.4525	0.386055	13.3489	0.000258581	0.0127277
MBD5	-10.9555	0.0907382	-0.505987	13.3242	0.000262009	0.0128595
PCMTD1	-9.28359	0.857499	-0.35928	13.3052	0.000264666	0.0129527
RASA1	-8.91609	0.730919	-0.376266	13.2963	0.00026593	0.0129775
MYC	-11.4371	-0.135998	0.601754	13.2793	0.000268347	0.0130583
LYPLAL1	-10.0484	0.610584	-0.423833	13.2708	0.00026957	0.0130806
LRRC8D	-9.61421	0.368478	-0.38633	13.261	0.000270982	0.013112
FAM13A	-9.31294	-0.175685	-0.387222	13.2084	0.000278692	0.0134471
BAMBI	-13.8142	-1.00369	1.42253	13.192	0.000281141	0.0135272
SPHK1	-9.50549	-0.859774	0.415153	13.1857	0.000282088	0.0135347
ZNF93	-11.2796	0.320509	-0.555027	13.1445	0.000288361	0.013797
CHSY1	-10.484	-0.283422	0.446733	13.0911	0.000296709	0.0141176
TUBA4A	-10.8134	-0.210782	0.469939	13.0934	0.000296332	0.0141176
MYO1B	-10.3225	-0.371653	0.438944	13.0523	0.000302918	0.0143731
HIST1H4D	-11.0558	0.0558387	-0.533505	12.9848	0.000314025	0.014818
SLC7A8	-9.51119	-0.196462	0.37049	12.9898	0.000313197	0.014818
TBL1XR1	-8.85358	0.708478	-0.359406	12.9317	0.000323063	0.0152026
WDR36	-10.1605	0.639043	-0.410757	12.8585	0.000335943	0.0157654
HERPUD1	-9.10476	0.199203	-0.353895	12.8492	0.000337625	0.015801
C20orf111	-9.64237	0.0991355	0.410405	12.7433	0.000357296	0.0166761
BCAR3	-9.21512	0.0570513	0.360948	12.6161	0.000382446	0.0178014
JAG1	-10.154	-0.0583932	0.417021	12.5976	0.000386239	0.0179292
GOLGA6D	-13.4314	-1.06065	1.24041	12.5115	0.000404449	0.0187238
KIAA0528	-10.0855	0.483203	-0.409112	12.4687	0.000413826	0.0191063
MAFB	-9.01693	-0.271638	0.365419	12.4524	0.000417461	0.0192223
S1PR3	-12.3344	-0.93507	0.76016	12.4418	0.000419836	0.0192283
SIAH1	-10.3677	0.456556	-0.431395	12.4435	0.000419452	0.0192283
HIST4H4	-10.7968	-0.234416	-0.486097	12.4244	0.000423769	0.0193566
C2orf67	-9.85181	0.57171	-0.412217	12.413	0.000426362	0.0194233
KBTBD8	-10.4615	0.673418	0.404306	12.4021	0.000428853	0.0194334
ZNF697	-9.82026	0.207091	0.371278	12.4041	0.000428401	0.0194334
ZNF117	-11.5108	0.979961	-0.507539	12.3573	0.000439265	0.0198527
KIAA1383	-12.1917	0.235696	-0.715411	12.302	0.000452462	0.0203953
C5orf20	-11.856	0.390881	-0.629902	12.2665	0.000461168	0.0207332
PCDH10	-12.5615	-0.990198	0.881608	12.2561	0.000463741	0.0207943
TFEC	-8.27038	1.113	-0.371462	12.2363	0.000468679	0.0209608
ARID5B	-8.83079	0.451887	-0.354887	12.2252	0.000471473	0.0210309
PUM2	-9.13012	0.615401	-0.34474	12.2031	0.000477109	0.021227
HIST1H1C	-10.5848	-0.214163	-0.458504	12.1675	0.00048629	0.0215794
MAT2A	-8.45587	0.380534	0.345037	12.0816	0.000509207	0.022538
MET	-10.771	-0.172403	0.469091	12.0662	0.000513448	0.0226671
APAF1	-10.5541	0.155616	-0.446393	12.0212	0.000525997	0.0231614
PRR7	-12.0772	0.0342453	-0.701379	11.9977	0.000532674	0.0233953
ZNF691	-12.3766	-0.561142	0.707803	11.9699	0.000540682	0.0236863
RIF1	-10.0674	0.885836	-0.390434	11.908	0.000558937	0.0244235
SLC36A4	-10.1617	0.622013	-0.402753	11.8737	0.000569331	0.0248144
PXT1	-13.0062	-1.83354	1.05932	11.8635	0.000572451	0.024851
RPGR	-11.3529	0.49855	-0.499961	11.8615	0.000573071	0.024851
DOCK4	-8.17289	0.450351	-0.350348	11.8279	0.000583504	0.0252395
USP31	-10.5242	-0.265068	0.443335	11.8188	0.000586353	0.0252989
NCOA2	-9.38234	0.219161	-0.369664	11.8078	0.000589836	0.0253852
WDR70	-8.94988	-0.17471	-0.344755	11.7813	0.000598284	0.0256842
CHD2	-9.03794	0.499654	-0.33721	11.7659	0.000603242	0.0258323
AHSA2	-11.1906	0.610817	-0.482623	11.7267	0.000616114	0.0263177
DOCK10	-8.81701	0.350815	-0.342417	11.7109	0.000621349	0.0264753
C7orf10	-8.67676	-0.241918	0.36575	11.6538	0.000640711	0.0270324
HSPBAP1	-10.7691	0.319007	-0.442773	11.6619	0.000637946	0.0270324
LIX1	-10.7783	0.104268	-0.453787	11.6537	0.000640735	0.0270324
MS4A7	-8.82675	0.713823	-0.335387	11.6625	0.000637719	0.0270324
GPR65	-10.2542	0.509974	-0.411659	11.6459	0.000643443	0.0270799
HIST1H4F	-10.9134	-0.00997239	-0.484125	11.636	0.000646891	0.0271583
CDC14A	-10.0619	0.0471556	-0.399087	11.6248	0.000650781	0.0272549
INF2	-9.84434	-0.683893	0.430137	11.591	0.000662734	0.027558
PCM1	-9.51844	0.771493	-0.351328	11.5906	0.000662846	0.027558
VCPIP1	-10.7983	1.01354	-0.43481	11.5922	0.00066228	0.027558
ATG7	-8.03778	0.123946	-0.335525	11.5419	0.000680434	0.0281892
TTN	-9.51033	0.0938737	-0.364742	11.5395	0.000681319	0.0281892
SLC30A3	-11.2491	-0.827414	0.522828	11.5337	0.000683452	0.0282093
ICAM4	-12.6062	-0.961184	0.807353	11.5252	0.000686592	0.0282708
PSMD11	-9.52944	0.0595655	0.343948	11.4912	0.000699283	0.0287243
HIST1H4E	-11.3433	0.167823	-0.521466	11.4795	0.000703692	0.0288362
WASL	-9.69841	0.518408	-0.356825	11.4446	0.000717031	0.0293127
NUP160	-10.1044	0.398832	-0.400972	11.4117	0.000729826	0.0297647
VHL	-10.7008	0.781821	-0.4545	11.4006	0.000734198	0.0298719
PLK3	-9.89568	-0.326533	0.382443	11.3866	0.00073975	0.0300265
ARSG	-9.32024	-0.21836	0.343433	11.3782	0.000743106	0.0300275
SMAD3	-10.0601	-0.670695	0.448241	11.3734	0.000745035	0.0300275
ZNRF2	-9.6481	0.356696	-0.377238	11.3754	0.000744239	0.0300275
HSPA8	-7.56502	0.402924	0.354976	11.3667	0.000747726	0.0300653
FAM43A	-11.8661	-0.451165	0.574904	11.3618	0.000749718	0.0300748
CBLB	-7.69607	0.560599	-0.349362	11.3433	0.000757212	0.0302467
JHDM1D	-9.59286	0.668985	-0.344564	11.3425	0.000757536	0.0302467
PPP3CA	-9.09722	0.474837	-0.339616	11.3292	0.000762994	0.0303938
HMGA1	-8.78123	-0.498311	0.344796	11.2527	0.000795084	0.0315986
SMOX	-10.5533	-1.13183	0.446937	11.2286	0.000805471	0.0319373
CYTIP	-9.30738	0.560532	-0.330779	11.1742	0.000829437	0.0328116
SDC4	-8.77257	-0.0184564	0.326358	11.1277	0.000850491	0.0335669
DDIT3	-9.66447	-0.031532	-0.384275	11.1095	0.000858851	0.033819
TBC1D5	-8.59554	0.146472	-0.328968	11.0894	0.000868209	0.0341091
HNMT	-9.62289	0.351596	-0.356926	11.0645	0.000879955	0.0344914
C9orf102	-10.3807	0.274025	-0.405276	11.0554	0.000884288	0.0345821
CTNND1	-9.40319	0.417174	-0.334635	11.0269	0.000898011	0.0350388
TRMT11	-10.965	0.31464	-0.452314	11.0203	0.000901179	0.0350825
DDX26B	-10.9307	0.636823	-0.465343	10.98	0.000921001	0.0357728
SLCO5A1	-10.0205	-1.20668	0.423682	10.9293	0.000946546	0.0366819
HLX	-11.9248	-0.51344	0.62366	10.8806	0.000971766	0.0375742
BCLAF1	-9.19582	0.802775	-0.322852	10.8603	0.000982455	0.037902
CMPK2	-12.3548	0.901365	0.773874	10.8445	0.000990871	0.0381407
UVRAG	-9.05264	0.078834	-0.338862	10.8384	0.000994142	0.0381808
IER5	-10.4619	-0.201977	-0.443046	10.8178	0.0010053	0.0385231
TUBB6	-8.96249	-0.306459	0.331399	10.8128	0.00100803	0.0385413
CDKAL1	-8.61956	-0.0764638	-0.324549	10.807	0.00101118	0.0385759
SGPP2	-10.2314	-0.889205	0.42365	10.8009	0.00101452	0.038617
UBE2E2	-8.35469	0.314596	-0.327334	10.7745	0.0010291	0.0390852
RABGAP1L	-8.3521	0.0456817	-0.329432	10.7659	0.00103387	0.0391794
PLXDC2	-7.59413	0.294584	-0.331517	10.732	0.00105301	0.0398167
GCG	-13.3049	0.448698	-1.02503	10.717	0.00106154	0.0400509
PLGLB2	-13.5304	0.822036	-1.14305	10.6705	0.00108858	0.0409808
WDFY2	-9.84023	-0.0732435	-0.379817	10.6655	0.00109154	0.041002
AGPS	-8.76992	0.582599	-0.320968	10.6612	0.00109405	0.0410065
FAM150A	-12.0475	-1.5872	0.740378	10.6566	0.0010968	0.04102
NIN	-9.40973	0.519021	-0.326464	10.6197	0.00111892	0.0417231
SLC4A7	-9.50587	0.749149	-0.332422	10.6171	0.00112048	0.0417231
CCR7	-11.8724	-0.379807	0.637904	10.6087	0.00112556	0.0417721
RASSF7	-11.8571	-0.325772	-0.650435	10.6069	0.00112667	0.0417721
PTBP2	-10.1115	0.58834	-0.37706	10.5829	0.00114141	0.0422271
BBX	-9.19004	0.423577	-0.330592	10.5716	0.00114836	0.0423015
RARA	-9.74207	-0.810948	0.378117	10.5738	0.00114701	0.0423015
CCDC41	-10.0705	0.0762382	-0.388731	10.5673	0.00115104	0.0423095
CITED2	-7.94434	-0.207288	-0.332038	10.5531	0.00115994	0.0425453
HIST1H2AL	-11.9584	-0.204801	-0.678655	10.5415	0.00116722	0.0427209
POLE2	-11.76	-1.33149	0.613847	10.5211	0.00118019	0.043065
SPTBN4	-10.318	-1.1117	0.406469	10.5188	0.00118165	0.043065
FOSL2	-9.79164	-0.156721	0.373651	10.4355	0.00123615	0.0449438
RTF1	-10.4367	-0.030946	0.404775	10.4321	0.00123845	0.0449438
CLEC18A	-11.815	-2.2895	0.836556	10.4204	0.00124634	0.0451177
ZC3H12C	-8.7501	0.699867	0.323201	10.4171	0.00124851	0.0451177
PAPD4	-8.98703	0.582179	-0.311351	10.3779	0.00127533	0.0459898
IGHV1-46	-18.0052	6.08936	-3.47854	10.3699	0.00128084	0.0460872
RND3	-10.7177	0.4117	0.455068	10.3662	0.00128341	0.0460872
KRTAP4-2	-16.2065	-19.582	12.1726	10.3483	0.00129593	0.0463425
ZNF821	-13.8076	0.155644	-1.66157	10.3505	0.00129436	0.0463425
D2HGDH	-13.8347	1.51988	-1.19238	10.3363	0.00130439	0.0464509
SMC4	-11.0244	0.776147	-0.423098	10.3394	0.00130223	0.0464509
ZNF71	-11.5656	-0.834387	0.559182	10.3324	0.00130718	0.0464536
NUP50	-10.2844	0.351643	0.37466	10.3265	0.00131135	0.0465055
TRIM60	-13.2613	-1.6364	1.09293	10.2466	0.00136938	0.048463
TIFA	-11.0449	0.435892	-0.451031	10.2295	0.00138215	0.0487767
ZNF43	-11.0164	0.593785	-0.444158	10.2271	0.00138394	0.0487767
KCTD7	-10.0296	0.10068	0.352617	10.2211	0.00138841	0.0488339
G0S2	-13.8084	-0.348493	1.08438	10.1934	0.00140948	0.0493722
HIST1H4J	-12.537	1.09958	-0.755443	10.1934	0.00140943	0.0493722
CXCL3	-11.883	0.677933	-0.728776	10.1751	0.00142348	0.0497608
CDCP1	-8.92307	0.418886	-0.33562	10.1684	0.0014287	0.0498416
ZNF365	-9.2985	-0.537635	-0.378453	10.1646	0.00143162	0.049842
STBD1	-11.2937	0.168875	0.441521	10.155	0.00143908	0.05
KIAA2018	-10.3266	0.81129	-0.371877	10.1496	0.0014433	0.0500452
ANO5	-8.52156	0.763429	-0.321154	10.1425	0.00144889	0.0501171
ST6GALNAC3	-8.77328	-0.292498	-0.326479	10.1395	0.00145123	0.0501171
ZNF614	-11.4609	0.296946	-0.494277	10.1301	0.00145866	0.0502726
ANKRD32	-11.215	0.446006	-0.453812	10.1113	0.00147365	0.0506826
C1orf27	-11.0341	0.816211	-0.413057	10.1077	0.00147648	0.0506826
C12orf29	-12.0397	-0.244987	0.550481	10.0886	0.00149188	0.0511088
C11orf48	-10.1372	-0.582757	-0.611483	10.0756	0.00150245	0.0513609
DAPP1	-9.9574	0.912437	-0.404688	10.0722	0.00150523	0.0513609
ZFY	-10.138	0.359491	0.358444	10.0647	0.00151136	0.0514673
SPINK9	-14.5948	-3.41914	2.27076	10.0428	0.00152942	0.0519791
IFIT5	-11.0916	1.39102	0.576411	10.0103	0.00155664	0.0525579
KLHL35	-12.3252	-2.07835	0.814912	10.0079	0.00155873	0.0525579
PRSS23	-12.7126	-0.482297	0.727641	10.0106	0.0015564	0.0525579
TANK	-8.32464	0.666927	-0.31903	10.0155	0.00155227	0.0525579
GCLC	-8.60331	0.498889	0.320849	9.98992	0.00157399	0.0528645
ZNF562	-10.7584	0.513326	-0.399709	9.99042	0.00157357	0.0528645
C10orf11	-8.04716	-0.241842	-0.311137	9.97824	0.00158401	0.0530968
PGGT1B	-10.8058	0.620578	-0.392186	9.96251	0.0015976	0.0534478
TFPI	-9.55542	0.579533	-0.322231	9.95698	0.00160241	0.0535042
ELAC1	-11.7234	-0.293371	0.509287	9.94821	0.00161006	0.053655
THRA	-9.12717	-0.415362	0.315056	9.93961	0.0016176	0.0538018
ZFP106	-9.68205	0.739017	-0.340133	9.93177	0.0016245	0.0539265
RBM33	-9.796	0.259384	-0.350229	9.91474	0.00163961	0.0543227
KIAA1524	-11.7885	0.413179	-0.540265	9.8879	0.00166369	0.0550143
DBT	-10.6459	0.33282	-0.393181	9.85976	0.00168933	0.0557545
LPP	-8.41848	0.0179524	-0.313459	9.82423	0.00172228	0.0567325
LYPD4	-12.8702	-3.11361	1.21222	9.80694	0.00173854	0.0571584
KLHL11	-11.0541	0.414996	0.415823	9.78432	0.00176007	0.0577551
RASA2	-9.88556	0.313522	-0.350326	9.77499	0.00176901	0.0579378
GINS3	-11.855	0.0240688	0.500353	9.7495	0.00179372	0.0586348
C9orf25	-10.277	-0.28086	0.37568	9.73559	0.00180734	0.0589675
DACH1	-9.80418	-0.920001	0.396578	9.71025	0.00183243	0.0592221
E2F6	-10.9544	0.277158	0.392193	9.71173	0.00183095	0.0592221
PNMA1	-10.2762	-0.202266	0.364548	9.71957	0.00182317	0.0592221
PROK2	-13.1423	-1.43498	0.978225	9.71415	0.00182855	0.0592221
TECTA	-10.7288	-1.5919	0.483786	9.72341	0.00181936	0.0592221
CXXC5	-9.21561	-0.462064	0.321761	9.6989	0.00184378	0.0594768
DLEU7	-10.005	-0.223315	-0.372907	9.68775	0.001855	0.0596142
RARB	-10.1954	-1.43498	0.403903	9.6908	0.00185193	0.0596142
GIMAP4	-10.5098	0.345266	-0.379659	9.6597	0.00188354	0.060418
ZNF148	-9.60906	0.67295	-0.318239	9.62958	0.00191468	0.0613019
MAFG	-10.4399	-0.459779	0.385746	9.60443	0.00194109	0.0620316
ZNF708	-10.8224	0.505641	-0.391806	9.57889	0.00196828	0.0627832
SORBS2	-9.52207	-0.606744	0.38397	9.57356	0.001974	0.0628488
MLL5	-9.43429	0.610847	-0.31374	9.56243	0.001986	0.0631136
RBM25	-9.99387	0.739503	-0.347812	9.54249	0.0020077	0.0635672
SLC25A36	-9.80756	0.912245	-0.321499	9.54383	0.00200622	0.0635672
ZFAND2A	-10.9369	-0.168238	0.402857	9.53669	0.00201405	0.0636505
CREB5	-9.10753	-0.775758	0.33085	9.5252	0.00202669	0.0639323
APBB1IP	-9.46702	0.178619	-0.323201	9.4952	0.00206011	0.0647478
MCF2L2	-9.5993	-0.326821	0.338629	9.49664	0.00205848	0.0647478
CNOT4	-9.63239	0.41352	-0.334333	9.4904	0.0020655	0.0647983
GPRIN3	-8.92357	0.636901	-0.300621	9.48403	0.00207268	0.0649048
KLHL2	-4.59537	-0.687207	-0.512991	9.45622	0.00210435	0.0657762
ARMC5	-11.5501	-0.886947	0.520708	9.40859	0.00215971	0.0668768
CPB1	-12.4683	-1.5698	0.804174	9.41225	0.00215541	0.0668768
RABGAP1	-9.52233	0.344501	-0.319885	9.40839	0.00215994	0.0668768
RPRD1A	-10.3571	0.355336	-0.370162	9.40581	0.00216298	0.0668768
ZBTB11	-10.2483	0.666604	-0.350462	9.40715	0.00216141	0.0668768
ZNF2	-12.3462	-0.420683	0.624822	9.4104	0.00215758	0.0668768
GTF3C4	-10.6831	0.00115986	0.394232	9.39755	0.00217276	0.0669374
VTI1A	-8.50336	0.262388	-0.303046	9.3986	0.00217152	0.0669374
RTN1	-9.22436	-0.0675447	-0.320162	9.36092	0.00221661	0.0681658
C9orf82	-11.0305	0.775247	-0.415976	9.34101	0.00224082	0.0687867
DOCK8	-8.03873	0.338248	-0.305356	9.33115	0.00225291	0.0690341
BCORL1	-11.0328	-1.0238	0.449372	9.32631	0.00225887	0.069093
CSGALNACT2	-9.24051	0.67183	-0.303132	9.31943	0.00226736	0.0692292
NAMPT	-9.43459	0.946	-0.373374	9.26667	0.00233361	0.0710504
RRAD	-13.863	-2.8948	1.61746	9.26535	0.0023353	0.0710504
FAM172A	-8.91872	0.230553	-0.30723	9.25851	0.00234404	0.0711898
HIST1H4B	-11.551	-0.344233	-0.54459	9.24218	0.00236503	0.0717001
CLEC5A	-11.5457	0.658178	-0.458472	9.21869	0.00239556	0.0723697
MAP3K12	-10.71	-0.0999307	-0.408535	9.22034	0.00239341	0.0723697
LOXL2	-10.3919	-1.12608	0.393886	9.19377	0.0024284	0.0732326
ZNF774	-12.8017	-0.166302	0.666227	9.18999	0.00243343	0.0732551
ARID4B	-9.90401	0.568511	-0.346401	9.17334	0.00245566	0.0736655
ZNF705A	-14.4175	1.30169	-1.34933	9.176	0.0024521	0.0736655
FRAT2	-10.7123	-0.159813	-0.406847	9.16955	0.00246075	0.0736893
FBXO16	-11.3063	-0.692334	0.455521	9.13003	0.00251447	0.0751665
CRK	-10.183	-0.1642	0.36864	9.11942	0.0025291	0.0753785
MAP3K1	-10.2549	0.465142	-0.35791	9.1185	0.00253037	0.0753785
MESDC1	-9.66559	-0.724579	0.371764	9.09911	0.00255733	0.0760496
HOOK3	-9.17857	0.72752	-0.300941	9.09301	0.00256588	0.0760713
TRAF1	-9.9031	0.422483	0.437203	9.09225	0.00256694	0.0760713
DIAPH2	-8.87473	0.201093	-0.293553	9.05891	0.00261418	0.0773374
NCK2	-10.2586	-0.173723	0.377172	9.05571	0.00261875	0.077339
ANKRD20A2	-13.799	1.75066	-1.01371	9.05035	0.00262645	0.0773849
PRPF4B	-10.4768	0.749215	-0.367327	9.04834	0.00262934	0.0773849
NIP7	-10.9288	-0.0956292	0.391784	9.0438	0.00263587	0.077444
ASXL2	-9.14911	-0.221747	-0.320919	9.0377	0.00264468	0.0775697
TSC22D1	-7.95883	0.188117	0.305615	9.02785	0.00265897	0.0778557
LGALS7B	-13.7866	-3.55512	1.7267	9.02103	0.00266891	0.0778567
NEDD9	-9.0119	0.0956446	-0.307818	9.02345	0.00266538	0.0778567
OASL	-12.1768	1.21816	1.27211	9.01847	0.00267264	0.0778567
GABRA1	-14.9009	-12.342	6.73506	9.00171	0.00269728	0.0784409
PHF3	-9.97436	0.656977	-0.345625	8.98714	0.00271887	0.0789347
GOLGA8A	-11.6644	0.723767	-0.532504	8.97528	0.00273657	0.0792412
MMP28	-11.7547	-1.66401	0.643702	8.97387	0.00273868	0.0792412
BEST2	-13.1933	-2.28311	1.12483	8.96852	0.00274671	0.0793398
LAMP3	-11.3983	-0.265081	0.480812	8.9569	0.00276423	0.0797112
KLF8	-11.7234	-0.450232	0.511633	8.93067	0.00280421	0.0807283
XRCC4	-9.72821	-0.11512	-0.337191	8.90716	0.00284055	0.0816373
ETV5	-10.1842	0.155757	-0.354653	8.8918	0.00286455	0.0820516
MAK	-11.4341	-0.181097	0.464682	8.89289	0.00286283	0.0820516
CDKN2B	-12.0818	-1.35297	0.721252	8.88357	0.00287748	0.0822296
PLCL1	-8.93692	0.200629	-0.302866	8.88174	0.00288037	0.0822296
SSX7	-13.2746	-2.49977	1.1773	8.86921	0.0029002	0.0826581
C14orf166B	-10.7341	-0.924143	0.406386	8.84065	0.00294594	0.0837303
KLF7	-9.57595	0.38066	-0.322224	8.83952	0.00294777	0.0837303
MMP19	-8.35374	-0.265936	0.299002	8.8366	0.00295248	0.0837303
KLF6	-8.97487	-0.131966	-0.353319	8.81993	0.00297958	0.084359
KYNU	-8.31003	0.657156	-0.303142	8.79114	0.00302697	0.0855594
IMMP1L	-11.0557	0.279701	-0.42243	8.78558	0.00303622	0.0856793
RBMS1	-8.60173	0.372238	0.295949	8.78161	0.00304283	0.0857247
RASL10B	-11.9158	-2.44797	0.712719	8.77801	0.00304883	0.0857528
PPRC1	-10.6223	-0.299016	0.388825	8.77448	0.00305474	0.0857781
ZMYM2	-9.01351	0.601027	-0.292289	8.76189	0.0030759	0.086231
MDGA1	-10.4622	-1.27528	0.406987	8.75551	0.00308667	0.0863916
CHD6	-9.36448	0.238215	-0.311852	8.74824	0.00309901	0.0865952
FNDC3B	-7.75997	0.389511	-0.298193	8.71813	0.00315061	0.0877508
MDM4	-10.2915	0.733299	-0.339138	8.7205	0.00314652	0.0877508
MAP4K5	-9.88499	0.517759	0.309441	8.70276	0.00317728	0.0883357
PDGFA	-11.8446	-0.773702	0.54999	8.7001	0.00318192	0.0883357
ERC1	-8.95135	0.0626872	-0.297703	8.68759	0.00320384	0.0888003
BTBD10	-10.4972	0.122849	-0.367977	8.66879	0.00323705	0.0890008
CSRNP2	-10.3842	0.150659	0.359725	8.67362	0.00322849	0.0890008
LIN7C	-10.4473	1.00521	-0.339226	8.67197	0.00323142	0.0890008
RBM44	-11.7386	-0.015392	-0.520358	8.66946	0.00323587	0.0890008
ZNF331	-10.488	-0.207829	-0.378997	8.67676	0.00322294	0.0890008
CCNB2	-11.4698	0.617446	-0.430978	8.66119	0.00325059	0.0891761
LTV1	-11.7305	0.725524	-0.481623	8.65377	0.00326385	0.0891761
SLCO4A1	-10.0239	-0.420699	0.368689	8.65825	0.00325584	0.0891761
TREML1	-11.4015	-0.59961	0.454065	8.65355	0.00326426	0.0891761
FAM91A1	-9.74352	0.656619	-0.312255	8.62206	0.00332116	0.0902987
RNF183	-15.5188	1.45622	-2.86786	8.62784	0.00331064	0.0902987
YAF2	-10.2416	0.317742	-0.351783	8.62419	0.00331727	0.0902987
CYLD	-9.73234	0.645135	-0.309649	8.61468	0.00333464	0.0903714
IL1RN	-7.28037	0.30913	0.30817	8.61493	0.00333418	0.0903714
MRPL48	-10.7394	-0.587569	0.389561	8.61194	0.00333966	0.0903714
ETV3	-10.6195	0.326649	0.369969	8.60722	0.00334833	0.0904629
LRP1	-7.20101	0.109836	-0.35503	8.5955	0.00336994	0.0909035
CASS4	-10.7449	-0.268213	-0.40362	8.58742	0.00338494	0.0911645
STAG2	-9.62646	0.803222	-0.312772	8.5604	0.00343554	0.0923821
SSH2	-9.28883	0.252325	-0.307381	8.55607	0.00344373	0.0924571
KCNE1	-9.73671	0.429537	-0.34045	8.54206	0.00347032	0.0930253
COG5	-8.85943	0.211624	-0.288801	8.51835	0.00351583	0.0940683
NKTR	-10.0533	0.723377	-0.335622	8.51608	0.00352021	0.0940683
ZNF366	-10.4537	-0.34598	0.363726	8.50937	0.00353322	0.0942688
CA5A	-10.7168	-1.07995	0.433007	8.49211	0.00356691	0.0947489
NUAK1	-10.7345	-1.07655	0.428716	8.49268	0.00356579	0.0947489
PKN2	-9.88574	0.750521	-0.328629	8.48601	0.00357888	0.0947489
STX1B	-11.6534	-1.44202	0.586479	8.48784	0.00357528	0.0947489
ZNF79	-11.3768	-0.263394	0.427305	8.48663	0.00357766	0.0947489
ZNF253	-11.6656	0.168524	-0.484743	8.48128	0.0035882	0.0948492
MICALL2	-10.9541	-1.10952	0.426363	8.45265	0.00364511	0.0962051
RSAD2	-12.3342	2.34643	1.22668	8.44926	0.00365193	0.0962367
HEG1	-10.3367	-0.34737	0.38007	8.436	0.00367864	0.0966555
KIAA0182	-9.51504	-0.60892	0.318561	8.43435	0.00368199	0.0966555
ZACN	-12.7344	-1.25604	0.83186	8.43299	0.00368475	0.0966555
TOB1	-9.24989	0.212036	0.288908	8.40498	0.00374194	0.0980055
ARHGAP20	-10.8389	-0.404024	0.396668	8.39993	0.00375236	0.0981286
NIPBL	-8.7683	0.583283	-0.282003	8.37679	0.00380043	0.0992341
C16orf70	-9.24849	0.0309061	0.289832	8.37032	0.00381397	0.0994362
CCL8	-14.3982	2.24318	1.49493	8.35306	0.00385039	0.0995538
CHMP2B	-9.93394	0.786891	-0.307702	8.35836	0.00383918	0.0995538
RIT1	-9.6998	0.437977	0.303827	8.35166	0.00385336	0.0995538
TNRC6B	-8.98166	0.187915	-0.304141	8.35535	0.00384553	0.0995538
TSC22D2	-9.08265	0.467549	-0.300814	8.36058	0.00383448	0.0995538
VPS4B	-10.1759	0.586927	-0.330445	8.35227	0.00385206	0.0995538
ATPBD4	-9.40324	-0.529651	0.426299	8.3431	0.00387156	0.0997231
ZBTB40	-9.9653	0.00575149	-0.336617	8.34474	0.00386805	0.0997231
PIR	-11.0469	-0.329423	0.397038	8.33353	0.00389199	0.100099
BMP2	-12.653	-0.680413	0.708943	8.31896	0.00392334	0.100453
COMMD10	-9.30729	0.352518	-0.287303	8.32394	0.0039126	0.100453
RNF8	-11.3504	-0.398366	0.448218	8.31995	0.00392121	0.100453
EEPD1	-9.13863	-0.428359	0.292961	8.29734	0.00397031	0.101352
PTGS2	-12.4665	2.13711	0.920307	8.29992	0.00396469	0.101352
DYNC1I1	-9.81481	-0.934362	0.354911	8.28503	0.00399732	0.10189
CHSY3	-9.76009	0.0811853	-0.330624	8.281	0.0040062	0.101965
CLEC18B	-11.2706	-1.84631	-0.616787	8.26544	0.00404068	0.102235
EIF4A2	-8.68978	0.992145	-0.549983	8.27145	0.00402734	0.102235
GLI4	-11.8573	-1.82687	0.61562	8.26726	0.00403663	0.102235
MGAT2	-10.7178	-0.0243246	0.376031	8.26824	0.00403445	0.102235
CASD1	-11.079	0.557789	-0.385233	8.26008	0.00405263	0.102386
SHFM1	-10.4928	0.442634	-0.346965	8.24906	0.00407732	0.102858
ATP2B1	-9.6665	0.789612	0.297311	8.23152	0.00411689	0.102946
C1orf213	-13.5379	-1.56005	1.07425	8.24027	0.00409709	0.102946
CYP4F12	-11.6038	-1.73154	0.565868	8.23185	0.00411615	0.102946
SRCRB4D	-12.0106	-0.981086	0.581835	8.23321	0.00411307	0.102946
TEKT1	-12.2345	-1.74476	0.701267	8.24228	0.00409256	0.102946
UBE2E3	-9.95528	0.503438	-0.320586	8.23194	0.00411594	0.102946
YBX1	-8.84586	0.216615	-0.320769	8.21348	0.00415803	0.103823
UBE2Q1	-10.2094	-0.0321073	0.331316	8.19804	0.00419357	0.104558
SOCS3	-12.2957	0.513936	0.72276	8.1949	0.00420083	0.104587
HMGN3	-10.5903	0.362396	-0.358557	8.19214	0.00420723	0.104595
ADM2	-10.9693	-0.0981602	-0.417023	8.18719	0.00421872	0.104714
SERTAD2	-9.33851	0.373804	0.282936	8.18481	0.00422426	0.104714
SERPINB4	-14.4726	-1.13037	1.41178	8.17875	0.00423839	0.104912
MAP2K5	-9.59986	-0.253489	-0.314134	8.16931	0.0042605	0.105308
TMEM213	-13.21	-2.21892	1.14365	8.16535	0.00426981	0.105386
RFC1	-10.5344	0.48904	-0.34754	8.16188	0.004278	0.105436
GCC2	-9.39141	0.828222	-0.280098	8.12131	0.00437479	0.107512
SEMA7A	-9.14359	-0.358594	0.296488	8.12207	0.00437296	0.107512
KDM5A	-9.4837	0.452125	-0.292422	8.11336	0.00439401	0.10783
ITGA2	-11.0951	-0.649602	0.481293	8.10621	0.00441138	0.108019
SIN3B	-9.8222	-0.442898	-0.353372	8.10291	0.00441942	0.108019
ST3GAL1	-8.76014	0.132102	-0.290886	8.10241	0.00442063	0.108019
ADAM28	-9.73803	0.822756	-0.312368	8.0711	0.00449769	0.108969
ANK2	-9.09204	0.0126568	-0.287319	8.07953	0.00447681	0.108969
HIST1H4L	-12.9674	-0.256602	-0.939249	8.07312	0.00449266	0.108969
LYPD6	-10.6027	-1.28429	0.414272	8.07109	0.00449771	0.108969
OR51B2	-14.9553	-4.92198	3.12018	8.08122	0.00447263	0.108969
QKI	-8.21037	0.700619	-0.281434	8.07319	0.0044925	0.108969
C20orf151	-12.1161	-1.91535	-0.90562	8.03884	0.00457849	0.11077
ZNF627	-11.7015	0.0457545	0.434798	8.03619	0.00458519	0.110775
GOLIM4	-10.2861	0.515138	-0.340341	8.03006	0.00460074	0.110995
ANKRD29	-11.0859	-1.03669	0.42083	8.02434	0.00461528	0.111189
IMMP2L	-8.58313	-0.366803	-0.281422	8.01998	0.00462641	0.1113
MED23	-9.92991	0.526513	-0.311664	8.01631	0.0046358	0.11137
ODC1	-10.3642	0.0366946	0.345925	8.01145	0.00464825	0.111512
KCTD10	-10.6799	-0.0857596	0.388512	8.00063	0.00467611	0.111774
PTCHD1	-12.6315	-2.02418	0.906634	8.00436	0.00466649	0.111774
ZXDB	-10.9795	0.0437649	0.383288	7.99962	0.00467872	0.111774
POP1	-11.3527	0.0034405	0.398064	7.98613	0.0047137	0.112452
PRDM4	-9.79697	0.0616749	0.30365	7.9288	0.0048654	0.115749
ZSWIM5	-10.3954	-1.19978	0.366729	7.93108	0.00485927	0.115749
FAM40B	-10.6094	-0.429162	0.36487	7.92472	0.00487639	0.11585
HIST1H2AG	-11.8725	-0.611813	-0.600999	7.91528	0.00490191	0.116032
KBTBD7	-12.2207	-0.00895877	-0.615967	7.91785	0.00489494	0.116032
ZNF518B	-10.5895	0.424687	-0.35195	7.91437	0.00490436	0.116032
BIN1	-9.70894	-1.17485	0.33755	7.89306	0.00496248	0.117245
RTN4RL2	-11.4794	-0.945794	0.480502	7.88532	0.00498375	0.117585
RNF103	-10.2019	0.429326	-0.329261	7.87935	0.00500023	0.117812
EPDR1	-10.0289	0.00604597	0.318617	7.86542	0.00503891	0.118308
KIAA0564	-9.14853	0.0428324	-0.279374	7.86826	0.00503101	0.118308
RUNX3	-10.012	-0.748708	0.354005	7.8643	0.00504203	0.118308
KIF16B	-9.20183	0.00165845	-0.29353	7.8424	0.00510349	0.119587
CUL3	-9.5004	0.450601	-0.280852	7.83368	0.00512815	0.12
KIAA0101	-12.6771	-0.0762138	-0.723326	7.82563	0.00515104	0.120044
TMEM170B	-9.9034	0.877715	-0.296283	7.82747	0.00514581	0.120044
ZHX2	-9.44022	-0.58476	0.334417	7.82895	0.00514161	0.120044
GSX2	-14.2607	-2.54262	1.64036	7.82205	0.00516127	0.120119
GNB1L	-10.0716	-0.977308	0.33848	7.81031	0.0051949	0.120737
NOD2	-10.861	-0.217634	-0.405168	7.79913	0.00522714	0.121322
MBNL1	-8.29504	0.875474	-0.304316	7.7951	0.00523882	0.121429
HIST1H3D	-9.7986	-0.519058	-0.336328	7.78431	0.00527019	0.121991
JMJD1C	-8.82945	0.610984	-0.277716	7.77554	0.00529584	0.122254
SERPINB5	-12.5415	-1.63726	0.772957	7.77685	0.00529201	0.122254
JMY	-10.3338	0.390244	-0.332457	7.77253	0.00530468	0.122293
SLC2A3	-9.27267	0.514709	-0.286351	7.76338	0.00533161	0.122749
SOX13	-9.83091	-0.508627	0.325761	7.7531	0.00536205	0.123284
OLIG2	-11.9274	-0.412468	-0.573334	7.74323	0.00539144	0.123794
CDKL4	-11.2738	-0.113813	-0.427281	7.73447	0.00541765	0.124229
CWF19L2	-10.2674	-0.135216	-0.346563	7.71696	0.00547044	0.124937
PALM2-AKAP2	-9.5095	-0.0330521	0.313495	7.71703	0.00547022	0.124937
SIPA1L1	-9.52812	0.0015441	-0.296217	7.71819	0.00546671	0.124937
SULT6B1	-12.7183	-1.95138	0.816263	7.7112	0.00548791	0.12517
ZNF274	-10.1299	0.0673635	-0.32741	7.69359	0.00554173	0.126229
OR6C74	-15.6127	-5.90959	4.15724	7.69113	0.00554928	0.126233
RASAL1	-11.0317	-1.35049	0.437768	7.68088	0.00558091	0.126616
TRIM48	-12.9599	-1.896	0.90262	7.6813	0.0055796	0.126616
SQSTM1	-7.56218	-0.333337	0.284385	7.67519	0.00559853	0.126848
PAK6	-10.7596	-1.25144	0.420757	7.66479	0.00563087	0.127412
CEP170	-8.83668	0.728313	-0.274547	7.65776	0.00565287	0.127741
LSM6	-11.0295	0.16385	-0.390352	7.65335	0.0056667	0.127885
PSD3	-7.59913	0.491612	-0.279223	7.64948	0.00567886	0.127991
ARV1	-11.1453	0.0716999	0.382372	7.62902	0.00574365	0.129281
FCHSD2	-9.17533	0.0866004	-0.277227	7.61205	0.00579796	0.130332
ERAS	-15.2214	0.725997	-2.60827	7.60147	0.00583208	0.130928
NT5DC3	-10.8625	-0.959677	0.39336	7.59358	0.00585766	0.13133
HIST1H2AB	-12.9387	-0.765568	-0.985249	7.58894	0.00587275	0.131496
RFX7	-9.64374	0.337977	-0.296686	7.57474	0.0059192	0.132363
BRPF3	-10.1008	-0.33902	0.324607	7.57008	0.00593451	0.132532
RIPK3	-10.8422	-0.330788	0.362528	7.56265	0.00595904	0.132734
TSPYL2	-12.2401	-0.132088	0.576707	7.56442	0.00595319	0.132734
KIAA0240	-10.5227	0.372688	0.331214	7.55211	0.00599397	0.133339
C5orf13	-9.94498	-0.737621	0.342086	7.53657	0.00604591	0.134023
DUSP9	-14.1313	-2.92892	1.60253	7.53356	0.00605602	0.134023
WDR78	-11.2352	-0.987955	0.459156	7.53512	0.00605078	0.134023
ZIK1	-12.2168	0.25763	-0.56545	7.53767	0.0060422	0.134023
EPS8	-8.85912	0.536131	-0.272492	7.52585	0.00608199	0.134424
OPN1MW	-12.6052	-0.397444	-0.775052	7.51784	0.00610908	0.134849
SLC48A1	-9.97378	-0.343256	0.316196	7.50512	0.00615239	0.135387
SMAGP	-11.6997	-0.899691	0.487629	7.50372	0.00615717	0.135387
ZNF304	-14.4545	-0.247067	1.13181	7.50758	0.00614398	0.135387
HIST1H2BD	-11.6166	0.168152	-0.482673	7.50012	0.0061695	0.135484
PDCD2	-10.5796	-0.109694	0.336946	7.49567	0.00618477	0.135645
MEGF9	-9.63203	0.505377	-0.287999	7.47622	0.00625191	0.136942
ARMS2	-13.6817	-2.45943	1.28298	7.45268	0.00633419	0.138568
OVGP1	-12.0416	-0.568008	0.554486	7.4415	0.00637366	0.139076
TMPRSS11D	-11.9742	0.173437	-0.521512	7.4419	0.00637225	0.139076
LPAR2	-10.5468	-0.647163	0.353636	7.43662	0.006391	0.1391
PHC3	-9.46201	0.55078	-0.275556	7.43714	0.00638912	0.1391
IL6R	-9.12875	0.0965805	0.28484	7.42074	0.00644762	0.13998
ORAOV1	-11.8828	-0.497387	0.496242	7.4207	0.00644778	0.13998
MFI2	-10.3816	-0.711689	0.35598	7.41503	0.00646814	0.140244
B3GNT2	-8.83205	0.321245	0.270939	7.40514	0.00650377	0.140483
HNRNPA1	-9.74009	0.536701	-0.286077	7.40861	0.00649126	0.140483
PWWP2A	-10.8944	-0.152298	0.354858	7.40671	0.00649811	0.140483
EPM2AIP1	-10.6761	0.481036	0.329742	7.40228	0.00651412	0.140529
ELOVL7	-11.1334	-0.565483	0.415006	7.39694	0.0065335	0.14077
PRUNE	-10.8221	-0.0835578	-0.370069	7.38933	0.00656118	0.141189
C12orf26	-10.5497	0.178131	-0.343952	7.37969	0.00659646	0.141723
MS4A1	-10.9597	0.825394	-0.380471	7.37803	0.00660253	0.141723
ZNF574	-11.5156	-0.67651	0.441108	7.36359	0.00665579	0.142687
HIST1H3H	-12.1609	-0.424686	-0.615919	7.35251	0.0066969	0.143389
TMEM140	-9.11855	0.15045	-0.275959	7.34782	0.00671441	0.143585
TRIM38	-10.2236	0.709157	-0.347085	7.34403	0.0067286	0.143708
C9orf30	-9.66535	0.121884	0.28249	7.33539	0.006761	0.143732
DYRK1A	-9.30265	0.367263	-0.267337	7.33486	0.006763	0.143732
ITPR2	-8.60851	0.244103	-0.271589	7.33708	0.00675465	0.143732
OR10K2	-15.04	-3.54438	2.53346	7.33256	0.00677166	0.143732
UFD1L	-10.289	0.0243628	0.329319	7.333	0.00677	0.143732
AEN	-10.3409	-0.235327	0.344189	7.32551	0.00679829	0.144119
PIM3	-9.10116	-0.759649	0.303165	7.32321	0.00680696	0.144124
TTC8	-10.2535	0.608359	-0.311312	7.3166	0.00683204	0.144477
C3orf45	-12.8307	-2.52248	0.998977	7.3065	0.00687054	0.145112
MEX3B	-11.973	-0.668297	0.524632	7.29873	0.00690035	0.145562
ZNF44	-11.5787	-0.447148	0.427062	7.29513	0.00691417	0.145674
ANXA4	-10.2098	0.189081	0.336035	7.2898	0.00693473	0.145927
TRPA1	-10.5787	0.567946	-0.331159	7.28405	0.00695694	0.146215
PLA2G7	-8.15299	0.468689	0.270121	7.28107	0.0069685	0.146279
ARL8A	-8.91198	-0.351721	0.265683	7.27559	0.00698979	0.146487
ZNRF3	-10.2134	-1.06213	0.344704	7.27411	0.00699554	0.146487
S100A1	-15.1341	-0.227775	-5.13918	7.26628	0.00702612	0.146948
FAM185A	-10.8277	0.320619	-0.360225	7.257	0.00706252	0.147529
PTPRO	-9.03522	0.209548	-0.264545	7.24389	0.00711428	0.148371
TMEM168	-10.6176	0.68312	-0.330158	7.24241	0.00712015	0.148371
ANO9	-11.5715	-1.08492	0.495926	7.22608	0.00718521	0.149057
EIF4A3	-9.75086	-0.172162	0.293156	7.22957	0.00717125	0.149057
USP41	-11.8535	-1.1766	0.540747	7.22323	0.0071966	0.149057
VEPH1	-10.0375	-0.609383	0.35564	7.2314	0.00716392	0.149057
ZNF280D	-10.5062	0.163206	-0.335433	7.22499	0.00718955	0.149057
CYP4F11	-11.9975	-1.51434	0.59384	7.20409	0.00727374	0.150473
FRG1B	-11.5267	0.389006	-0.408665	7.19097	0.00732714	0.151395
HBM	-14.4305	-8.93571	4.20912	7.18447	0.00735375	0.151762
ECHDC1	-9.93555	0.687508	-0.290762	7.18096	0.00736812	0.151875
CTSC	-9.36569	0.30178	-0.267874	7.16196	0.00744656	0.152392
GRPEL1	-11.1365	-0.127169	0.376178	7.16389	0.00743858	0.152392
PSPC1	-9.74222	0.402792	-0.299664	7.16342	0.00744051	0.152392
RBM26	-10.0336	0.44097	-0.307686	7.17119	0.00740834	0.152392
ZNF143	-10.8229	-0.121638	-0.37	7.16842	0.00741981	0.152392
ZNF506	-11.0734	0.43983	-0.370958	7.16771	0.00742276	0.152392
CTSL1	-8.15715	0.131903	0.270454	7.15593	0.00747164	0.152698
HBEGF	-11.3893	-0.290899	0.393952	7.15409	0.00747934	0.152698
FSD1L	-10.4175	0.495519	0.313159	7.14435	0.00752005	0.153024
GPR12	-13.9203	-4.44186	1.88325	7.14552	0.00751515	0.153024
ZNF652	-9.96432	0.531598	-0.302885	7.14386	0.0075221	0.153024
GAGE12H	-14.8269	-6.77946	3.69899	7.13125	0.00757521	0.153921
GDF15	-8.56095	-0.69463	-0.29564	7.12271	0.00761134	0.154472
USP2	-9.0295	-0.288433	0.267263	7.11737	0.00763405	0.15475
SPRED2	-9.48621	-0.0141759	0.272828	7.115	0.00764415	0.154771
CLEC2A	-13.0828	-0.252958	-0.863332	7.09978	0.00770934	0.155907
C1orf216	-12.2132	-0.380811	0.517108	7.0879	0.00776062	0.156759
ANXA8	-12.9208	-0.34918	-0.891975	7.08504	0.00777302	0.156825
HEATR5A	-10.2062	0.284738	-0.310059	7.07115	0.00783348	0.157858
SLC10A1	-11.6434	-0.365454	-0.511942	7.06758	0.00784911	0.157988
OTUD7B	-10.6281	-0.164474	0.353069	7.06232	0.0078722	0.158266
KCTD12	-9.24325	0.692759	-0.260534	7.05968	0.00788383	0.158314
PBRM1	-9.0041	0.724318	-0.286233	7.04182	0.00796279	0.158888
SLA2	-11.499	-1.03214	0.467475	7.04349	0.0079554	0.158888
SUCLG2	-9.13059	0.0492243	-0.266007	7.04064	0.00796804	0.158888
TRIM33	-8.90147	0.522561	-0.262424	7.04141	0.00796463	0.158888
USP25	-9.26219	0.793476	-0.290552	7.04947	0.00792886	0.158888
ZNF585B	-11.3812	0.167463	-0.395327	7.04853	0.00793302	0.158888
LDOC1L	-10.544	-0.168455	0.32386	7.0318	0.00800748	0.159488
HTN3	-13.5062	-3.31961	1.37173	7.02119	0.00805509	0.159879
MON2	-9.75471	0.597762	-0.281721	7.02329	0.00804563	0.159879
PAM	-9.40454	0.461773	-0.272025	7.02273	0.00804814	0.159879
EREG	-12.0705	0.621182	0.437068	7.01261	0.00809374	0.16046
RGS18	-11.547	0.472899	-0.398335	7.00837	0.00811294	0.160655
C1orf228	-10.1691	-0.496611	-0.362402	7.00329	0.00813599	0.160925
BOC	-10.5014	-1.28289	0.39908	6.9958	0.00817012	0.161291
GORAB	-11.1687	0.674701	-0.358575	6.99367	0.00817986	0.161291
SNX25	-10.082	-0.32802	0.318999	6.99304	0.00818271	0.161291
MTHFD2	-8.63511	0.626688	-0.273623	6.98884	0.00820197	0.161406
MYBPC3	-11.4066	-1.5781	0.483079	6.9856	0.00821683	0.161406
ZNF202	-11.744	-0.48315	0.453219	6.98561	0.00821677	0.161406
FBRSL1	-10.4641	-0.0883286	-0.847871	6.98005	0.00824234	0.161589
RHBDL2	-11.2479	-0.363925	0.421967	6.97946	0.00824503	0.161589
TSEN15	-10.5467	0.516798	-0.32451	6.97532	0.00826414	0.161779
FAM109B	-11.4567	-0.302236	-0.437831	6.97138	0.00828237	0.161951
CCDC84	-10.585	-0.167102	0.325722	6.96887	0.008294	0.161993
ANKRD58	-11.6099	-0.859987	-0.549319	6.95302	0.00836777	0.162797
CKMT1B	-12.8921	-1.35933	0.799319	6.95326	0.00836667	0.162797
MAPKAP1	-8.31943	-0.142113	0.270613	6.95205	0.00837233	0.162797
ZNF254	-10.4679	0.753545	-0.31134	6.95186	0.00837319	0.162797
PDLIM4	-10.2426	-0.893909	0.325442	6.94896	0.00838678	0.162877
DMBX1	-12.7417	-2.46985	0.879886	6.9334	0.00846007	0.164114
WTAP	-9.15157	0.478322	0.259069	6.92634	0.00849353	0.164576
TMPO	-10.1549	0.611098	-0.299879	6.92371	0.00850604	0.164633
NME1-NME2	-10.3492	-0.464142	0.403553	6.91778	0.0085343	0.164993
SEC14L2	-10.9887	-0.665999	0.369923	6.91459	0.00854951	0.165101
OR8B2	-16.0897	-8.07162	5.8839	6.90972	0.00857283	0.165247
UBA6	-9.10332	0.776933	-0.259166	6.90898	0.00857638	0.165247
CCL4L1	-11.8562	1.12624	0.505638	6.899	0.00862442	0.165986
IFIT1	-11.2364	2.28184	0.961442	6.89228	0.00865687	0.166424
RAPGEF6	-9.48275	0.166125	-0.273264	6.88777	0.00867877	0.166658
PTX3	-15.9848	2.57666	1.3478	6.87326	0.00874948	0.167827
DAZL	-13.0254	-2.61667	0.987902	6.86725	0.00877894	0.168016
TRA2A	-10.643	0.574696	-0.335788	6.86785	0.00877601	0.168016
PCDH1	-11.2929	-1.68269	0.471418	6.86232	0.0088032	0.168292
AKR7A3	-12.5303	-1.7926	0.699432	6.85964	0.00881643	0.168357
TEKT2	-13.194	-2.5953	1.11892	6.85558	0.0088365	0.168553
CYP2R1	-11.3613	0.769816	-0.364878	6.84673	0.00888037	0.168554
IRAK3	-9.65097	0.339396	-0.274061	6.85066	0.00886084	0.168554
PCYT1A	-9.79124	-0.0390113	0.284922	6.85249	0.00885178	0.168554
RYBP	-9.73401	0.410317	0.26581	6.84584	0.00888481	0.168554
TMEM189	-10.5351	-0.126627	0.365013	6.84433	0.00889231	0.168554
UBE2CBP	-10.044	-0.215611	-0.313414	6.84366	0.00889562	0.168554
C7orf23	-10.0886	0.570585	-0.298035	6.8129	0.00905016	0.171228
VWCE	-10.9257	-1.11531	0.381683	6.81161	0.00905671	0.171228
DNTTIP2	-10.8619	0.848882	0.364324	6.80326	0.00909915	0.171462
ESPL1	-11.5684	-1.39682	0.500706	6.80525	0.00908901	0.171462
NR2C2	-9.87155	0.309694	-0.291275	6.80424	0.00909416	0.171462
CLYBL	-9.77509	-0.84867	0.332481	6.79973	0.00911717	0.171613
INCA1	-12.3411	-0.756706	0.556452	6.78098	0.00921345	0.173235
GTDC1	-9.29963	0.13437	-0.263474	6.77498	0.00924448	0.173628
BTRC	-5.25855	-1.14692	-0.679824	6.7531	0.00935851	0.174811
FNDC1	-10.7807	-1.52183	0.386952	6.75389	0.00935434	0.174811
HIST1H2AC	-9.38896	-0.57998	-0.293799	6.75375	0.00935509	0.174811
KLK3	-12.5729	-1.80646	0.716933	6.76077	0.00931834	0.174811
MAFK	-10.5184	-0.517365	0.374148	6.75413	0.0093531	0.174811
GPR132	-11.4277	-0.778199	0.427278	6.74408	0.00940593	0.175506
ALG10B	-11.6234	0.918879	-0.37628	6.73469	0.00945556	0.175689
BEND7	-11.3294	-1.32119	0.439976	6.73446	0.00945678	0.175689
EIF2C4	-10.4468	0.414412	-0.312411	6.73567	0.00945038	0.175689
HIST1H2BO	-12.5817	-0.25035	-0.660116	6.73539	0.00945187	0.175689
ATP7A	-9.72455	0.425107	-0.276625	6.72653	0.00949891	0.17628
LIMS1	-8.98523	0.411599	-0.252923	6.72294	0.00951806	0.176445
DICER1	-9.91834	1.0231	-0.292539	6.71398	0.009566	0.176682
RNF144B	-9.50493	0.319294	-0.276614	6.71284	0.0095721	0.176682
UGCG	-9.15905	0.307512	0.259595	6.7154	0.00955836	0.176682
ZBTB34	-10.926	0.22809	0.329543	6.71607	0.0095548	0.176682
FTSJD1	-10.7868	0.620482	-0.324289	6.71072	0.0095835	0.176702
SDS	-9.55238	-0.205132	0.27685	6.70828	0.00959664	0.176754
DAAM1	-10.0305	-0.18653	0.309098	6.70408	0.00961926	0.17679
SETX	-9.17734	0.638619	-0.259702	6.70538	0.00961224	0.17679
FAHD2B	-12.2246	-1.28819	0.589507	6.69826	0.00965073	0.1769
PIAS1	-8.8177	0.435004	-0.252	6.69724	0.00965624	0.1769
WNT8A	-13.0103	-2.40581	0.946519	6.69921	0.00964558	0.1769
EI24	-10.5434	0.0680347	0.322977	6.6845	0.00972547	0.177978
MASTL	-10.6114	0.614515	0.340007	6.67947	0.00975297	0.178101
ZNF770	-11.3142	0.751075	-0.35671	6.68131	0.00974291	0.178101
CPEB4	-8.71386	0.542054	-0.252835	6.6621	0.00984847	0.179653
HIPK2	-9.3787	0.399615	-0.286435	6.65072	0.00991158	0.180612
FRY	-9.33623	0.222837	-0.266972	6.6357	0.0099955	0.181948
PEX13	-10.4322	0.6672	-0.303635	6.62747	0.0100418	0.182597
AK7	-10.8882	-1.43975	0.395366	6.618	0.0100953	0.182987
TMEM121	-14.2369	-4.38801	2.00284	6.61864	0.0100917	0.182987
U2AF1L4	-11.5897	-0.174263	-0.432872	6.61937	0.0100875	0.182987
INPP5K	-9.71328	-0.355488	0.285867	6.61572	0.0101083	0.183028
UBA3	-9.89841	0.562735	-0.282088	6.60378	0.0101762	0.184064
FAM109A	-10.5195	-0.598175	0.333839	6.5961	0.0102203	0.184277
FAM54A	-11.861	0.243566	-0.458583	6.59647	0.0102181	0.184277
ZNF462	-10.4771	-0.74108	0.34595	6.59774	0.0102108	0.184277
IFNA6	-23.1786	13.7672	-9.46075	6.58793	0.0102672	0.184929
CASQ2	-11.0689	-1.35281	0.430864	6.58225	0.0103001	0.185325
TMC5	-10.7878	-1.43354	0.405983	6.57935	0.0103168	0.185432
NCBP1	-10.3602	0.487446	-0.312845	6.57327	0.0103521	0.185677
PTGER4	-9.79833	0.416145	-0.309705	6.57328	0.0103521	0.185677
PPP1R3G	-12.4871	-0.220503	-0.62219	6.56893	0.0103775	0.185937
ELK3	-10.1662	-0.135738	-0.311367	6.56556	0.0103971	0.186094
CYP4X1	-11.9953	-1.14296	0.548957	6.53751	0.0105623	0.186886
EIF4G3	-8.91776	0.333936	-0.259618	6.54797	0.0105004	0.186886
GTSF1L	-15.8861	1.08548	-5.74018	6.54663	0.0105083	0.186886
HFM1	-10.6755	-1.11865	0.360288	6.53907	0.010553	0.186886
LCOR	-9.89319	0.380296	-0.282485	6.53833	0.0105575	0.186886
MAPK8IP2	-12.261	-2.24205	0.695738	6.5447	0.0105197	0.186886
NFE2L2	-8.49255	0.580727	-0.25256	6.53642	0.0105688	0.186886
NOTCH1	-10.7676	-0.915494	0.385155	6.54919	0.0104932	0.186886
PIK3R4	-11.0323	0.560752	-0.338862	6.54542	0.0105154	0.186886
PIM2	-11.265	-0.10871	-0.382109	6.54865	0.0104964	0.186886
RAD51AP1	-11.5781	0.331371	-0.397839	6.53626	0.0105697	0.186886
TINF2	-9.43583	-0.104943	0.259691	6.53583	0.0105723	0.186886
DYSF	-9.11056	-0.811341	0.292467	6.53222	0.0105937	0.187072
PIGB	-10.7355	0.212863	-0.323438	6.52253	0.0106516	0.187901
AASDH	-11.0085	0.23287	-0.352496	6.51128	0.0107192	0.188707
KLF10	-10.3376	0.473427	0.297738	6.51126	0.0107193	0.188707
KNCN	-12.2988	-1.94526	0.666487	6.50683	0.0107461	0.188983
LCMT2	-12.3073	-0.439777	0.502714	6.4933	0.0108282	0.190231
GCA	-9.95859	0.583977	-0.291641	6.49116	0.0108412	0.190265
MELK	-11.1966	-0.744261	0.388743	6.48615	0.0108718	0.190608
REEP1	-10.3182	-1.18692	0.343618	6.48097	0.0109035	0.190816
ST6GAL2	-10.9572	-1.40118	0.407405	6.48057	0.010906	0.190816
LZTS1	-12.4975	-2.00075	0.727433	6.47519	0.0109391	0.191005
TDRD7	-10.3626	0.659351	0.396534	6.47618	0.0109329	0.191005
ACSL4	-8.83107	0.794557	-0.25728	6.46348	0.0110114	0.192021
BICD2	-10.3875	-0.430629	0.328288	6.46033	0.0110309	0.192021
DHX34	-10.3159	-0.411895	0.324285	6.46069	0.0110287	0.192021
C1orf21	-9.66265	-0.169282	0.280916	6.45562	0.0110602	0.192279
CD69	-12.89	1.29894	-0.645758	6.45253	0.0110794	0.192279
MAP2K3	-8.90411	-0.523096	0.265027	6.45273	0.0110782	0.192279
CEP68	-10.1743	0.159354	-0.305982	6.4423	0.0111434	0.193194
FAM124A	-11.0892	-1.06428	0.388394	6.43869	0.0111661	0.193281
TXN	-8.83143	0.259182	0.261779	6.43791	0.011171	0.193281
SNAI3	-12.1073	-0.16265	0.475331	6.43319	0.0112007	0.193599
TPD52	-10.5594	-0.522717	0.31938	6.43117	0.0112134	0.193624
FAM20C	-8.87992	-0.391752	0.278527	6.41628	0.0113078	0.194551
IL17RD	-11.1679	-1.26975	0.421819	6.4203	0.0112823	0.194551
IPMK	-9.7311	-0.0613779	-0.281625	6.41856	0.0112934	0.194551
KIF15	-11.3852	-1.26738	0.423891	6.41555	0.0113126	0.194551
ITGA1	-10.6191	-0.652657	0.339235	6.4112	0.0113403	0.194832
PRR5	-10.2072	-0.848748	0.325592	6.4084	0.0113582	0.194944
NECAP1	-11.3833	0.2619	-0.371849	6.40598	0.0113737	0.195015
C3orf39	-10.6349	-0.843251	0.342979	6.3924	0.011461	0.196316
PGK1	-9.52372	0.215867	-0.27296	6.38831	0.0114874	0.196572
DUSP4	-11.5876	-1.05701	0.436296	6.37724	0.0115593	0.197513
PRDM12	-10.7892	-4.47736	0.861324	6.37462	0.0115764	0.197513
RNF41	-9.28114	-0.0942274	-0.260232	6.37452	0.011577	0.197513
SNX29	-8.29838	-0.402252	-0.253414	6.36787	0.0116205	0.198057
DMD	-8.66494	-1.09355	0.251193	6.36379	0.0116472	0.1982
DMTF1	-9.70479	0.934491	-0.265085	6.35955	0.0116751	0.1982
GP9	-13.7468	-4.67697	1.81975	6.36118	0.0116644	0.1982
PRR15	-13.2788	-1.43241	0.882706	6.36214	0.0116581	0.1982
LRRC59	-9.46608	0.147988	0.255936	6.35566	0.0117007	0.198241
YWHAH	-9.81371	0.223015	0.269989	6.35584	0.0116995	0.198241
SLC1A6	-11.886	-1.8386	0.575526	6.35202	0.0117248	0.198452
NAIP	-9.90879	0.332129	-0.289774	6.3502	0.0117368	0.19846
BDP1	-9.95693	0.597425	-0.281958	6.33737	0.011822	0.199703
CBL	-8.61211	0.296899	-0.248008	6.33045	0.0118682	0.200286
SPAG5	-11.4408	-0.131681	0.378554	6.32498	0.0119049	0.200708
NBPF14	-10.3444	0.413593	-0.334107	6.30505	0.0120394	0.202777
RBMY1A1	-13.0912	-2.8579	1.05468	6.30138	0.0120644	0.202798
SLC38A9	-10.5713	0.335643	-0.320418	6.30227	0.0120584	0.202798
ACAP2	-8.56057	0.632083	-0.246066	6.29682	0.0120955	0.202922
CSTF1	-10.6013	0.15175	-0.31809	6.29811	0.0120867	0.202922
SCN11A	-10.9712	-1.24492	0.380731	6.29465	0.0121103	0.202972
SMARCAD1	-9.93302	0.533447	-0.275945	6.29244	0.0121254	0.203027
PBK	-13.7862	0.872722	-0.994216	6.28544	0.0121734	0.20363
TAS2R60	-15.4293	-2.42435	2.15282	6.2788	0.0122191	0.204196
DOCK2	-8.2503	0.0131676	-0.253804	6.27392	0.0122528	0.204559
ZNF703	-11.3612	-0.754905	0.431193	6.27118	0.0122717	0.204676
ABCB6	-11.884	-1.342	0.519853	6.26584	0.0123088	0.20484
CEP135	-10.8339	-0.0020191	-0.340407	6.25946	0.0123532	0.20484
KCTD5	-9.52462	-0.400908	0.264068	6.25944	0.0123533	0.20484
KLF11	-9.57985	0.0469803	0.259372	6.2633	0.0123264	0.20484
NSD1	-9.50391	0.210246	-0.269135	6.26102	0.0123423	0.20484
SLC45A1	-11.7911	-1.21887	0.498256	6.26518	0.0123133	0.20484
APCDD1	-11.541	-1.5027	0.464825	6.25727	0.0123685	0.204894
CEP120	-10.8395	0.0255952	-0.345749	6.25266	0.0124007	0.20503
FRMPD4	-9.74398	-1.19674	0.310886	6.25388	0.0123922	0.20503
ZYG11B	-6.60272	-0.814251	-0.332713	6.24709	0.0124398	0.205478
TMEM2	-10.3104	0.183373	0.300559	6.24194	0.012476	0.205877
DUSP14	-10.3633	-0.151264	0.296397	6.23813	0.0125028	0.205924
NT5M	-11.0754	-1.26373	0.391235	6.23869	0.0124989	0.205924
LRP12	-9.00941	0.306676	0.243032	6.22952	0.0125638	0.206729
MESP2	-13.8458	-3.97504	1.62379	6.22335	0.0126076	0.207053
METAP2	-9.64608	0.43116	0.254675	6.22381	0.0126044	0.207053
PIP4K2C	-10.0502	0.0140995	0.280386	6.21971	0.0126336	0.207281
HRAS	-11.4039	-1.0284	0.421062	6.21676	0.0126547	0.207427
EBF3	-10.0784	-1.6979	0.335771	6.20438	0.0127435	0.208684
PCSK6	-9.48543	-0.574165	0.277538	6.202	0.0127606	0.208764
FZD7	-12.9495	-1	0.675612	6.19126	0.0128383	0.209835
ATP9B	-8.53938	0.113299	-0.24544	6.18688	0.0128701	0.210154
RUVBL1	-11.5077	-0.815799	0.427201	6.18443	0.0128879	0.210244
ANTXR2	-9.70704	0.662987	-0.266442	6.1774	0.0129392	0.210311
C12orf35	-10.0742	0.752426	-0.272852	6.17553	0.0129529	0.210311
LFNG	-10.2405	-0.566099	0.319001	6.18159	0.0129087	0.210311
PHF13	-11.5229	-0.249848	0.374447	6.17547	0.0129534	0.210311
PTAR1	-9.74052	0.691735	-0.259959	6.17973	0.0129222	0.210311
AGPAT4	-9.33714	-0.140359	0.256566	6.17167	0.0129812	0.210358
EXOSC6	-11.3266	-0.100921	-0.393962	6.17005	0.0129931	0.210358
HERC2	-8.79882	-0.0470928	-0.249197	6.17251	0.0129751	0.210358
AAK1	-8.99471	0.392006	-0.247272	6.15449	0.0131079	0.212016
ANGPT1	-10.5011	-1.12099	0.341126	6.15103	0.0131336	0.212231
HTRA2	-10.7388	-0.220397	0.314432	6.14712	0.0131626	0.212493
IL12RB1	-10.9776	-1.3702	0.376157	6.14552	0.0131746	0.212493
INHBC	-12.6504	-1.39259	0.664156	6.12543	0.0133251	0.214718
NDST2	-10.2835	-0.114474	-0.317514	6.12313	0.0133424	0.214796
ANAPC10	-10.1609	0.172229	-0.295448	6.11416	0.0134103	0.21551
CLEC7A	-8.89189	0.669557	-0.245882	6.11198	0.0134268	0.21551
GPR174	-14.6212	0.87124	-1.36029	6.11264	0.0134219	0.21551
OR14C36	-14.5685	-3.13908	1.82822	6.10777	0.0134589	0.21551
PCOLCE2	-11.2369	-1.16021	0.412608	6.10783	0.0134585	0.21551
RSBN1L	-10.4731	0.34702	-0.321246	6.10732	0.0134623	0.21551
TMEM161B	-10.0845	0.472119	-0.288442	6.1031	0.0134945	0.215824
EP400	-9.50469	-0.173043	-0.280724	6.0971	0.0135404	0.216356
NBEAL1	-9.84761	0.444944	-0.268794	6.09131	0.0135848	0.21666
TACC1	-9.43979	0.782514	-0.270147	6.08968	0.0135974	0.21666
ZMIZ1	-8.07425	-0.543636	0.25395	6.09011	0.0135941	0.21666
RNF122	-10.869	-0.0390596	0.333285	6.08476	0.0136353	0.21686
TSKU	-10.6461	-0.510004	0.318313	6.0851	0.0136326	0.21686
HS3ST4	-9.08653	-1.0012	0.262286	6.08078	0.013666	0.217148
RBM27	-10.6513	0.555553	-0.300997	6.07741	0.0136921	0.217361
SLC30A7	-10.0246	0.501417	-0.275354	6.06779	0.0137669	0.218346
KCNMB3	-12.009	-0.503124	0.461177	6.06342	0.013801	0.218684
HIST2H3D	-14.8065	0.133188	-1.90157	6.05693	0.0138518	0.219287
C10orf129	-11.8075	-1.65151	0.502754	6.0509	0.0138992	0.219833
C18orf1	-8.3798	-0.264288	-0.245147	6.0469	0.0139307	0.219925
GMEB1	-11.0246	-0.345217	0.342848	6.04818	0.0139206	0.219925
ARHGAP10	-8.54218	0.0127151	0.243057	6.03817	0.0139998	0.220002
EDEM3	-10.0925	0.742874	-0.277725	6.03916	0.0139919	0.220002
PPWD1	-11.1601	0.454477	-0.352049	6.04099	0.0139775	0.220002
SMURF2	-9.71552	0.274579	-0.26551	6.04016	0.0139841	0.220002
STAB1	-9.86135	-0.732068	-0.301295	6.04197	0.0139697	0.220002
PROZ	-12.323	-0.578117	0.509161	6.02787	0.0140817	0.220975
SERPINI1	-11.2944	-0.767121	0.382565	6.02714	0.0140875	0.220975
OLR1	-10.4971	0.800161	-0.294661	6.01475	0.0141868	0.222329
RRM2B	-9.48851	0.874361	-0.241452	6.01137	0.014214	0.222552
PTGER3	-10.4571	-1.17901	0.349739	6.00897	0.0142333	0.22265
FAM20A	-9.42072	-0.156845	-0.256714	6.00524	0.0142635	0.222919
STK32C	-9.86157	-1.30289	0.300659	6.00118	0.0142963	0.223229
C6orf164	-14.4647	0.901398	-1.18555	5.99592	0.014339	0.223534
CEP350	-9.61585	0.635351	-0.2615	5.99472	0.0143487	0.223534
MYH13	-11.1738	-1.3015	0.389746	5.99235	0.0143681	0.223534
SETD8	-10.3094	-0.325902	0.297583	5.99303	0.0143625	0.223534
JMJD7	-11.9958	-1.2639	0.538695	5.98629	0.0144175	0.224099
LGSN	-12.1802	-1.51571	0.584531	5.98065	0.0144637	0.224613
OAS2	-10.1833	0.783454	0.428446	5.96923	0.0145576	0.225868
HIST1H2BI	-12.7567	-0.515468	-0.720012	5.96618	0.0145829	0.226054
ACTN2	-11.0224	-1.35263	0.395814	5.96204	0.0146171	0.226176
NSMCE2	-9.03853	-0.0545473	-0.242314	5.96211	0.0146165	0.226176
NAV2	-8.53139	-1.02563	0.258481	5.94596	0.0147511	0.228042
ZFC3H1	-9.96118	0.752973	-0.275101	5.94058	0.0147961	0.228533
AQP2	-15.6651	-5.98446	4.18986	5.93745	0.0148225	0.228651
KRT20	-12.9583	-2.01016	0.806248	5.93491	0.0148438	0.228651
MRAS	-8.56895	0.10235	0.24724	5.93599	0.0148347	0.228651
HRK	-11.802	-1.10172	0.483838	5.92722	0.0149087	0.229444
GOLGA6C	-12.5329	-1.88126	0.723325	5.92453	0.0149315	0.229589
ZBTB6	-11.8156	0.631539	-0.391069	5.92241	0.0149495	0.229659
BOD1L	-10.3738	0.563733	-0.312346	5.91752	0.014991	0.229884
OR8I2	-15.0313	-7.2452	3.96808	5.91801	0.0149869	0.229884
PRICKLE1	-10.9492	-0.966953	0.37297	5.9142	0.0150194	0.230113
C17orf96	-10.9701	-0.717525	0.343143	5.894	0.0151926	0.232559
DOT1L	-9.19632	-0.669694	0.257335	5.88549	0.0152661	0.233058
HERC3	-9.39864	0.232878	-0.244705	5.88237	0.0152932	0.233058
LUC7L2	-9.95233	0.367125	-0.271091	5.88705	0.0152526	0.233058
PRKG2	-11.2849	-1.18582	0.411629	5.88324	0.0152857	0.233058
SOX8	-13.7937	-1.90824	1.08347	5.88648	0.0152576	0.233058
LGALS13	-13.5523	-2.13206	1.04705	5.87813	0.0153301	0.233413
DUSP3	-8.59898	-0.052281	0.236428	5.86724	0.0154252	0.234653
CYP2C19	-10.6225	-1.25256	0.354295	5.86165	0.0154742	0.234981
ZFYVE16	-7.71967	0.709501	-0.248272	5.86279	0.0154643	0.234981
MFAP3L	-11.6265	-1.27428	0.447601	5.85352	0.0155459	0.23586
GPR6	-15.1488	-4.66319	2.79263	5.84968	0.0155799	0.236166
MANEAL	-12.2959	-0.537827	0.487535	5.84491	0.0156222	0.236598
YTHDC2	-10.2179	0.287232	-0.286827	5.84151	0.0156524	0.236847
PCSK9	-11.4807	-1.66441	0.477043	5.83942	0.015671	0.236918
CTRL	-12.7671	-1.02141	0.667775	5.83767	0.0156866	0.236946
C1orf131	-11.9405	-0.324765	0.424773	5.82317	0.0158164	0.238189
CIB2	-11.4664	-1.95532	0.480146	5.82258	0.0158217	0.238189
RGPD2	-12.4418	-1.19058	0.5851	5.82226	0.0158246	0.238189
VAMP1	-11.0512	-0.223091	0.326072	5.82318	0.0158163	0.238189
C14orf129	-9.91501	0.926734	-0.47965	5.8184	0.0158594	0.238503
FAM71A	-13.1247	-1.35375	0.911495	5.81403	0.0158988	0.238677
KRCC1	-11.3875	0.247779	0.348599	5.8143	0.0158963	0.238677
PARD3B	-8.69455	-1.00102	0.255114	5.80924	0.0159422	0.238909
USP38	-9.91763	0.347985	0.298326	5.81067	0.0159292	0.238909
OBP2B	-12.9609	-2.87042	0.95963	5.80302	0.0159986	0.239546
CDC42SE2	-9.61768	0.514702	-0.250662	5.79717	0.016052	0.240135
ACACA	-9.4721	-0.60565	0.255944	5.79243	0.0160953	0.240426
C11orf16	-12.5639	-1.41404	0.653712	5.79091	0.0161092	0.240426
NEK7	-9.0712	0.724913	-0.235171	5.79044	0.0161135	0.240426
SCLT1	-10.0422	0.261552	-0.294295	5.78855	0.0161309	0.240475
CHCHD4	-11.5835	-0.411195	0.394028	5.78262	0.0161854	0.240494
ITPR1	-8.40678	0.204989	-0.243272	5.78543	0.0161596	0.240494
OR4P4	-16.6019	1.8406	-5.69581	5.78381	0.0161744	0.240494
PLAC9	-12.2914	-0.966322	0.544839	5.7823	0.0161883	0.240494
ABCA2	-11.2854	-0.161306	-0.4085	5.77266	0.0162773	0.241604
CPEB2	-8.21172	0.777486	-0.248896	5.77116	0.0162913	0.241604
SOS1	-9.02257	0.564102	-0.238705	5.76951	0.0163066	0.241622
NFKBIZ	-10.0955	1.26698	-0.513195	5.76593	0.0163398	0.241869
OXGR1	-12.9964	-2.1746	0.901546	5.76468	0.0163515	0.241869
GAL3ST2	-11.8288	-2.08918	0.545653	5.76104	0.0163854	0.242161
HEATR6	-10.5217	0.195439	-0.296451	5.75652	0.0164276	0.242367
SYPL2	-11.8181	-0.927211	0.446252	5.75768	0.0164167	0.242367
ZNF33A	-10.8441	0.483824	-0.304017	5.74587	0.0165275	0.243631
EMID2	-9.6002	-1.16959	0.275766	5.74338	0.0165509	0.243734
TNKS	-9.61854	0.189429	-0.256262	5.74211	0.0165629	0.243734
ZMYM3	-9.72123	0.046859	-0.266627	5.73376	0.0166418	0.244685
OR1J4	-15.0701	-2.19391	1.87495	5.72922	0.0166849	0.245108
XYLB	-11.0666	-0.957212	0.36213	5.72306	0.0167436	0.245759
CNOT6L	-9.30734	0.619536	-0.233708	5.71802	0.0167916	0.246042
FRMD6	-10.041	-1.02231	0.290826	5.71814	0.0167905	0.246042
ASCC3	-9.26298	0.410125	-0.241525	5.71634	0.0168077	0.246068
ATAD2B	-9.56123	0.212756	-0.255231	5.71038	0.0168649	0.246695
PPP1R1B	-12.3889	-1.41431	-0.768482	5.70055	0.0169596	0.247868
ELAC2	-10.8018	-0.131788	0.317508	5.69427	0.0170203	0.248332
NMS	-12.4306	-2.68989	0.845663	5.69438	0.0170193	0.248332
TAF2	-9.93014	0.371059	-0.263951	5.69049	0.0170571	0.248657
RAB28	-10.164	0.216086	-0.284918	5.68824	0.0170789	0.248763
OR5B2	-19.2388	7.38181	-3.38145	5.68482	0.0171123	0.248826
ZNF77	-12.4107	-0.0907393	-0.552138	5.68529	0.0171077	0.248826
METTL4	-11.4568	0.570215	-0.35361	5.68249	0.017135	0.248944
AFF1	-8.66209	0.476702	-0.235347	5.67276	0.0172303	0.249574
ARMC8	-9.9585	0.49421	-0.260007	5.67048	0.0172527	0.249574
ATMIN	-9.6253	0.36274	0.242428	5.66915	0.0172658	0.249574
E2F1	-12.0806	-1.56686	0.528582	5.67262	0.0172317	0.249574
ERCC6	-10.3091	-0.107702	0.289098	5.67311	0.0172269	0.249574
SAP30L	-10.9089	0.261929	0.298396	5.66929	0.0172644	0.249574
RGPD8	-11.1822	1.62874	-0.369843	5.66381	0.0173184	0.250124
FAM69A	-10.5204	-0.394064	0.304509	5.66142	0.0173421	0.250255
FAM183A	-13.3555	-1.71153	0.884493	5.65351	0.0174205	0.251175
RAB42	-11.5672	-0.430106	0.391786	5.65102	0.0174453	0.25132
GAB1	-10.0875	0.304585	-0.282243	5.6434	0.0175212	0.252202
ZCCHC8	-10.7142	0.301547	-0.305964	5.64143	0.0175409	0.252273
TTC17	-9.5836	0.349586	-0.249913	5.63988	0.0175564	0.252285
ACTRT1	-14.8066	-4.81798	2.4987	5.63325	0.017623	0.25255
CD27	-12.4128	0.471591	-0.507259	5.63303	0.0176251	0.25255
LPAR1	-10.0012	-0.0558496	-0.279906	5.63217	0.0176338	0.25255
SCTR	-10.6226	-1.62914	0.340718	5.63496	0.0176058	0.25255
DQX1	-12.4503	-1.7913	0.629951	5.62729	0.017683	0.252621
ENPP6	-10.3315	-1.48821	0.326542	5.62949	0.0176607	0.252621
POMP	-9.84113	0.353971	0.273721	5.62732	0.0176826	0.252621
ZNF383	-11.8854	0.344749	-0.409446	5.6249	0.0177071	0.252754
GNAQ	-8.40858	0.370123	-0.232152	5.62174	0.0177391	0.252999
DIRC2	-9.68683	0.285151	-0.252562	5.61583	0.017799	0.253643
ALG10	-12.1604	0.860456	-0.436072	5.61145	0.0178435	0.254066
CNOT8	-9.73155	0.354802	-0.253679	5.60988	0.0178595	0.254082
MARK1	-10.8702	-1.28616	0.354629	5.6039	0.0179206	0.254528
TMEM57	-10.4458	0.0740745	0.280651	5.60505	0.0179088	0.254528
PRKDC	-9.47768	0.420395	-0.258429	5.60195	0.0179405	0.2546
KLF9	-9.53639	0.288221	0.244885	5.59433	0.0180187	0.255498
TTLL3	-10.3965	0.0644333	-0.310562	5.58179	0.0181482	0.257121
DHRS2	-12.403	-1.54445	0.598974	5.58023	0.0181644	0.257139
FOXA3	-12.4589	-1.8842	0.677373	5.55865	0.0183896	0.259469
PLD1	-8.93946	0.250144	-0.230864	5.55903	0.0183856	0.259469
PRPF38B	-11.327	0.302014	-0.351907	5.56062	0.0183689	0.259469
XRN2	-9.13881	0.575421	-0.236063	5.5618	0.0183566	0.259469
ARHGAP23	-10.3457	-1.69258	0.32888	5.54964	0.0184845	0.260223
LRRC4C	-10.5482	-1.14836	0.319383	5.54663	0.0185163	0.260223
LUZP1	-9.52361	0.271859	0.242101	5.54809	0.0185009	0.260223
SRA1	-10.6491	-0.239748	0.31097	5.54638	0.018519	0.260223
TNFRSF10A	-10.3786	-0.0776988	0.299412	5.54727	0.0185096	0.260223
SKAP2	-8.94987	0.448763	-0.231719	5.54246	0.0185605	0.260592
HIST1H2AE	-10.4342	-0.264925	-0.298599	5.53771	0.018611	0.26066
NCOR1	-9.18386	0.483591	-0.252051	5.53844	0.0186031	0.26066
THOC2	-10.1121	0.494867	-0.281212	5.53779	0.01861	0.26066
NTSR2	-12.4108	-2.02961	0.643998	5.53269	0.0186644	0.260981
PLEKHH3	-11.8209	-1.08501	-0.522354	5.53388	0.0186517	0.260981
TCF12	-8.763	0.209253	-0.229654	5.53	0.0186931	0.261169
YKT6	-9.35211	-0.178296	0.240344	5.52524	0.0187441	0.261668
LCORL	-9.62872	0.276694	-0.248642	5.52026	0.0187974	0.262199
C2orf55	-10.2448	-1.4235	0.309845	5.51086	0.0188988	0.262757
DMXL2	-6.95135	0.694826	-0.244961	5.51201	0.0188863	0.262757
HCFC2	-11.5288	0.126644	0.354717	5.51206	0.0188858	0.262757
RHCE	-11.0125	-1.21473	0.398902	5.51197	0.0188867	0.262757
GGT5	-11.2505	-2.28708	0.4584	5.49977	0.019019	0.263704
OR14I1	-14.2071	-4.69407	2.01266	5.49748	0.0190439	0.263704
SH2D4A	-10.9704	-1.35854	0.374676	5.5026	0.0189882	0.263704
SIRT1	-10.4744	0.372838	-0.284473	5.4985	0.0190328	0.263704
ZBED3	-11.3098	-0.610636	-0.454483	5.50057	0.0190103	0.263704
ANKRD12	-9.56648	0.499887	-0.238931	5.49205	0.0191031	0.264098
CCR5	-10.2623	0.447844	0.285178	5.49334	0.019089	0.264098
APLN	-12.3591	-2.08837	0.627636	5.49017	0.0191237	0.264169
C17orf66	-12.527	-0.791301	0.558517	5.48473	0.0191833	0.264425
GREB1	-9.5611	-0.962456	0.266175	5.48019	0.0192332	0.264425
PRAMEF13	-13.2907	-2.66587	1.08976	5.47864	0.0192502	0.264425
RAB3B	-10.9957	-1.05781	0.344319	5.48531	0.0191769	0.264425
SLC10A7	-9.77449	-0.0238389	-0.268457	5.47873	0.0192493	0.264425
ZNF615	-12.063	0.960676	-0.39771	5.48093	0.019225	0.264425
ZNF786	-11.993	-0.442557	0.427237	5.48247	0.0192081	0.264425
FOXP1	-8.59799	-0.267026	-0.230546	5.4724	0.0193191	0.264733
IGF1	-10.8227	0.0353324	-0.31152	5.47295	0.019313	0.264733
PPP1R15B	-9.36387	0.548602	0.234542	5.47438	0.0192972	0.264733
CPSF1	-10.9407	-0.28369	-0.35049	5.45319	0.0195327	0.267446
DLX1	-13.5948	-1.87747	0.965762	5.44921	0.0195772	0.267628
TMEM55A	-10.3313	0.381443	-0.282886	5.44929	0.0195763	0.267628
FYN	-8.9731	0.0565103	0.230034	5.44479	0.0196267	0.268091
C13orf26	-11.8142	-1.39429	0.463203	5.43179	0.0197734	0.269546
C6orf192	-10.9391	0.709198	-0.310461	5.42856	0.01981	0.269546
COL14A1	-10.2683	-1.2035	0.302678	5.42901	0.0198049	0.269546
SRD5A1	-10.5623	-0.340267	0.301066	5.42839	0.0198119	0.269546
ZSCAN1	-11.7096	-2.23493	0.542116	5.42923	0.0198024	0.269546
HEATR4	-9.69917	-0.332984	0.257359	5.42551	0.0198447	0.269777
ADCY8	-9.75808	-0.788118	0.281875	5.41933	0.019915	0.27018
ANKRD45	-11.3682	-1.36012	0.429407	5.4206	0.0199006	0.27018
HNRNPD	-10.3133	0.479803	-0.273863	5.41875	0.0199216	0.27018
AVPI1	-9.47242	-0.442823	-0.254105	5.40896	0.0200336	0.270841
LMAN1	-9.85924	0.710541	-0.250258	5.412	0.0199988	0.270841
NDRG4	-10.7631	-1.03388	0.325801	5.40983	0.0200237	0.270841
SDCCAG8	-9.29418	0.212236	-0.23407	5.41167	0.0200025	0.270841
CLRN3	-12.7387	-1.67985	0.684583	5.40315	0.0201004	0.271456
HECW1	-9.29514	-1.32494	0.270384	5.40226	0.0201108	0.271456
MPHOSPH8	-11.0553	0.23212	-0.341696	5.39729	0.0201681	0.272015
OR5H1	-16.0449	-10.0976	6.53011	5.39577	0.0201856	0.272038
DCLK3	-11.879	-1.38092	0.493893	5.38657	0.0202923	0.273043
EPRS	-9.73648	0.666639	-0.261384	5.38725	0.0202845	0.273043
SMAP1	-9.57335	0.207263	-0.247492	5.38522	0.0203081	0.273043
ZPBP2	-13.3066	-2.19797	0.916813	5.37659	0.0204087	0.274181
VPS8	-9.07497	0.431446	-0.232627	5.37307	0.02045	0.274448
YIPF4	-9.94977	0.250176	-0.262668	5.37216	0.0204606	0.274448
WDR91	-10.0117	0.0669593	-0.270334	5.36796	0.02051	0.274894
H6PD	-9.90662	-0.0535203	-0.283206	5.36263	0.0205727	0.27552
FAM103A1	-11.997	-0.0453468	0.40358	5.3557	0.0206547	0.276402
MID1IP1	-9.23741	-0.247321	-0.253201	5.35255	0.020692	0.276469
SCN1B	-12.3843	-1.64487	0.578323	5.35274	0.0206897	0.276469
PAX3	-11.0743	-1.37128	0.371196	5.35009	0.0207212	0.276643
ACAD11	-10.2122	0.139053	-0.283083	5.34435	0.0207895	0.277123
BANP	-9.58338	-0.601365	0.266455	5.34502	0.0207816	0.277123
MAPK7	-11.4078	-0.657332	0.360285	5.3414	0.0208247	0.277165
SLC6A15	-10.5851	-1.27866	-0.449266	5.34138	0.020825	0.277165
FZD3	-11.1296	-1.11932	0.383472	5.33685	0.0208792	0.277262
GOLT1A	-12.2487	-0.40397	-0.552898	5.33266	0.0209294	0.277262
OR51H1P	-15.5949	0.0620284	-5.26374	5.33521	0.0208989	0.277262
TTC39A	-10.657	-1.40043	0.348805	5.33268	0.0209291	0.277262
UBE2V1	-11.9563	2.29869	-0.363776	5.33927	0.0208502	0.277262
UBXN11	-9.38961	-0.586822	0.248848	5.33652	0.0208832	0.277262
DTL	-10.8771	-0.724002	0.317114	5.33112	0.0209479	0.277293
C7orf30	-12.2202	-0.237541	0.450474	5.32744	0.0209922	0.277583
FAR1	-8.82157	0.785773	-0.227694	5.32526	0.0210185	0.277583
PDE1B	-10.5926	-0.119026	-0.300721	5.3265	0.0210035	0.277583
BRE	-8.2373	0.122965	-0.228516	5.32291	0.0210468	0.277743
MMD	-10.6355	0.443745	0.284515	5.32013	0.0210805	0.277947
REV3L	-9.35006	0.788811	-0.253918	5.31761	0.0211109	0.277947
SEMA3A	-10.214	0.67001	-0.293662	5.31849	0.0211003	0.277947
KLHL24	-9.72014	0.541796	-0.242096	5.31517	0.0211405	0.278088
SPEF2	-10.3706	-1.31502	0.317847	5.31405	0.0211541	0.278088
RRP15	-11.3474	0.203273	-0.344045	5.30728	0.0212365	0.278958
CAMKK1	-10.7368	-0.901217	0.320274	5.30534	0.0212602	0.279054
KCTD6	-11.7167	-0.148886	0.378005	5.29864	0.021342	0.279833
SBDS	-9.69224	0.306754	0.244902	5.29782	0.0213522	0.279833
ZNF704	-9.74088	-1.06102	0.288364	5.28753	0.0214787	0.281276
LDLR	-9.88008	-0.278222	0.261357	5.28269	0.0215384	0.281843
MYO3A	-10.1585	-1.16861	0.295297	5.28009	0.0215707	0.282049
IL1A	-12.8885	0.991412	-0.514813	5.27493	0.0216346	0.282313
NR3C1	-8.44644	0.534603	-0.227188	5.27447	0.0216403	0.282313
SDHC	-9.62203	0.386822	-0.24994	5.27618	0.0216192	0.282313
ZNF275	-11.3796	-0.053004	0.33272	5.27286	0.0216604	0.28236
BPGM	-10.5046	0.0886585	0.279863	5.26401	0.0217708	0.283153
C15orf48	-9.29116	0.146104	0.232946	5.26477	0.0217613	0.283153
C1QBP	-10.0042	-0.205007	0.271298	5.2648	0.021761	0.283153
TTC39C	-9.70005	-0.0367446	0.243617	5.25983	0.0218232	0.283296
TXNIP	-9.3551	0.514932	0.243147	5.25917	0.0218315	0.283296
ZNF594	-12.3167	-0.332575	0.459197	5.26114	0.0218067	0.283296
NAF1	-10.4869	0.51303	-0.275031	5.25582	0.0218735	0.283627
PTER	-9.27578	0.433085	-0.226274	5.25379	0.021899	0.283743
ASH1L	-9.43099	0.283098	-0.236792	5.24971	0.0219504	0.284194
ELMO1	-8.31616	-0.0211795	-0.228558	5.24692	0.0219857	0.284436
IRG1	-12.5363	-0.197339	0.845362	5.24484	0.022012	0.284561
NBAS	-9.19561	0.0246735	-0.23634	5.23865	0.0220905	0.28536
OGT	-8.01621	0.478053	-0.229719	5.23643	0.0221186	0.285508
IFIT2	-13.7069	5.36685	1.4473	5.23448	0.0221434	0.285614
LYRM2	-11.8032	0.945874	-0.346777	5.22795	0.0222267	0.286472
MAP7	-10.2008	-0.459711	0.281678	5.2235	0.0222837	0.286991
ADD2	-10.2823	-0.896428	0.298632	5.22186	0.0223046	0.287045
GAB2	-9.18253	0.298943	-0.239969	5.21959	0.0223338	0.287075
LRRC37B	-10.6945	0.0164318	0.287549	5.21867	0.0223456	0.287075
VPS37A	-9.56513	0.52857	-0.230085	5.21776	0.0223573	0.287075
HNRNPAB	-11.3395	-0.0601181	0.347693	5.2102	0.0224547	0.28811
SLC36A1	-9.35801	0.170032	0.22598	5.2068	0.0224987	0.288458
AP3B1	-8.9937	0.439776	-0.230566	5.1959	0.0226403	0.289807
C2orf88	-11.3313	-0.362008	-0.372053	5.19525	0.0226487	0.289807
GLRA1	-10.7739	-0.889203	0.323857	5.1935	0.0226715	0.289807
REL	-9.16487	0.690971	-0.222497	5.19379	0.0226677	0.289807
HIVEP2	-9.91984	0.576241	0.310397	5.18781	0.0227458	0.290539
DNAJB14	-10.327	0.666413	-0.271539	5.18245	0.0228162	0.290787
IL2	-16.4632	2.7009	-2.17504	5.18315	0.0228069	0.290787
TMEM131	-8.89838	0.378216	-0.225107	5.18497	0.022783	0.290787
NXT1	-12.4927	-1.19108	0.56595	5.1805	0.0228417	0.290897
MS4A4E	-11.6469	-0.834158	0.401313	5.17892	0.0228625	0.290945
NEIL2	-11.7613	-0.530594	0.389583	5.17646	0.022895	0.290962
SENP2	-11.3823	0.384125	-0.324803	5.17624	0.0228978	0.290962
MAST4	-9.21373	-0.904887	0.247854	5.17473	0.0229177	0.290999
UCHL1	-8.82192	-0.12116	0.248343	5.17247	0.0229476	0.291163
ATAD2	-11.0069	-0.19142	-0.340876	5.16297	0.0230734	0.291463
CCDC43	-10.7958	0.274259	0.285183	5.16355	0.0230657	0.291463
FBXO8	-11.0314	0.451135	-0.306177	5.16854	0.0229996	0.291463
SIRPG	-11.4819	-1.82375	0.450303	5.16365	0.0230643	0.291463
TRIM28	-9.18334	-0.546653	0.233642	5.16572	0.0230369	0.291463
ZNF354A	-12.2006	0.196824	-0.452549	5.16618	0.0230308	0.291463
ERRFI1	-12.532	-0.723531	0.526492	5.15846	0.0231335	0.291792
FHOD1	-10.2728	-0.546645	0.279592	5.15925	0.0231228	0.291792
C2orf61	-12.3336	-1.26182	0.548863	5.15357	0.0231987	0.292184
SCUBE3	-10.9195	-1.05925	0.335106	5.15385	0.0231949	0.292184
NFKBIA	-8.46323	0.312955	-0.265553	5.14822	0.0232702	0.292869
PTCD3	-9.76208	0.236134	-0.259662	5.14171	0.0233576	0.293753
DHX36	-11.1778	0.715847	-0.308939	5.13102	0.0235019	0.294281
DPP10	-8.45455	-1.08733	0.233924	5.13433	0.0234571	0.294281
HMGN2	-10.9164	-0.115447	-0.32972	5.1314	0.0234968	0.294281
HSPA14	-10.7816	-0.140016	0.291994	5.13168	0.023493	0.294281
ST7	-8.77809	0.220429	-0.221932	5.13306	0.0234744	0.294281
YWHAG	-11.3226	0.968863	-0.445673	5.13097	0.0235026	0.294281
MPP5	-10.015	0.644449	-0.252058	5.12711	0.0235549	0.294721
C1orf9	-10.2322	0.376659	-0.26577	5.12177	0.0236275	0.295197
ZNF622	-10.4377	0.262322	0.274026	5.12219	0.0236218	0.295197
HBP1	-9.19205	0.539467	-0.224949	5.11824	0.0236756	0.295583
C11orf71	-12.4102	0.823524	0.379275	5.11582	0.0237087	0.29578
NHEJ1	-10.5926	-0.852699	0.316562	5.11399	0.0237337	0.295877
NEU3	-11.0263	0.261522	-0.327961	5.11041	0.0237828	0.296057
ZNF81	-10.7267	0.217982	-0.291211	5.11122	0.0237716	0.296057
PCBP4	-11.6952	-0.983979	0.41763	5.10885	0.0238041	0.296108
TRIM29	-11.1451	-1.64769	0.393882	5.1073	0.0238253	0.296157
FLT4	-11.063	-1.78628	0.404423	5.10311	0.0238829	0.296442
TFCP2	-10.4364	0.00184501	-0.276794	5.10345	0.0238783	0.296442
PHF14	-10.0272	0.242263	-0.27166	5.10108	0.023911	0.296576
APPBP2	-9.81046	0.368255	-0.247385	5.08875	0.0240815	0.298132
CA3	-13.5536	-0.177125	-1.04834	5.08824	0.0240886	0.298132
SRP9	-9.94019	0.67596	-0.24696	5.08843	0.0240859	0.298132
ARID2	-9.78258	0.435086	-0.245601	5.08687	0.0241076	0.298151
UBR1	-10.148	0.354157	-0.272229	5.08185	0.0241776	0.298801
AMPD3	-8.19355	0.0951854	0.226937	5.07922	0.0242143	0.298961
GDAP2	-9.62637	0.660203	-0.229181	5.076	0.0242592	0.298961
OR4C3	-15.665	1.68679	-1.77656	5.07629	0.0242552	0.298961
TCEAL2	-15.1768	1.42692	-1.37764	5.07592	0.0242603	0.298961
ANKZF1	-11.1892	-0.477998	-0.358616	5.0688	0.0243602	0.299976
FBXO10	-9.64802	-0.228495	-0.262429	5.05348	0.0245766	0.301989
GOLGA6B	-12.8661	-0.881215	0.64566	5.05223	0.0245943	0.301989
HEBP1	-9.82854	-0.102219	0.252969	5.05593	0.0245417	0.301989
RNF111	-9.30658	0.499389	-0.221009	5.05321	0.0245804	0.301989
CRTC3	-9.43604	-0.163562	0.231223	5.04473	0.0247009	0.303082
C4orf19	-10.2443	-0.334797	-0.282645	5.03798	0.0247974	0.303924
WDR5	-11.0098	-0.585315	0.313644	5.03744	0.0248051	0.303924
USP18	-11.3487	0.645717	0.488747	5.03418	0.0248519	0.30428
PLAG1	-11.0871	-0.141964	-0.329498	5.02713	0.0249532	0.305302
FAM98A	-11.3026	0.521508	0.304952	5.01959	0.0250622	0.305327
MAP3K15	-11.1946	-1.29322	0.362696	5.0218	0.0250302	0.305327
PLCZ1	-11.3241	-0.628435	0.362606	5.02131	0.0250372	0.305327
VASH2	-11.0608	-1.72366	0.375955	5.02391	0.0249997	0.305327
YPEL2	-10.1301	-0.031735	-0.266755	5.02119	0.0250389	0.305327
ZNF546	-12.693	0.629262	-0.4945	5.02028	0.0250521	0.305327
AMPD1	-12.6435	-1.95877	0.698424	5.01459	0.0251345	0.305773
SERPINE3	-12.2271	0.176599	0.463782	5.01525	0.0251251	0.305773
CACNB1	-11.2825	-1.30596	0.380289	5.00751	0.0252375	0.30594
COL28A1	-10.5452	-1.05456	0.303759	5.00876	0.0252194	0.30594
CST7	-11.0519	-0.742979	0.342143	5.00816	0.025228	0.30594
NCAPG	-11.8825	0.773348	-0.356616	5.00862	0.0252214	0.30594
PSG8	-12.7565	-2.1606	0.740199	5.00947	0.025209	0.30594
HECTD1	-8.96877	0.64437	-0.22664	5.00449	0.0252817	0.306259
C5orf24	-10.5084	0.600508	-0.273412	4.99676	0.0253949	0.307007
DNAH9	-9.60104	-1.10651	0.268535	4.99568	0.0254107	0.307007
GOLGA8F	-12.3935	-1.84607	0.642864	4.99538	0.0254151	0.307007
IGF2BP2	-10.0826	-0.835718	0.267474	4.99862	0.0253676	0.307007
TGM1	-11.5942	-1.26205	0.417514	4.99287	0.0254519	0.307235
MKI67	-11.3174	0.228393	-0.362522	4.98613	0.0255514	0.308218
KIAA1109	-8.82414	0.788387	-0.228666	4.98391	0.025584	0.308395
ENOX2	-10.1801	-0.0521728	-0.274809	4.97857	0.0256632	0.309132
DOK7	-11.6526	-1.93469	0.474832	4.97229	0.0257565	0.309819
UBA2	-9.23735	0.313926	0.224586	4.97264	0.0257513	0.309819
LONRF3	-9.7648	0.248691	0.235036	4.96609	0.0258491	0.310715
PHF15	-10.5634	-0.607783	0.326291	4.96469	0.0258699	0.310748
TBL1X	-9.42384	-0.0875028	-0.245754	4.95658	0.0259915	0.311989
SGCG	-10.5335	-1.12815	0.297825	4.95255	0.0260522	0.312499
CPEB3	-10.0751	-0.0991186	-0.268379	4.94266	0.0262016	0.312582
FAM126B	-9.82581	0.63038	-0.234336	4.94392	0.0261826	0.312582
FAM3C	-10.3543	0.625485	-0.258599	4.94123	0.0262234	0.312582
GNRHR	-12.677	0.422863	-0.514262	4.95035	0.0260854	0.312582
MRPS14	-10.4824	-0.761872	0.347014	4.9455	0.0261587	0.312582
NES	-12.0756	-0.613941	0.489718	4.94814	0.0261188	0.312582
PRPH2	-11.6794	-1.45615	0.435563	4.9423	0.0262072	0.312582
RNF17	-11.0434	-1.4819	0.355934	4.94197	0.0262122	0.312582
STT3B	-9.09032	0.531251	-0.217308	4.94763	0.0261265	0.312582
ENDOD1	-11.021	-0.156735	0.305783	4.93882	0.02626	0.3128
CACNA1A	-9.32148	-1.19502	0.261207	4.92603	0.026455	0.313989
DGKA	-10.756	0.0263955	-0.288717	4.92767	0.0264299	0.313989
ELF3	-13.9027	0.100256	-0.98763	4.92599	0.0264557	0.313989
KIAA1009	-11.1619	-0.471808	0.318883	4.92507	0.0264698	0.313989
TBX22	-13.6512	-1.39433	0.885421	4.92951	0.0264018	0.313989
ZNFX1	-8.74843	0.497222	0.240412	4.92537	0.0264651	0.313989
DISC1	-8.94807	-0.443753	-0.230239	4.92081	0.0265351	0.314547
ASPHD1	-10.843	-0.90475	0.326925	4.91339	0.0266493	0.315092
CABYR	-11.9551	-0.916538	0.442743	4.91066	0.0266915	0.315092
CACNA1B	-9.34754	-1.60227	0.258005	4.91126	0.0266822	0.315092
FGD3	-9.79778	-0.673896	-0.264248	4.91298	0.0266556	0.315092
MKLN1	-8.89062	0.154045	-0.216572	4.91307	0.0266543	0.315092
RFXAP	-12.705	-0.646805	0.543722	4.9122	0.0266676	0.315092
FOXRED1	-11.1055	-0.231578	-0.321801	4.90641	0.0267572	0.315433
SNAPC1	-11.3613	-0.0553298	0.329701	4.90744	0.0267413	0.315433
CCDC66	-11.0587	0.414435	-0.29985	4.90033	0.0268516	0.315893
DNAJC17	-10.9429	-0.743367	0.315106	4.90069	0.026846	0.315893
PPP1R13B	-10.7454	-0.362581	0.285095	4.90149	0.0268335	0.315893
GAN	-10.8792	-0.42249	0.308104	4.8975	0.0268956	0.316194
ACOXL	-9.16162	-1.28138	0.244265	4.89164	0.026987	0.316616
FANK1	-9.63442	-1.1725	0.257018	4.89226	0.0269773	0.316616
STX7	-8.80117	0.610249	-0.216266	4.89219	0.0269784	0.316616
USP15	-8.64061	0.837087	-0.224027	4.88973	0.027017	0.316751
FAM154B	-13.055	-1.11833	0.686439	4.88716	0.0270572	0.316804
LGALS14	-13.5075	-2.04929	1.00529	4.8859	0.0270769	0.316804
SLC38A2	-7.32157	0.593961	-0.229286	4.88601	0.0270752	0.316804
EML6	-9.93643	-0.708181	0.272567	4.88347	0.0271151	0.317034
FAM92B	-12.1024	-2.1289	0.567408	4.87447	0.0272568	0.318474
MIDN	-9.95074	-0.716268	0.293185	4.87219	0.0272929	0.31859
SLC39A8	-9.67052	0.502555	-0.23301	4.87148	0.027304	0.31859
CDC73	-9.52009	0.585796	-0.235186	4.86973	0.0273317	0.318696
ZNF680	-11.1434	0.233937	-0.320735	4.86515	0.0274044	0.319326
PSMD3	-9.30212	-0.220848	0.222781	4.86387	0.0274247	0.319346
ZC3H12D	-10.5688	-0.392026	0.312743	4.85964	0.0274921	0.319913
CCL24	-13.7516	-0.185986	-1.02315	4.85234	0.0276087	0.320528
MARCKS	-9.55678	0.222232	-0.234758	4.85209	0.0276127	0.320528
PSTPIP1	-9.44674	-0.498711	0.239279	4.85297	0.0275986	0.320528
SLC2A10	-11.8548	-1.0949	0.439572	4.85165	0.0276198	0.320528
NPY1R	-12.9596	-1.68879	0.726502	4.84872	0.0276666	0.320854
S1PR2	-9.95648	-0.0611487	0.260723	4.84465	0.027732	0.321395
PKD1L2	-10.4085	-1.29329	0.298355	4.84122	0.0277872	0.321816
SETD3	-9.06727	0.0921631	0.23091	4.83943	0.0278161	0.321934
ADO	-9.21171	0.229201	0.217062	4.83378	0.0279074	0.322555
FBXO39	-12.8558	-1.45495	0.663868	4.83489	0.0278894	0.322555
AGBL5	-11.059	-0.410983	0.306303	4.82882	0.0279878	0.323149
HIPK4	-12.2324	-0.498007	-0.494936	4.82828	0.0279965	0.323149
CETN3	-12.5661	0.344049	-0.487042	4.8221	0.028097	0.323872
FXR1	-10.7932	0.233156	-0.282545	4.82307	0.0280813	0.323872
FOXD4L6	-12.7245	-2.35682	0.778812	4.82044	0.0281242	0.323908
PFAS	-11.8263	-0.193176	-0.410749	4.81959	0.028138	0.323908
EPB41L4A	-9.9705	-1.0238	0.273874	4.81537	0.0282071	0.324453
SP9	-14.7306	0.106302	-1.55622	4.81438	0.0282232	0.324453
DLGAP2	-9.83258	-1.36678	0.279755	4.80953	0.0283028	0.324714
PTCHD3	-12.9104	-2.50479	0.803015	4.81005	0.0282942	0.324714
ZNF217	-10.06	0.562892	-0.249762	4.81155	0.0282696	0.324714
MTMR4	-10.0458	0.0798215	-0.261898	4.8074	0.0283378	0.324898
OPTC	-12.1674	-1.08779	0.48387	4.80575	0.0283649	0.324992
EIF2C3	-9.85758	0.447005	-0.236627	4.803	0.0284102	0.325076
RABIF	-10.927	0.0906682	0.278258	4.80388	0.0283958	0.325076
MIPOL1	-9.99424	-1.06841	0.286918	4.79679	0.0285129	0.326033
FBXO32	-10.9497	-0.322791	-0.30893	4.79199	0.0285925	0.326507
ITK	-11.0658	-1.21947	0.345201	4.79265	0.0285815	0.326507
ANKRD17	-8.82149	0.513557	-0.214304	4.79076	0.0286128	0.326522
PNMT	-13.7126	-3.80346	1.33945	4.78545	0.0287011	0.327118
RABL2A	-10.8555	-0.737653	0.320202	4.78418	0.0287223	0.327118
ROMO1	-10.8962	-0.441371	-0.307997	4.78445	0.0287179	0.327118
MGEA5	-9.84893	0.891073	-0.236975	4.78237	0.0287525	0.327244
ATP6V1C2	-10.7091	-1.36143	0.327566	4.77887	0.028811	0.327437
BCL6	-10.3153	0.520845	-0.28305	4.77791	0.0288271	0.327437
NOP16	-12.2754	-0.455049	0.444615	4.77904	0.0288082	0.327437
SLC27A3	-11.3494	-0.598487	0.348041	4.77679	0.0288459	0.327437
ELMOD3	-10.4149	0.0228742	0.27434	4.77514	0.0288735	0.327532
C1orf198	-10.6004	-0.399093	0.275635	4.77105	0.0289422	0.327742
ODF1	-13.0647	-1.86988	0.738329	4.7725	0.0289177	0.327742
PRKACB	-8.33009	0.688441	-0.221128	4.77062	0.0289494	0.327742
KRIT1	-10.9695	0.673067	-0.288322	4.76872	0.0289814	0.327888
BBOX1	-11.2091	-1.35041	0.362813	4.76723	0.0290064	0.327954
GFOD1	-9.07045	-0.0240308	0.212247	4.76286	0.0290802	0.328571
PTEN	-8.86449	0.506925	-0.214803	4.75669	0.0291847	0.329535
ATG16L2	-10.276	-0.347158	-0.293561	4.75094	0.0292822	0.330418
ALKBH8	-11.1852	-0.0104901	-0.313416	4.74733	0.0293439	0.330896
CSGALNACT1	-9.78196	-1.01552	0.271228	4.74497	0.029384	0.331131
RXRG	-11.5019	-1.44896	0.408029	4.74003	0.0294686	0.331866
BATF3	-12.0954	-0.924103	0.475474	4.73344	0.0295816	0.332738
ISCA1	-10.7994	0.10084	0.273395	4.73212	0.0296043	0.332738
TTC14	-11.4062	0.849708	-0.321475	4.7327	0.0295943	0.332738
FAM3A	-11.6802	-1.41898	0.437468	4.73031	0.0296356	0.332871
PDCD1	-12.3118	-0.996158	0.515692	4.72905	0.0296572	0.332896
ZNF404	-14.097	1.02551	-0.8747	4.7234	0.0297548	0.333773
ALS2CR11	-10.7093	-1.22234	0.314641	4.71753	0.0298567	0.33388
C1orf212	-10.4438	-0.263198	0.263982	4.71871	0.029836	0.33388
CD300LB	-10.5862	-0.0108199	-0.275764	4.72037	0.0298074	0.33388
CH25H	-14.0933	0.150991	0.850875	4.71722	0.0298619	0.33388
SETDB1	-10.6099	0.298398	-0.275881	4.72154	0.029787	0.33388
KRTAP20-3	-16.2685	-14.6862	8.69787	4.71371	0.029923	0.334346
ARL13A	-13.2414	-1.12958	0.74021	4.71099	0.0299704	0.334438
FOXC1	-14.1835	-2.14549	1.22451	4.71191	0.0299544	0.334438
GAR1	-12.4095	0.215983	-0.489127	4.70693	0.0300412	0.33501
IRS1	-11.1417	-0.773358	0.320478	4.70514	0.0300725	0.335141
PPCS	-10.6404	-0.0318101	0.269957	4.70068	0.0301508	0.335795
SENP5	-9.25304	-0.205626	0.217896	4.6986	0.0301871	0.335921
ZNF18	-11.5525	0.167731	0.318979	4.6978	0.0302013	0.335921
ADCK5	-11.5568	-1.59514	0.428859	4.69151	0.0303121	0.336735
PTPN22	-9.65729	0.768505	-0.222784	4.68812	0.0303719	0.336735
RANBP2	-9.05702	1.12571	-0.230538	4.68807	0.0303728	0.336735
RRP12	-10.2434	-0.327107	0.265644	4.68976	0.0303429	0.336735
SPINK6	-14.0859	-1.02122	0.995543	4.68934	0.0303503	0.336735
MED26	-9.94851	-0.717767	0.259537	4.68275	0.0304669	0.337559
FCHO2	-8.33424	0.567788	-0.215124	4.68003	0.0305152	0.337568
PDLIM5	-9.25899	0.31629	-0.217063	4.67879	0.0305373	0.337568
SLC12A6	-8.55274	0.340873	-0.211053	4.67827	0.0305465	0.337568
YWHAQ	-8.57061	0.361075	0.212831	4.67866	0.0305396	0.337568
GOLT1B	-10.6739	0.633203	-0.264753	4.67193	0.0306595	0.33838
LRP8	-10.1405	-0.626003	0.266313	4.67204	0.0306576	0.33838
ADRM1	-9.30498	-0.613732	0.238352	4.67027	0.0306891	0.338489
C6orf211	-10.3975	0.601924	-0.253639	4.66594	0.0307665	0.338984
IFT81	-11.2167	-0.816348	0.33182	4.66555	0.0307736	0.338984
LPAR3	-11.0986	-1.07484	0.340128	4.66419	0.030798	0.339035
RP9	-11.4813	0.0771443	0.311565	4.6628	0.0308228	0.339091
SOS2	-9.0406	0.514498	-0.212583	4.66	0.0308732	0.339427
C18orf34	-9.71619	-0.996023	0.258017	4.65775	0.0309137	0.339654
TOP2B	-10.1383	0.786125	-0.262155	4.65578	0.0309492	0.339827
NHSL2	-11.8451	0.419597	-0.35321	4.6455	0.031135	0.341647
FAM154A	-10.5675	-1.44396	0.30515	4.63904	0.0312525	0.342717
TMEM107	-10.2692	0.0175258	-0.346711	4.63266	0.0313689	0.343773
OR6Y1	-15.2411	-10.7712	5.53056	4.63083	0.0314024	0.343877
ZNF429	-11.8359	0.0610565	0.359585	4.62995	0.0314185	0.343877
TUBA8	-10.603	-0.38707	0.271321	4.62746	0.0314642	0.344157
PDCD5	-12.4133	-0.106907	0.428786	4.6258	0.0314946	0.34427
CBWD6	-11.6048	0.803757	-0.346589	4.6227	0.0315516	0.344537
CCL5	-11.7319	1.22265	0.741976	4.62119	0.0315793	0.344537
TET2	-8.99603	0.664391	-0.213846	4.62149	0.0315739	0.344537
NECAB1	-10.6669	-1.0271	0.296323	4.61577	0.0316793	0.345407
HDAC9	-8.79523	0.46444	-0.22174	4.61267	0.0317366	0.345604
UMODL1	-10.3315	-1.00597	0.324806	4.61261	0.0317377	0.345604
FAH	-9.40065	-0.403956	0.222394	4.60475	0.0318835	0.346587
FAM59A	-9.98248	-0.581914	0.292662	4.60326	0.0319113	0.346587
SCRIB	-11.0294	-1.36868	0.338804	4.6023	0.0319291	0.346587
ST8SIA6	-10.5351	-1.26288	0.297269	4.6032	0.0319123	0.346587
ZKSCAN1	-9.89785	0.22958	-0.244281	4.60396	0.0318981	0.346587
RIMS3	-10.5498	-0.78125	0.280303	4.6006	0.0319607	0.34671
CCL3	-9.60984	0.814674	0.316862	4.59755	0.0320177	0.347108
C4orf17	-12.0098	-1.1898	0.463449	4.59018	0.0321556	0.348281
OBFC2A	-8.0392	0.534203	-0.216512	4.5896	0.0321665	0.348281
ERMN	-12.4612	0.480546	-0.450354	4.58425	0.032267	0.349149
C7orf57	-11.8611	-1.2838	0.446241	4.58071	0.0323339	0.349245
GRAP2	-11.0756	-1.09939	0.336397	4.57934	0.0323597	0.349245
PDHB	-10.6885	0.372211	-0.278605	4.57972	0.0323524	0.349245
RAB3GAP2	-9.03638	0.428013	-0.209938	4.57982	0.0323507	0.349245
SYNCRIP	-10.5536	0.706859	-0.266909	4.57771	0.0323905	0.349245
THUMPD1	-10.5086	0.547383	-0.256758	4.5773	0.0323983	0.349245
ANKLE2	-9.70316	0.0990418	0.234051	4.57547	0.0324328	0.349379
MYO18B	-9.42662	-1.31482	0.250256	4.57448	0.0324515	0.349379
AHDC1	-10.377	-1.20822	0.305886	4.56732	0.0325875	0.349963
KLRK1	-12.8523	0.331372	-0.527962	4.56846	0.0325658	0.349963
LEPREL1	-11.1498	0.0786063	0.477653	4.56777	0.0325789	0.349963
TSPAN9	-9.19709	-0.982964	0.2495	4.56777	0.0325789	0.349963
FRK	-11.0543	-1.06643	0.328605	4.56109	0.0327062	0.351018
MOSPD2	-9.97415	0.792607	-0.229977	4.55874	0.0327511	0.351169
TAF5L	-10.3248	0.0869079	0.250032	4.55821	0.0327613	0.351169
IFT88	-10.513	-0.0568833	-0.282817	4.55395	0.0328429	0.351823
LYAR	-12.2548	-0.682397	0.444809	4.55281	0.0328649	0.351839
ITPR3	-10.2599	-1.37867	0.294613	4.54721	0.0329725	0.352771
ZNF207	-8.52517	0.205991	0.213011	4.54309	0.0330519	0.353399
NEBL	-9.70595	-1.2081	0.262329	4.54024	0.0331069	0.353641
PARVA	-10.285	-1.19431	0.279719	4.53978	0.0331158	0.353641
MNAT1	-9.9377	-0.129495	-0.251351	4.53522	0.0332042	0.353924
MX1	-10.6467	1.12509	0.518676	4.53563	0.0331963	0.353924
NR1H4	-11.0877	-1.28291	0.33613	4.5373	0.0331639	0.353924
NRBP1	-8.89234	0.19834	0.230538	4.53092	0.0332878	0.354593
DNAH10	-10.1209	-1.10061	0.275852	4.52106	0.03348	0.356326
SLC35A1	-10.2398	0.317031	-0.249641	4.52045	0.033492	0.356326
EXOSC9	-12.3812	1.08128	-0.40774	4.51795	0.033541	0.356405
KIAA1468	-9.71929	0.646638	-0.224933	4.51881	0.0335241	0.356405
ARMCX6	-10.3797	0.013761	0.261967	4.51178	0.0336623	0.356808
ATF2	-9.72495	0.464957	-0.223758	4.51283	0.0336415	0.356808
DOCK3	-7.623	0.0551457	-0.213691	4.5121	0.0336558	0.356808
SNN	-8.63634	-0.0615018	0.211083	4.51301	0.033638	0.356808
SATB1	-9.34098	0.462637	-0.220727	4.50827	0.0337314	0.357319
BTBD3	-10.8874	0.199513	0.267901	4.50536	0.0337887	0.357484
ELL2	-8.90627	0.697996	-0.209	4.50614	0.0337734	0.357484
WBSCR17	-8.63021	-1.11695	0.218883	4.50182	0.0338587	0.358004
MTAP	-10.0874	0.125582	-0.245071	4.50009	0.033893	0.358145
DHRS4L2	-10.9743	-0.286638	-0.337673	4.49337	0.0340265	0.358892
L3MBTL4	-8.76998	-0.150764	-0.209999	4.49413	0.0340113	0.358892
RAB11FIP4	-9.78186	-0.917048	0.264175	4.49405	0.0340131	0.358892
CCDC105	-12.5143	-1.89113	0.609248	4.49024	0.0340889	0.359108
GTPBP8	-11.6074	0.353478	-0.328883	4.4911	0.0340717	0.359108
CCDC142	-12.0529	-0.684868	0.418776	4.48491	0.0341954	0.359345
GNB4	-9.12989	0.89238	-0.212199	4.48544	0.0341848	0.359345
GNRH1	-13.2471	0.0364323	0.542411	4.48571	0.0341793	0.359345
PUM1	-9.66401	0.272848	-0.226571	4.48592	0.0341751	0.359345
FASN	-10.348	-0.385484	-0.294662	4.48282	0.0342371	0.359563
ADA	-10.8479	-0.934947	0.305997	4.48125	0.0342686	0.359673
STRBP	-11.1346	0.566762	-0.28913	4.47678	0.0343584	0.360395
RCN3	-11.6767	-0.740381	-0.411028	4.47335	0.0344275	0.360899
PHC2	-9.02628	-0.401973	0.211528	4.47054	0.0344841	0.361271
FAM18B2	-10.2555	0.164104	-0.261856	4.46516	0.0345929	0.361351
HIST1H2BN	-11.1756	-0.490173	-0.33595	4.46531	0.0345899	0.361351
ITGA8	-10.3344	-1.21703	0.274088	4.46461	0.0346039	0.361351
ME3	-9.45957	-0.352317	0.227183	4.4639	0.0346183	0.361351
SASS6	-11.8852	0.336543	-0.366749	4.46451	0.034606	0.361351
ZNF354B	-11.3849	-0.305654	-0.364009	4.46626	0.0345707	0.361351
CLDN16	-12.9503	-1.38102	0.644152	4.46201	0.0346567	0.361531
C19orf35	-12.4672	-0.835082	-0.568965	4.45937	0.0347103	0.361597
CLEC4E	-10.7445	0.453819	-0.27067	4.45856	0.0347267	0.361597
KIAA0146	-8.80992	-0.167037	-0.211772	4.45754	0.0347474	0.361597
NUCKS1	-9.87365	0.59553	-0.230633	4.45878	0.0347224	0.361597
CLDN3	-15.1536	0.0293164	-2.16993	4.45572	0.0347846	0.361764
EGR2	-8.7011	-0.00908996	0.208258	4.45199	0.0348606	0.362278
HMGCR	-9.52896	0.563973	0.211837	4.45122	0.0348763	0.362278
SERPINA6	-12.4895	-1.99746	0.613069	4.44957	0.03491	0.362408
C16orf72	-9.30894	0.611449	0.212108	4.44534	0.0349965	0.363086
GDPD4	-11.3902	-1.13294	0.35984	4.44148	0.0350759	0.36369
SPATA2	-11.4207	-0.65852	0.332006	4.43856	0.0351359	0.364092
ACTL7A	-14.2937	-2.52174	1.30398	4.4293	0.0353269	0.364892
HNRPDL	-9.61202	0.240944	0.21573	4.4276	0.0353623	0.364892
KDM6A	-9.48248	0.247801	-0.215134	4.43248	0.0352613	0.364892
RADIL	-10.6177	-1.83896	0.32003	4.4294	0.0353249	0.364892
RASGEF1B	-7.92946	0.568507	0.218442	4.43203	0.0352706	0.364892
STON2	-10.5801	-0.468225	0.279652	4.42951	0.0353227	0.364892
ZNF165	-12.2263	-0.962901	0.477776	4.42817	0.0353503	0.364892
ADH6	-13.1889	-1.37589	0.708976	4.41769	0.0355681	0.365256
ART3	-11.0623	0.560019	0.708387	4.41866	0.0355479	0.365256
ASB6	-11.2606	-0.387613	0.306311	4.41907	0.0355394	0.365256
FAM86B2	-12.5313	-1.3814	0.599373	4.41769	0.0355682	0.365256
FGF18	-11.3576	-1.54676	0.392044	4.41773	0.0355673	0.365256
GLIS3	-9.3246	-0.823075	0.232524	4.41986	0.0355229	0.365256
LUZP2	-9.41886	-1.08318	0.239698	4.42014	0.0355171	0.365256
SYNJ1	-9.91889	0.521055	-0.231622	4.42155	0.0354877	0.365256
CNN1	-11.9315	-1.9919	0.505295	4.41025	0.0357235	0.365576
CREB1	-10.0399	0.560624	-0.244877	4.4116	0.0356953	0.365576
HDAC2	-10.6869	0.307178	-0.264755	4.41077	0.0357126	0.365576
KIF26B	-8.95926	-1.12045	0.221286	4.41007	0.0357273	0.365576
MFGE8	-11.3508	-1.32829	0.364923	4.41056	0.0357171	0.365576
PER3	-10.209	0.473501	-0.246957	4.41198	0.0356873	0.365576
TRIM65	-10.8559	-0.420754	-0.296446	4.40376	0.0358597	0.366711
AKAP11	-10.0443	0.703987	-0.235306	4.38759	0.0362014	0.367355
ARID1B	-8.31803	0.075699	-0.210756	4.39731	0.0359958	0.367355
DUSP7	-12.5736	0.0682791	-0.506172	4.39645	0.0360138	0.367355
EFNA4	-12.1802	-0.588742	-0.470894	4.39196	0.0361087	0.367355
EIF3B	-9.68664	-0.0648144	0.226028	4.39904	0.0359592	0.367355
G6PC	-12.7566	-1.78036	0.642068	4.38841	0.036184	0.367355
GSG1	-10.4955	-0.398772	-0.303975	4.39345	0.0360772	0.367355
IGF2R	-7.59294	0.246675	-0.213708	4.38996	0.0361513	0.367355
MTFMT	-11.0302	-0.166202	0.284516	4.38849	0.0361824	0.367355
NRP2	-7.92064	0.255805	0.213229	4.39086	0.036132	0.367355
PLEKHM2	-8.2894	-0.215307	0.21433	4.39443	0.0360565	0.367355
RFPL2	-13.5406	0.896911	-0.611016	4.38907	0.03617	0.367355
SLC26A3	-12.0049	-1.23518	0.437905	4.39688	0.0360048	0.367355
TRIM72	-12.4515	-1.27373	0.510501	4.38637	0.0362275	0.367401
BTC	-12.0623	-1.38993	0.459272	4.38409	0.0362759	0.367675
ALOX15	-12.4202	-2.52375	0.656244	4.38021	0.0363585	0.368294
MUC20	-11.6127	-0.606118	0.376849	4.37783	0.0364094	0.368591
BZRAP1	-10.8341	-1.46467	0.317991	4.37119	0.0365514	0.368887
C12orf36	-13.4097	-2.72118	1.01635	4.37103	0.036555	0.368887
ERI3	-9.84225	-0.989246	0.258104	4.36547	0.0366744	0.368887
GLYATL1	-12.816	-0.434222	-0.596045	4.36781	0.0366241	0.368887
HSF1	-10.2246	-0.609268	0.269056	4.36646	0.0366531	0.368887
PDK4	-12.0469	-0.00808954	0.367754	4.37006	0.0365757	0.368887
PIK3C2A	-10.0286	0.843782	-0.227038	4.37234	0.0365268	0.368887
PLK2	-11.899	-0.153859	0.400972	4.36849	0.0366095	0.368887
RNF213	-9.28343	0.485325	-0.243033	4.36542	0.0366755	0.368887
UGT1A8	-10.6784	-1.24729	0.302517	4.37002	0.0365766	0.368887
ZBTB7B	-9.50719	-0.236565	-0.243267	4.36916	0.0365951	0.368887
BEX2	-11.4515	-0.343235	0.339829	4.35242	0.0369563	0.371493
C11orf24	-10.7069	-0.423059	0.276008	4.34904	0.0370299	0.372015
GTF2IRD1	-9.25904	-0.837961	0.219453	4.34668	0.0370813	0.372094
HIST1H2AM	-11.7609	-0.519019	-0.399044	4.34676	0.0370794	0.372094
NCBP2	-10.8246	0.585935	-0.263816	4.34468	0.0371248	0.372204
NINJ1	-9.47842	-0.441978	0.224797	4.34418	0.0371357	0.372204
RSPO3	-11.8537	-1.09908	0.423241	4.34288	0.037164	0.372271
ENGASE	-10.5903	-0.667973	-0.295756	4.34179	0.0371879	0.372292
LRRC3	-12.7143	-0.601979	0.534407	4.33929	0.0372424	0.372531
TAF4	-10.3296	-1.15868	0.291	4.33771	0.037277	0.372531
ZNF296	-12.4602	-1.75401	0.578159	4.33813	0.0372679	0.372531
RNF19B	-10.3859	0.192345	0.275746	4.3353	0.0373299	0.372842
HYAL4	-12.1504	-1.53037	0.479689	4.33302	0.0373798	0.373123
POLD1	-10.6793	-0.700093	-0.303132	4.32846	0.0374801	0.373811
ZFP62	-12.2145	-0.123758	0.391634	4.3279	0.0374924	0.373811
ARMCX2	-11.313	0.170149	-0.303321	4.32289	0.037603	0.374616
ISM1	-10.6746	-0.933861	0.286869	4.32226	0.0376168	0.374616
C4orf44	-12.2243	-0.795725	-0.501667	4.32001	0.0376667	0.374894
VPS37B	-10.3624	-0.408838	0.267187	4.31535	0.0377699	0.375703
RCBTB2	-9.09834	0.478513	-0.204835	4.31345	0.0378123	0.375906
CCDC91	-9.27195	0.103962	-0.210643	4.31216	0.0378409	0.375965
HEPHL1	-11.1191	-0.980623	0.334932	4.31121	0.0378621	0.375965
FJX1	-12.7143	-0.776523	0.50242	4.30823	0.0379284	0.37625
IQCB1	-10.9306	0.435754	-0.268023	4.30795	0.0379347	0.37625
GPR125	-10.5261	-1.07851	0.285351	4.30387	0.0380258	0.376841
MXD1	-10.2319	0.898567	-0.281715	4.3023	0.038061	0.376841
RELL1	-9.70175	0.18148	-0.221707	4.30134	0.0380823	0.376841
SMR3B	-14.3792	0.0680575	-1.18515	4.30168	0.0380749	0.376841
ARHGAP21	-9.0011	0.470509	0.20884	4.29936	0.0381267	0.377063
CCL22	-7.27938	0.26739	-0.215404	4.29462	0.038233	0.377345
EIF2C1	-9.19875	0.251661	-0.215064	4.29417	0.0382433	0.377345
EXD2	-10.8661	0.44021	-0.267595	4.29633	0.0381948	0.377345
STK39	-9.79667	-0.712224	0.249711	4.29474	0.0382305	0.377345
SMEK1	-10.085	0.390613	-0.240075	4.2878	0.0383868	0.378542
VANGL1	-11.2254	-0.766812	0.315027	4.28613	0.0384245	0.378695
NPBWR2	-17.8597	4.43064	-2.77863	4.28213	0.0385152	0.379371
OR5B21	-14.6737	-0.0755457	0.952478	4.28064	0.0385489	0.379485
HTRA3	-10.951	-1.53401	0.324577	4.27797	0.0386095	0.379864
MBTD1	-9.80851	0.381839	-0.221798	4.2768	0.0386361	0.379907
HMG20A	-10.7883	0.472573	-0.274744	4.2724	0.0387362	0.380672
KRT72	-12.1939	-2.02408	0.548144	4.27001	0.0387907	0.38099
ADAM29	-11.7627	-1.26812	0.413685	4.25932	0.0390355	0.381037
ATP11B	-8.40656	0.7192	-0.203367	4.26066	0.0390047	0.381037
DKK3	-10.6674	-1.63795	0.301112	4.26379	0.038933	0.381037
FAM163A	-10.5791	-1.4747	0.29925	4.26029	0.0390133	0.381037
GALNT5	-11.7311	-0.924915	0.380663	4.26472	0.0389116	0.381037
GLT6D1	-12.7721	-1.65246	0.62255	4.26124	0.0389915	0.381037
HIST1H2BG	-10.6611	-0.0650031	-0.27496	4.26648	0.0388713	0.381037
MRPS26	-12.2404	0.256158	-0.436407	4.25429	0.0391514	0.381037
PANX1	-10.4311	0.341827	0.259338	4.25573	0.0391181	0.381037
SNRNP48	-11.1355	0.179659	0.272071	4.25525	0.0391292	0.381037
STK32B	-9.08216	-1.18414	0.223552	4.2604	0.0390107	0.381037
TM6SF1	-9.58782	0.166256	-0.216596	4.25467	0.0391425	0.381037
TXLNB	-10.9339	0.15836	-0.290651	4.26153	0.0389847	0.381037
VAV3	-9.05752	0.147937	-0.210044	4.26543	0.0388953	0.381037
YAP1	-11.147	-1.13495	0.33729	4.25506	0.0391336	0.381037
ZFAND3	-8.56199	0.064615	-0.203274	4.25456	0.0391452	0.381037
RSPO4	-10.8508	-1.56909	0.313003	4.25143	0.0392173	0.381461
PDE5A	-10.5768	0.139956	-0.25647	4.24946	0.0392629	0.381601
RASSF8	-10.2306	0.267875	0.235546	4.24888	0.0392762	0.381601
FAM108C1	-11.1052	-1.23502	0.324472	4.24579	0.0393478	0.381675
HES1	-13.7485	-0.71175	0.796392	4.24615	0.0393394	0.381675
PDC	-13.0927	0.196951	-0.571851	4.24566	0.0393507	0.381675
C11orf45	-12.2825	-0.0317565	-0.43801	4.2437	0.0393962	0.3819
ABCA6	-11.4363	0.0704317	-0.319804	4.23583	0.0395794	0.383242
ADAL	-12.5299	-0.88936	0.478195	4.23644	0.039565	0.383242
LRRC29	-11.557	-1.34378	0.380593	4.23267	0.0396529	0.383536
TLN1	-8.70654	0.388938	-0.25954	4.2326	0.0396545	0.383536
C3orf17	-10.5598	0.61986	-0.245942	4.23146	0.0396812	0.383577
HHEX	-12.1087	0.105455	-0.393193	4.22687	0.0397887	0.384183
ZCCHC16	-10.0885	-1.06827	0.270184	4.22729	0.0397789	0.384183
APCDD1L	-10.8357	-1.63158	0.31512	4.21794	0.0399987	0.384743
CAPZA2	-8.63351	0.554543	0.219957	4.2138	0.0400965	0.384743
GOLGB1	-9.89574	1.19463	-0.285816	4.21446	0.0400808	0.384743
OR51F2	-16.2294	0.715816	-5.46193	4.22188	0.039906	0.384743
OXSM	-12.2359	0.361583	-0.398003	4.21634	0.0400364	0.384743
PDRG1	-11.0872	-0.389933	0.287589	4.21693	0.0400225	0.384743
PLXDC1	-10.5417	-1.40477	0.293445	4.21376	0.0400974	0.384743
PPP3CC	-10.3516	0.225083	0.249007	4.21296	0.0401163	0.384743
SESN1	-10.3869	0.421502	-0.257597	4.21633	0.0400368	0.384743
SESN3	-11.2429	0.449061	-0.292597	4.22156	0.0399135	0.384743
SIN3A	-10.2896	0.0319761	-0.248637	4.21577	0.0400498	0.384743
SLC11A1	-8.58033	-0.209349	-0.209437	4.21842	0.0399874	0.384743
DYRK2	-9.0552	0.402192	0.210611	4.20443	0.0403186	0.385604
KCNB1	-10.1238	-1.39236	0.269189	4.20678	0.0402627	0.385604
MAP1LC3B	-8.81154	0.511405	0.220113	4.20472	0.0403116	0.385604
PCID2	-10.6652	-0.0638337	0.256729	4.20606	0.0402797	0.385604
SMG1	-8.29544	0.537853	-0.202618	4.20574	0.0402874	0.385604
GUCY1A2	-9.78962	-0.789791	0.242495	4.20193	0.040378	0.385957
NPFFR1	-12.3326	-2.02346	0.550304	4.19269	0.0405986	0.387803
ZNF324B	-12.3694	-1.4668	0.505264	4.19195	0.0406164	0.387803
GPR173	-12.1745	-1.39964	0.488554	4.18994	0.0406645	0.388046
SEC61A2	-11.0122	-0.378101	0.283644	4.18776	0.0407169	0.388329
CDK7	-10.5379	0.199477	-0.249829	4.18182	0.0408598	0.388739
COX7B2	-10.979	-1.17717	0.306885	4.1838	0.0408122	0.388739
EXOC6	-10.2602	-0.00686069	-0.249122	4.18249	0.0408436	0.388739
PLEKHG7	-11.8501	-1.10169	0.410266	4.18401	0.0408071	0.388739
RHBDD3	-11.1006	-0.622963	0.293264	4.18126	0.0408733	0.388739
CABP4	-12.9422	-2.64335	0.853409	4.17937	0.0409189	0.388741
LPCAT2	-8.8012	0.605695	-0.201834	4.18014	0.0409003	0.388741
IGDCC4	-11.1713	-1.67287	0.352057	4.1761	0.040998	0.389061
NDUFS4	-9.70948	0.236932	-0.219701	4.17668	0.0409838	0.389061
FTCD	-12.6848	-0.637655	-0.608021	4.17281	0.0410776	0.389132
MYL5	-11.7591	-0.744852	0.375506	4.17438	0.0410396	0.389132
PSIP1	-10.8134	0.718515	-0.264913	4.17204	0.0410963	0.389132
TFAP2C	-12.9924	-1.18254	0.599202	4.17382	0.0410532	0.389132
AMMECR1	-10.9898	0.242288	-0.291097	4.16635	0.0412345	0.38962
CNTN4	-8.88963	-1.03046	0.213119	4.16417	0.0412877	0.38962
FAM19A3	-12.8149	-1.09996	0.543913	4.16363	0.0413007	0.38962
HES4	-12.942	-1.87517	0.707436	4.1642	0.041287	0.38962
HIST2H2BF	-12.2857	-1.39848	0.478233	4.16337	0.0413071	0.38962
IGHA2	-13.4784	-0.432152	-0.957983	4.1687	0.0411774	0.38962
SPOCK1	-9.00862	-1.15808	0.226667	4.1642	0.0412869	0.38962
IGSF5	-11.2301	-1.4484	0.357251	4.1615	0.0413528	0.389622
SERBP1	-10.704	1.06414	-0.264782	4.16237	0.0413315	0.389622
KCTD19	-11.3969	-1.06945	0.341819	4.16011	0.0413867	0.389726
DDX58	-10.4768	1.52056	0.415192	4.15655	0.0414737	0.390117
IFIT3	-11.3338	3.05468	0.582979	4.15702	0.0414622	0.390117
C5orf41	-9.68655	0.517896	-0.212221	4.14916	0.0416552	0.390551
NLRC4	-9.70476	0.212668	-0.228432	4.14991	0.0416367	0.390551
PAN3	-9.49222	0.498992	-0.203877	4.14741	0.0416983	0.390551
SERPINB8	-9.70511	0.196972	0.213706	4.15183	0.0415896	0.390551
SH2B3	-8.36953	0.0696152	0.208033	4.15025	0.0416285	0.390551
SPATA16	-10.1904	-1.15426	0.266934	4.15135	0.0416012	0.390551
XAGE2	-15.6955	0.893984	-2.27034	4.14725	0.0417023	0.390551
ZNF419	-12.3613	-0.434623	0.422738	4.1482	0.0416789	0.390551
OPRD1	-11.0728	-1.44728	0.333981	4.14453	0.0417693	0.390751
SIPA1L2	-9.69418	0.242367	0.217844	4.14464	0.0417665	0.390751
FAM50A	-11.2995	-0.583136	0.36639	4.1419	0.0418342	0.39096
MYOC	-12.7573	-1.67813	0.630761	4.14178	0.0418372	0.39096
C15orf55	-12.8674	-1.41373	0.604315	4.13645	0.0419692	0.391426
MAP3K8	-9.92601	0.49681	0.230198	4.13687	0.0419587	0.391426
MS4A8B	-12.1258	-1.71964	0.480311	4.13866	0.0419142	0.391426
POM121L2	-16.3148	3.24281	-1.35378	4.13607	0.0419785	0.391426
ZC3H13	-10.5376	0.505019	-0.245598	4.13482	0.0420096	0.391503
SPZ1	-14.5684	-3.45129	1.64187	4.1308	0.0421095	0.392221
FAM69B	-12.4923	-2.02061	0.594466	4.12743	0.0421933	0.392574
PION	-9.66586	0.395395	-0.221125	4.12798	0.0421798	0.392574
ABCB7	-9.86428	0.181678	-0.225188	4.12128	0.0423469	0.392937
CDC40	-10.1523	0.482685	-0.233436	4.12409	0.0422767	0.392937
HIST1H3A	-12.1053	-0.564196	-0.458862	4.12222	0.0423235	0.392937
NUDT14	-11.3624	-1.32166	0.344925	4.12403	0.0422782	0.392937
SART3	-10.7461	-0.132161	-0.278079	4.12184	0.0423329	0.392937
TDRD10	-11.201	-1.49632	0.349234	4.11647	0.0424677	0.393843
C10orf131	-11.3587	-0.56518	-0.359471	4.11451	0.0425168	0.393957
TMEM167A	-10.1079	0.480521	-0.241986	4.11415	0.0425259	0.393957
CAMSAP1	-9.11249	0.0161402	0.204461	4.10884	0.0426597	0.394083
CPXM2	-10.1394	-1.2855	0.258338	4.11164	0.0425892	0.394083
KCNJ4	-11.2579	-1.94151	0.371254	4.10816	0.0426769	0.394083
PHACTR1	-8.8436	-1.07978	0.211973	4.10813	0.0426775	0.394083
SH3PXD2B	-10.1672	-0.612384	0.259222	4.11207	0.0425783	0.394083
SRPRB	-10.8846	-0.33878	0.270985	4.10934	0.0426471	0.394083
C1orf95	-10.4281	-0.389516	0.26374	4.10248	0.0428203	0.394848
MPP2	-11.1764	-1.86393	0.365459	4.10154	0.0428442	0.394848
PRKAB1	-10.495	-0.353852	0.255318	4.10252	0.0428194	0.394848
PTPRR	-9.97589	-1.10541	0.272148	4.10121	0.0428526	0.394848
SPP2	-12.0731	-1.52777	0.459729	4.10027	0.0428765	0.394855
HRASLS5	-12.2189	-1.16885	0.451775	4.09891	0.0429108	0.394959
SELENBP1	-12.4378	-1.70898	0.548101	4.09725	0.042953	0.395135
TPSAB1	-13.2809	-2.73512	0.970029	4.09561	0.0429948	0.395307
AGXT	-12.0821	-2.70556	0.571873	4.09301	0.0430609	0.395703
CST2	-13.1371	-2.91434	0.886305	4.09113	0.0431088	0.395719
KCNA7	-13.1767	-2.16472	0.787888	4.0917	0.0430944	0.395719
UPK3A	-11.81	-1.57764	0.433242	4.09011	0.0431348	0.395745
RAB6B	-9.89695	-0.812004	0.246608	4.08851	0.0431758	0.395909
ARHGAP18	-9.34195	0.239864	-0.208392	4.0828	0.0433219	0.395918
ARL11	-10.4568	0.1943	-0.24665	4.07945	0.0434079	0.395918
C2orf16	-13.288	-0.856664	0.6245	4.08005	0.0433924	0.395918
C3orf52	-11.6497	-1.49126	0.417416	4.08068	0.0433761	0.395918
CDC42BPA	-9.62042	0.219412	-0.230196	4.08422	0.0432854	0.395918
DNAH12	-10.3493	-1.30594	0.267973	4.08157	0.0433533	0.395918
GATAD2A	-9.08991	-0.290487	0.207241	4.0865	0.0432271	0.395918
HEY2	-13.8484	0.0273105	-0.906467	4.08537	0.043256	0.395918
MANBA	-8.74162	0.237909	-0.198151	4.08178	0.0433481	0.395918
SLC7A9	-11.6855	-1.24677	0.390933	4.0864	0.0432297	0.395918
ZCCHC7	-9.58404	0.357099	-0.216211	4.07372	0.0435553	0.397051
ATP10A	-9.95025	-0.788298	0.286917	4.06608	0.0437527	0.397948
BCL2L10	-14.4095	-1.81363	1.17018	4.06752	0.0437154	0.397948
PRSS3	-11.4613	-1.15451	0.365885	4.06625	0.0437482	0.397948
RAB26	-13.5416	-1.72468	0.922391	4.06499	0.0437811	0.397948
SSTR3	-12.5944	-1.66182	-0.722597	4.06781	0.0437079	0.397948
VSIG2	-13.0535	-1.87075	0.750381	4.06452	0.0437931	0.397948
SLC1A3	-8.41136	0.728578	-0.21868	4.06029	0.0439029	0.398734
WDFY3	-8.38426	0.566902	-0.200085	4.05893	0.0439382	0.398844
FGF1	-10.776	-1.46172	0.302314	4.05698	0.0439892	0.398884
ZC3H4	-10.3332	-0.538017	0.262985	4.05718	0.0439838	0.398884
CNGA1	-11.0848	0.100954	-0.281027	4.05574	0.0440213	0.398963
CDC42EP4	-11.2874	-0.452441	0.304532	4.05356	0.0440784	0.39927
GSTA1	-13.1232	-1.17328	0.640398	4.05244	0.0441075	0.399322
NOP56	-10.6201	-0.181404	0.267147	4.05047	0.0441589	0.399577
CYP19A1	-10.0927	-0.259419	0.247332	4.04881	0.0442024	0.399706
ILDR2	-11.2985	-1.35816	0.352393	4.04814	0.0442199	0.399706
CCNH	-10.444	0.661637	-0.24238	4.04677	0.0442559	0.399713
CST8	-13.9663	-1.90561	0.995035	4.04544	0.0442907	0.399713
FEM1B	-8.32685	0.172552	0.201376	4.04556	0.0442876	0.399713
MBLAC1	-13.031	-2.18218	0.737916	4.04326	0.0443479	0.400019
GALNTL4	-8.88826	-0.966216	0.212073	4.04167	0.0443899	0.400187
ADAM23	-10.54	-1.1699	0.281621	4.0396	0.0444443	0.400453
CLASP2	-9.3455	0.454457	-0.198036	4.03871	0.0444677	0.400453
ZNF514	-11.7861	-0.459995	0.342036	4.03788	0.0444896	0.400453
IQCE	-10.5966	-0.980572	0.299932	4.03261	0.0446289	0.401285
SPAG11B	-12.7508	0.080977	-0.577573	4.03315	0.0446145	0.401285
ASAP1	-7.42892	0.475146	0.205966	4.02772	0.0447584	0.402028
TRPM6	-10.4733	-1.26282	0.27109	4.02857	0.0447357	0.402028
GPR27	-15.733	1.59756	-1.68344	4.02303	0.0448829	0.402935
KLF13	-8.7764	-0.120973	0.205032	4.02044	0.0449519	0.403342
ABCB5	-11.3754	-0.85704	0.320511	4.01742	0.0450326	0.403855
GALNTL5	-11.3341	-1.15975	0.328908	4.01575	0.0450772	0.404044
OSGEPL1	-11.8539	0.336698	-0.330953	4.01473	0.0451043	0.404075
PHACTR3	-9.31488	-1.52511	0.233009	4.01328	0.0451433	0.404213
C20orf166	-11.6898	-2.08312	0.446867	4.01083	0.0452089	0.404284
CCL26	-11.145	-1.37031	0.340876	4.00918	0.0452531	0.404284
CPT1A	-9.75765	-0.236248	0.220011	4.0078	0.0452903	0.404284
S100A13	-11.3781	-0.639257	0.32212	4.00923	0.0452518	0.404284
SRC	-8.85255	-0.243714	0.20829	4.0077	0.0452928	0.404284
ZNF268	-10.869	0.3437	-0.260418	4.00958	0.0452425	0.404284
CPE	-10.3393	-0.496401	0.267217	4.0038	0.0453978	0.40501
CCL11	-14.973	-2.65446	1.73828	4.00153	0.0454589	0.405039
ELMO3	-12.2531	-1.51998	0.472956	4.00017	0.0454956	0.405039
SLC22A15	-9.1943	0.195649	-0.200846	4.00077	0.0454795	0.405039
TRIM3	-11.005	-0.815816	0.288076	4.00085	0.0454773	0.405039
C9orf131	-12.5635	-0.497097	0.443091	3.99565	0.0456179	0.40557
FAM55A	-12.0933	-1.61322	0.474849	3.99705	0.04558	0.40557
LRP4	-11.0532	-1.25002	0.316838	3.99534	0.0456263	0.40557
ARMC9	-8.62879	-0.0879794	0.194295	3.99436	0.0456529	0.405579
COG6	-10.4684	0.399441	-0.242219	3.99355	0.0456747	0.405579
COBL	-9.58581	-1.10588	0.247994	3.99173	0.0457242	0.405774
SHROOM1	-14.1656	0.638103	-0.894229	3.99099	0.0457441	0.405774
DERA	-9.46595	-0.0255485	-0.209907	3.98909	0.0457958	0.405922
GALNT14	-9.35879	-0.954251	0.225791	3.98587	0.0458833	0.405922
HIST1H2AH	-12.3837	-0.491689	-0.475835	3.98419	0.0459292	0.405922
MCF2	-11.2494	-1.38304	0.330053	3.98255	0.0459739	0.405922
MKX	-11.3171	-1.56706	0.3648	3.98716	0.0458482	0.405922
RAB35	-9.22887	-0.386539	0.202205	3.98541	0.045896	0.405922
RAB40C	-10.4864	-0.874136	0.261737	3.98504	0.0459059	0.405922
SURF6	-12.2363	-0.238195	-0.433971	3.9873	0.0458446	0.405922
TNNT3	-11.919	-1.62331	0.473399	3.983	0.0459615	0.405922
IL27	-12.6308	-0.436209	0.585341	3.9778	0.0461038	0.406858
AHRR	-9.65031	-1.08496	0.26052	3.97541	0.0461692	0.407161
WIPF1	-8.52695	0.31162	-0.195251	3.97481	0.0461856	0.407161
CCDC85C	-9.44126	-1.93299	0.265463	3.97203	0.046262	0.407382
SLFN5	-10.8813	1.21044	-0.301113	3.9713	0.0462821	0.407382
ZNF398	-11.5768	-0.323233	0.33237	3.97172	0.0462706	0.407382
PDE3B	-8.89611	0.314076	-0.206631	3.96955	0.0463303	0.407449
PNRC1	-8.95754	0.239915	-0.196946	3.96804	0.0463717	0.407449
RAB3GAP1	-9.65493	0.518239	-0.212046	3.96702	0.0463997	0.407449
SEC63	-9.6078	0.473436	-0.206029	3.9667	0.0464087	0.407449
TNRC18	-9.3382	-0.613855	-0.230343	3.96925	0.0463385	0.407449
EHD1	-10.8565	-1.09857	0.300103	3.96559	0.0464391	0.407508
ACVR1B	-10.6927	0.110203	-0.273233	3.96204	0.0465371	0.408159
OBFC1	-11.0251	-0.395942	0.282642	3.96018	0.0465888	0.408403
FEZF2	-11.9292	-4.18243	0.753363	3.9535	0.0467739	0.409607
FRS3	-11.8234	-1.45643	0.412439	3.95434	0.0467506	0.409607
YLPM1	-10.6697	0.483337	-0.253641	3.95231	0.046807	0.409687
XIRP1	-12.5034	-1.19004	0.508178	3.95065	0.0468534	0.409883
CLEC11A	-11.2185	-0.555752	-0.322261	3.94586	0.0469867	0.410421
MAFF	-8.71757	-0.469305	0.197792	3.94684	0.0469594	0.410421
RHOT1	-9.48976	0.434745	-0.199767	3.94656	0.0469672	0.410421
ASB10	-12.244	-2.31786	0.570296	3.94255	0.0470793	0.410764
ENTPD1	-8.40974	0.33588	-0.194063	3.94147	0.0471096	0.410764
PWP1	-11.0639	0.295086	0.259971	3.94297	0.0470676	0.410764
RBM14	-10.1721	-0.203622	0.23813	3.94103	0.0471219	0.410764
ABHD3	-10.374	0.0553013	-0.241514	3.93714	0.0472311	0.411507
C14orf105	-12.5683	-0.898861	0.478219	3.93552	0.0472766	0.411693
IDI2	-13.0825	-0.0591651	0.534378	3.93307	0.0473456	0.411847
RANBP17	-9.16141	-0.120343	0.204815	3.93173	0.0473832	0.411847
TBXA2R	-12.6735	-0.451439	-0.539644	3.93147	0.0473904	0.411847
ZFYVE28	-9.49454	-0.993882	0.2317	3.93281	0.0473529	0.411847
ZNF823	-12.6678	0.394326	0.39975	3.92812	0.0474851	0.41246
ARL3	-11.0633	0.0285266	-0.282002	3.92114	0.0476825	0.413108
NHLRC2	-10.8629	0.29701	-0.267549	3.92037	0.0477044	0.413108
NPW	-15.1575	-1.32083	-4.45794	3.92314	0.0476258	0.413108
RBM15	-10.4196	0.0520259	0.235332	3.92152	0.0476718	0.413108
SKIL	-10.3591	0.392091	0.230269	3.92125	0.0476793	0.413108
XKR4	-9.47651	-1.13626	0.232213	3.92109	0.0476838	0.413108
ABCA13	-9.22502	-1.0229	0.217531	3.91876	0.04775	0.413294
RCAN2	-10.8885	-1.28759	0.305001	3.917	0.0478	0.413518
ALG3	-10.5503	-0.267625	0.2472	3.91577	0.0478351	0.413613
G6PC2	-13.8545	-0.541876	-1.00157	3.91318	0.0479088	0.414041
CBFA2T3	-10.0678	-1.54665	0.261018	3.90626	0.0481065	0.415451
HYLS1	-12.1765	0.615975	-0.35465	3.90578	0.0481204	0.415451
ZFAND5	-7.7289	0.397724	-0.206595	3.90124	0.0482505	0.416364
GPR155	-10.8948	0.367005	-0.264226	3.89912	0.0483114	0.41668
SPATA17	-10.3942	-0.000937338	0.258334	3.89749	0.0483584	0.416875
ROR2	-9.71211	-1.36449	0.242529	3.89512	0.0484266	0.417253
SUV420H1	-10.5587	0.411394	-0.245407	3.89355	0.0484718	0.417432
STAG3L2	-12.8758	-2.11339	0.680572	3.89152	0.0485306	0.417675
STAG3L4	-10.6346	0.0197691	-0.256282	3.89089	0.0485487	0.417675
MEGF11	-9.0191	-1.29318	0.219776	3.88953	0.048588	0.417803
FNTB	-11.3598	0.0343771	-0.303283	3.88722	0.0486549	0.418061
N6AMT2	-11.3348	-0.879889	0.322606	3.88681	0.0486668	0.418061
DNAJB1	-9.96995	0.0959355	0.222026	3.88098	0.0488359	0.418884
THG1L	-12.5185	-0.472129	0.432588	3.88167	0.048816	0.418884
ZNF286A	-11.7221	0.126785	-0.325721	3.88166	0.0488162	0.418884
CRYGB	-13.8667	-2.33778	1.0041	3.87902	0.0488932	0.419165
C12orf63	-11.0277	-1.03408	0.306674	3.87487	0.0490142	0.419782
[truncated: 15,130 more rows]

## Sheet: Sheet1_4
(Intercept)	Subtype	Virus
A1BG	-11.7786	-0.95309	-0.0715104
A1CF	-11.7222	-0.572846	0.117177
A2LD1	-12.6073	-0.482116	-0.214462
A2M	-6.96034	0.346365	0.0335482
A2ML1	-11.5714	-1.0022	0.255318
A4GALT	-11.469	-1.23198	0.303361
A4GNT	-13.1354	-0.29111	-0.296509
AAAS	-10.6108	-0.269363	-0.145348
AACS	-10.2762	-0.750778	0.100549
AADAC	-13.2163	-1.8104	0.349283
AADACL2	-12.7876	-1.33144	0.21478
AADACL3	-12.5928	-1.38316	0.0110372
AADACL4	-12.0027	-1.17371	-0.0666757
AADAT	-12.4759	-1.09593	0.147731
AAK1	-8.99471	0.392006	-0.247272
AAMP	-9.26859	-0.374528	0.00175771
AANAT	-13.376	-0.563061	0.233061
AARS	-9.23417	0.197607	-0.135335
AARS2	-11.2416	-0.347043	-0.0758174
AARSD1	-11.1208	-0.0164617	0.120203
AASDH	-11.0085	0.23287	-0.352496
AASDHPPT	-10.5919	0.461663	-0.0560298
AASS	-11.5056	-0.931802	-0.157633
AATF	-10.2739	-0.00965271	-0.085099
AATK	-10.9152	-1.10398	0.0888714
ABAT	-10.0756	-0.454309	-0.0563064
ABCA1	-7.59446	0.418278	-0.0901765
ABCA10	-11.3834	-0.853201	0.151087
ABCA12	-10.5655	-0.783404	0.0963717
ABCA13	-9.22502	-1.0229	0.217531
ABCA2	-11.2854	-0.161306	-0.4085
ABCA3	-10.8156	-1.18177	0.226113
ABCA4	-10.1354	-1.30232	0.100587
ABCA5	-10.9161	0.638465	-0.115547
ABCA6	-11.4363	0.0704317	-0.319804
ABCA7	-10.6722	-0.404599	-0.2676
ABCA8	-11.5806	-0.989234	-0.00332373
ABCA9	-11.5326	-0.603685	0.0576047
ABCB1	-10.5897	-0.924889	0.132206
ABCB10	-10.0444	0.132375	0.0194476
ABCB11	-10.9725	-0.896949	0.0204267
ABCB4	-10.9955	-0.176069	0.189415
ABCB5	-11.3754	-0.85704	0.320511
ABCB6	-11.884	-1.342	0.519853
ABCB7	-9.86428	0.181678	-0.225188
ABCB8	-10.1358	-0.456181	0.0704395
ABCB9	-10.9631	-0.802967	0.0550901
ABCC1	-8.57123	-0.0352952	-0.00189783
ABCC10	-10.2642	-0.87028	0.11082
ABCC11	-10.9011	-1.01837	0.0139998
ABCC12	-10.8935	-1.30994	0.294814
ABCC2	-11.2464	-0.735283	0.254694
ABCC3	-9.8348	-0.294747	0.0318538
ABCC4	-9.75865	-0.725725	0.13132
ABCC5	-9.62979	-0.116128	0.0055908
ABCC6	-10.3962	-0.659289	-0.0281678
ABCC8	-10.0773	-1.66488	0.253193
ABCC9	-11.0265	-1.08487	0.13089
ABCD1	-10.0197	-0.378321	0.154563
ABCD2	-11.9766	-0.719961	0.0160302
ABCD3	-10.2668	0.373622	-0.182235
ABCD4	-10.9301	-0.0636239	-0.0669943
ABCE1	-9.68212	0.40907	0.0168865
ABCF2	-10.7729	-0.0277909	0.0526269
ABCF3	-9.81657	-0.172857	-0.0742631
ABCG1	-9.46912	-0.670225	0.201381
ABCG2	-11.1128	0.111349	0.0326901
ABCG4	-11.9507	-1.46341	0.115718
ABCG5	-12.588	-0.871317	0.0748844
ABCG8	-11.7663	-1.26637	0.178929
ABHD1	-12.6541	-1.22763	0.526816
ABHD10	-10.6521	0.568111	-0.16782
ABHD11	-12.5486	-0.376053	0.055872
ABHD12	-8.29703	-0.199369	0.152597
ABHD12B	-11.429	-1.21456	0.263381
ABHD13	-10.7667	0.942764	-0.0733746
ABHD14A	-12.1805	-0.719998	0.0354398
ABHD14B	-10.4243	0.0382629	-0.0854035
ABHD15	-11.3374	-0.172503	-0.0662143
ABHD2	-7.33945	0.321311	-0.0318032
ABHD3	-10.374	0.0553013	-0.241514
ABHD4	-9.90526	-0.027881	0.139554
ABHD5	-11.0497	0.677873	-0.187577
ABHD6	-9.88743	-0.242417	0.0949725
ABHD8	-10.4606	-0.742591	-0.0863073
ABI1	-8.30923	0.350318	-0.0419659
ABI2	-10.2623	0.0417249	-0.0790252
ABI3	-11.2041	-0.746548	0.0876313
ABI3BP	-10.3971	-0.456773	0.0973378
ABL1	-9.40941	-0.164018	0.0792552
ABL2	-8.59952	0.496611	0.427469
ABLIM1	-9.97239	-0.570795	0.0613599
ABLIM2	-9.46879	-1.43462	0.031607
ABLIM3	-9.87782	-0.846895	0.221265
ABP1	-12.0566	-1.24465	0.242536
ABR	-8.29273	-0.0258147	0.0122969
ABRA	-12.944	-0.780082	0.283321
ABT1	-11.1578	0.00688772	-0.0188325
ABTB1	-9.9039	-0.479398	-0.0403764
ABTB2	-9.799	-0.990285	0.536085
ACAA1	-9.33529	-0.13404	0.0565401
ACAA2	-8.83883	0.1348	0.101991
ACACA	-9.4721	-0.60565	0.255944
ACACB	-10.0281	-0.736037	0.024443
ACAD10	-10.5115	-0.261493	-0.10901
ACAD11	-10.2122	0.139053	-0.283083
ACAD8	-10.6262	-0.235306	0.0253501
ACAD9	-10.6004	-0.282822	0.10595
ACADL	-12.3763	-1.0237	0.233984
ACADM	-9.65151	0.364617	-0.0914354
ACADS	-10.4294	-0.69439	-0.0867986
ACADSB	-10.0782	0.18658	-0.0413279
ACADVL	-8.47849	-0.224663	0.0668497
ACAN	-10.6485	-1.36579	-0.0310325
ACAP1	-11.4185	-1.19909	0.0686937
ACAP2	-8.56057	0.632083	-0.246066
ACAP3	-11.1279	-0.803132	0.188046
ACAT1	-11.0335	0.506821	-0.224095
ACAT2	-8.79759	0.290495	-0.0150146
ACBD3	-10.128	0.586936	-0.208221
ACBD4	-11.6365	-0.585364	-0.185617
ACBD5	-10.074	0.469089	-0.0553022
ACBD6	-9.81029	-0.250984	0.0121078
ACBD7	-13.4253	-0.666099	0.0106255
ACCN1	-7.97733	-1.00609	0.119579
ACCN2	-11.2635	-1.0225	0.0461622
ACCN3	-11.9895	-0.801344	0.132459
ACCN4	-10.9839	-1.86859	-0.0992376
ACCN5	-12.3209	-0.871798	0.190159
ACCS	-10.9261	-0.612857	0.0274864
ACCSL	-13.0686	-1.19889	0.355821
ACD	-12.0476	-0.307209	0.0441544
ACE	-10.7754	-0.41773	-0.143119
ACE2	-12.633	-0.767855	0.0750448
ACER1	-11.9266	-0.928707	-0.0093671
ACER2	-11.0999	-0.0719062	-0.138249
ACER3	-9.59866	0.295557	-0.102854
ACHE	-13.3997	-0.591293	-0.77876
ACIN1	-9.70112	0.262774	-0.0518802
ACLY	-9.22443	-0.02018	0.00417017
ACMSD	-11.1806	-0.197247	0.037363
ACN9	-10.4162	-0.322494	-0.241915
ACO1	-8.71795	0.478156	0.0654859
ACO2	-9.00299	-0.294577	-0.0547276
ACOT11	-10.1516	-0.75475	0.0263027
ACOT12	-11.3164	-1.01415	-0.168594
ACOT13	-9.7626	0.0301587	0.134537
ACOT2	-8.95926	-0.304661	-0.0245913
ACOT4	-10.682	-0.250673	0.0664939
ACOT6	-13.4814	-1.49471	0.11198
ACOT7	-9.73313	-1.05503	0.163823
ACOT8	-11.239	-0.250379	0.175503
ACOT9	-10.4172	0.138687	0.0276812
ACOX1	-8.82174	0.135559	5.34977e-05
ACOX2	-11.0459	-0.900046	0.223199
ACOX3	-9.82628	-0.564209	0.0377123
ACOXL	-9.16162	-1.28138	0.244265
ACP1	-10.6357	0.308359	-0.0447169
ACP2	-8.86102	-0.0877562	0.0505575
ACP5	-6.52743	-0.248912	0.0787359
ACP6	-10.9621	-0.205152	-0.138858
ACPL2	-10.8928	-0.757809	0.161539
ACPP	-11.2159	0.00889978	0.0377432
ACPT	-12.4454	-1.51226	0.013764
ACR	-12.3438	-1.90578	-0.00503214
ACRBP	-11.5682	-0.709411	0.0647469
ACRC	-12.2782	-0.620324	0.343708
ACRV1	-14.2156	-0.886937	0.332275
ACSBG1	-11.109	-1.05835	0.0370275
ACSBG2	-11.3169	-1.2257	0.228551
ACSF2	-9.67312	-0.173646	-0.0320442
ACSF3	-9.83471	-0.575978	0.0368612
ACSL1	-7.71006	0.231753	0.0276823
ACSL3	-9.17452	0.398389	-0.0272435
ACSL4	-8.83107	0.794557	-0.25728
ACSL5	-9.69593	0.175675	0.0984536
ACSL6	-10.9144	-1.06655	0.000206143
ACSM1	-10.9661	-0.945203	0.169821
ACSM2A	-12.2554	-0.54219	0.0724546
ACSM2B	-11.5049	-1.29335	0.137533
ACSM3	-12.2819	0.0263857	0.0879802
ACSM4	-12.542	-0.702463	-0.132193
ACSM5	-11.3954	-0.563042	0.00539283
ACSS1	-10.3488	-0.951371	0.00933404
ACSS2	-8.91584	0.0130896	-0.0461417
ACSS3	-10.8529	-0.924314	0.268556
ACTA1	-13.615	-1.41348	-1.09357
ACTA2	-10.9456	-0.252624	0.170677
ACTB	-5.82577	-0.001651	-0.172314
ACTBL2	-13.7542	-2.23298	0.576355
ACTC1	-13.1564	-0.687748	-0.0305687
ACTG1	-7.37908	-0.0962641	-0.0543056
ACTG2	-12.1232	-1.39629	0.453667
ACTL6A	-11.8079	0.62677	-0.0194988
ACTL6B	-12.279	-1.56862	0.249249
ACTL7A	-14.2937	-2.52174	1.30398
ACTL7B	-14.0336	-4.73834	0.659509
ACTL8	-13.6572	-0.779069	-0.32006
ACTN1	-7.50102	-0.0974267	0.025404
ACTN2	-11.0224	-1.35263	0.395814
ACTN4	-9.29571	-0.205183	0.0751119
ACTR10	-9.43576	0.371175	-0.121292
ACTR1A	-8.51063	-0.0818462	0.0448954
ACTR1B	-9.29457	-0.309465	0.018062
ACTR2	-8.45006	0.679378	-0.144444
ACTR3	-8.16907	0.646083	-0.153274
ACTR3B	-10.5838	-0.946078	0.151743
ACTR5	-10.6236	-0.379833	-0.0450682
ACTR6	-11.5608	0.458215	-0.190826
ACTR8	-11.0115	0.347363	0.01489
ACTRT1	-14.8066	-4.81798	2.4987
ACTRT2	-14.6154	-1.44772	0.260171
ACVR1	-9.70705	0.185407	0.130822
ACVR1B	-10.6927	0.110203	-0.273233
ACVR1C	-11.4337	-0.880472	0.199574
ACVR2A	-9.73309	0.639689	-0.485821
ACVR2B	-11.1563	-0.0456254	-0.27854
ACVRL1	-11.2826	-0.664209	-0.178297
ACY1	-10.9219	-0.337093	-0.222676
ACY3	-12.2982	-1.90497	0.217733
ACYP1	-12.5203	-0.123785	0.232585
ACYP2	-9.9619	-0.347576	0.100677
ADA	-10.8479	-0.934947	0.305997
ADAD1	-11.6971	-1.10629	0.0652303
ADAD2	-12.6638	-2.81722	0.584237
ADAL	-12.5299	-0.88936	0.478195
ADAM10	-8.37729	0.548248	-0.10647
ADAM11	-11.6422	-1.67112	0.117622
ADAM12	-9.27092	-1.07323	0.153208
ADAM15	-9.3339	-0.495181	0.0153327
ADAM17	-9.24299	0.454935	0.0386791
ADAM18	-10.6893	-0.909447	-0.00643011
ADAM19	-10.5432	-0.860305	0.00816733
ADAM2	-11.5056	-1.18798	0.298296
ADAM20	-13.3651	0.103834	-0.186516
ADAM21	-14.4384	-0.83542	0.267119
ADAM22	-10.4639	-0.744699	0.112827
ADAM23	-10.54	-1.1699	0.281621
ADAM28	-9.73803	0.822756	-0.312368
ADAM29	-11.7627	-1.26812	0.413685
ADAM30	-13.9058	-2.26675	0.932651
ADAM32	-10.192	-0.904544	0.0167255
ADAM33	-11.9896	-1.69509	0.202221
ADAM7	-11.8356	-0.932814	-0.0681859
ADAM9	-8.87199	0.654008	-0.111702
ADAMDEC1	-7.95409	0.614097	0.00549213
ADAMTS1	-13.2912	-1.55308	0.584219
ADAMTS10	-11.201	-1.0188	-0.254991
ADAMTS12	-9.60153	-0.971371	0.153987
ADAMTS13	-10.931	-1.2282	-0.0344191
ADAMTS14	-10.1713	-1.39923	-0.00611186
ADAMTS15	-11.7508	-0.864698	-0.0468568
ADAMTS16	-10.0747	-1.29134	0.200931
ADAMTS17	-9.23183	-1.22011	0.150909
ADAMTS18	-10.6223	-1.04837	0.202208
ADAMTS19	-10.3966	-0.636653	-0.0255641
ADAMTS2	-9.49389	-1.44534	0.0270601
ADAMTS20	-10.811	-0.969323	-0.0180605
ADAMTS3	-10.5148	-0.632622	-0.0134561
ADAMTS4	-12.6634	-1.1087	0.157736
ADAMTS5	-12.0456	-0.847774	0.365238
ADAMTS6	-10.0981	-0.719738	0.013025
ADAMTS7	-10.4224	-2.08431	0.285419
ADAMTS8	-11.8594	-1.16475	-0.0681082
ADAMTS9	-10.4733	-0.965638	0.0720125
ADAMTSL1	-9.51704	-0.957482	0.130655
ADAMTSL2	-10.8876	-1.8575	0.0112824
ADAMTSL3	-9.57548	-1.14437	0.183538
ADAMTSL4	-11.4769	-0.289868	-0.222165
ADAMTSL5	-12.7077	-1.96896	0.414158
ADAP1	-10.5726	-1.22071	0.06447
ADAP2	-9.70114	0.00903958	0.160295
ADAR	-8.26493	0.354849	0.0378238
ADARB1	-9.7191	-0.370409	0.0215614
ADARB2	-8.60704	-1.30981	0.186953
ADAT1	-11.3233	0.118113	-0.116336
ADAT2	-11.8239	0.273422	-0.164107
ADAT3	-20.1965	6.75513	-1.32179
ADC	-11.4979	-1.16597	0.139764
ADCK1	-9.97833	-0.689273	0.0750455
ADCK2	-9.33099	-0.407704	0.0842656
ADCK4	-11.1839	-1.10999	0.00134638
ADCK5	-11.5568	-1.59514	0.428859
ADCY1	-10.173	-1.26371	0.233097
ADCY10	-10.7682	-0.823158	0.252479
ADCY2	-9.36966	-1.2427	0.204661
ADCY3	-7.84504	-0.155265	0.0334749
ADCY4	-11.2388	-1.17584	0.588048
ADCY5	-9.78845	-1.28198	0.0867711
ADCY6	-11.4607	-1.19481	0.0791018
ADCY7	-8.93286	0.0606511	-0.200949
ADCY8	-9.75808	-0.788118	0.281875
ADCY9	-10.106	-0.852716	0.146586
ADCYAP1	-13.0479	-1.72696	0.338107
ADCYAP1R1	-10.6849	-1.15249	-0.019737
ADD1	-10.0176	0.108374	0.03332
ADD2	-10.2823	-0.896428	0.298632
ADD3	-9.8374	0.505371	-0.0878749
ADH1A	-13.5612	-0.787692	-0.0619771
ADH1B	-13.3543	-1.25892	0.533061
ADH4	-12.9509	-1.11012	0.236154
ADH5	-9.22521	0.153409	0.0260667
ADH6	-13.1889	-1.37589	0.708976
ADH7	-12.549	-1.1515	-0.00893076
ADHFE1	-11.4814	-0.548374	-0.0670518
ADI1	-10.0553	-0.0268817	-0.0127778
ADIG	-12.8121	-1.80199	0.249962
ADIPOQ	-12.8358	-0.410753	-0.192842
ADIPOR1	-8.32977	0.165865	0.0907239
ADIPOR2	-10.0214	0.163857	-0.107744
ADK	-8.914	-0.0941535	0.00484325
ADM	-10.9389	-0.419219	0.725734
ADM2	-10.9693	-0.0981602	-0.417023
ADNP	-10.092	0.440933	-0.115891
ADNP2	-9.76802	0.227031	0.196191
ADO	-9.21171	0.229201	0.217062
ADORA1	-11.311	-1.26792	-0.0795146
ADORA2A	-12.0647	-1.12962	0.3331
ADORA2B	-11.2822	-0.871092	0.817401
ADORA3	-11.0108	-0.851795	0.185139
ADPGK	-8.72839	0.170475	-0.0409943
ADPRH	-10.0221	0.207342	-0.000702872
ADPRHL1	-11.5035	-1.35264	-0.0316837
ADPRHL2	-10.394	-0.00365155	0.0939208
ADRA1A	-10.673	-1.04054	0.233753
ADRA1B	-11.1653	-0.928333	0.134659
ADRA1D	-11.6213	-1.33363	0.165019
ADRA2A	-13.7171	-1.73956	0.331589
ADRA2B	-8.70142	-0.388987	0.0139621
ADRA2C	-15.5181	-1.05411	0.73029
ADRB1	-15.1561	-0.244712	-0.877639
ADRB2	-14.0892	0.713829	-0.299839
ADRB3	-13.4157	-0.849319	-0.317364
ADRBK1	-9.31719	-0.332164	0.016371
ADRBK2	-8.49643	0.508589	-0.393807
ADRM1	-9.30498	-0.613732	0.238352
ADSL	-10.248	0.0387758	0.0264469
ADSS	-9.55123	0.537179	-0.081135
ADSSL1	-11.4188	-1.56767	0.123307
AEBP1	-12.3468	-1.62722	0.366852
AEBP2	-8.97341	-0.0276879	-0.0400499
AEN	-10.3409	-0.235327	0.344189
AES	-8.24006	-0.414086	0.0392049
AFAP1	-9.99645	-1.00538	0.153946
AFAP1L1	-9.13136	0.217109	0.0266059
AFAP1L2	-10.317	-1.31768	0.217736
AFF1	-8.66209	0.476702	-0.235347
AFF2	-10.0566	-0.704465	0.0263751
AFF3	-8.95843	-0.988436	0.0800113
AFF4	-8.28754	0.70461	0.0992286
AFG3L2	-10.1145	-0.02259	0.103746
AFM	-12.9919	-1.26738	0.325345
AFMID	-11.2159	-0.129763	-0.120009
AFP	-13.3955	-1.28944	0.268806
AFTPH	-9.55029	0.654561	-0.149152
AGA	-10.1617	0.0646391	0.0837814
AGAP1	-8.6126	-1.30334	0.162846
AGAP2	-11.2859	-0.79644	-0.000679595
AGAP3	-8.99727	-0.590284	0.127011
AGAP4	-15.6647	0.631675	-0.145278
AGAP5	-12.682	0.0227224	0.137655
AGAP6	-13.1266	0.00681278	-0.0249062
AGAP7	-13.9016	-0.470368	0.146767
AGBL1	-8.62857	-1.03525	0.140178
AGBL2	-11.7499	-0.707314	0.0329977
AGBL3	-10.7264	-0.691192	0.0830908
AGBL4	-7.98208	-1.03703	0.18127
AGBL5	-11.059	-0.410983	0.306303
AGFG1	-9.52284	0.626782	-0.161021
AGFG2	-11.2607	-0.715774	0.185823
AGGF1	-10.9183	0.418534	-0.119346
AGK	-10.1347	-0.335022	0.139323
AGL	-10.741	0.382961	-0.174413
AGMAT	-12.7986	-0.616474	-0.10584
AGPAT2	-9.81662	-0.648584	-0.0343505
AGPAT3	-9.08897	-0.316865	-0.0356949
AGPAT4	-9.33714	-0.140359	0.256566
AGPAT5	-11.6467	0.0816258	-0.260596
AGPAT6	-9.4637	0.0633782	0.100492
AGPAT9	-9.30355	0.324712	-0.0352672
AGPS	-8.76992	0.582599	-0.320968
AGR2	-13.5983	-0.562317	0.0148533
AGR3	-12.8222	-0.873742	-0.0558536
AGRN	-9.86494	-0.374238	-0.145967
AGRP	-14.1828	-1.51893	0.611496
AGT	-12.2972	-1.2847	-0.208342
AGTPBP1	-9.39633	0.526997	-0.14041
AGTR1	-12.2489	-0.881683	0.0771401
AGTR2	-15.7438	-1.22864	0.00380221
AGTRAP	-9.57851	-0.572913	-0.00763995
AGXT	-12.0821	-2.70556	0.571873
AGXT2	-11.572	-0.714704	-0.080296
AGXT2L1	-12.9618	-0.819308	0.122956
AGXT2L2	-9.80631	-0.136633	-0.05102
AHCTF1	-9.91384	0.601186	-0.0217185
AHCY	-9.79075	-0.162454	0.0364464
AHCYL1	-8.31806	0.383799	0.0786073
AHCYL2	-9.57798	0.0868993	-0.0979593
AHDC1	-10.377	-1.20822	0.305886
AHI1	-9.55376	0.576501	-0.182331
AHNAK	-6.51243	0.55505	-0.172488
AHNAK2	-10.9727	-0.473486	-0.239437
AHR	-8.52554	0.61775	-0.107943
AHRR	-9.65031	-1.08496	0.26052
AHSA1	-10.8346	0.252288	0.00966565
AHSA2	-11.1906	0.610817	-0.482623
AHSG	-13.1642	-0.482544	-0.0829178
AICDA	-12.5488	-0.821278	0.181849
AIDA	-10.7678	0.412998	0.731306
AIF1L	-11.5902	-1.27288	-0.122823
AIFM1	-11.6198	0.274047	-0.139608
AIFM2	-10.5039	-0.181972	0.108834
AIFM3	-11.6228	-1.64191	0.258691
AIG1	-9.34808	-0.650079	-0.0070422
AIM1	-9.44888	0.712428	-0.188574
AIM1L	-12.1363	-0.629856	0.0124283
AIM2	-13.9298	1.87591	-0.305444
AIP	-10.3122	-0.425793	-0.122299
AIPL1	-12.7024	-1.13116	6.65858e-06
AIRE	-12.6897	-1.65138	-0.24922
AJAP1	-9.98497	-1.5207	0.199241
AK1	-11.4519	-0.86523	0.0107482
AK2	-9.92766	0.137395	-0.0501934
AK3	-9.66578	0.35757	0.0177736
AK5	-9.80631	-0.650048	0.219002
AK7	-10.8882	-1.43975	0.395366
AKAP1	-10.9335	-0.506803	0.101249
AKAP10	-9.82429	0.265173	-0.121781
AKAP11	-10.0443	0.703987	-0.235306
AKAP12	-10.8901	-0.950354	0.131728
AKAP13	-8.51383	0.480849	-0.161618
AKAP14	-12.8795	-0.853163	0.0877088
AKAP2	-14.531	1.24269	0.421342
AKAP3	-12.3129	-0.503808	0.0405757
AKAP4	-13.7086	-1.36937	0.133316
AKAP5	-12.9564	0.798833	-0.248817
AKAP6	-9.0806	-0.457262	0.192819
AKAP7	-10.4772	-0.125116	-0.111408
AKAP8	-10.8379	-0.394886	0.133904
AKAP8L	-10.323	0.085893	0.0644216
AKAP9	-10.0328	0.700864	-0.442251
AKIRIN1	-9.97899	0.498055	0.120465
AKIRIN2	-9.71106	0.39896	0.0107825
AKNA	-9.99964	-0.272569	-0.192849
AKR1A1	-8.4841	-0.125708	-0.0699316
AKR1B1	-9.23788	-0.094911	0.0816926
AKR1B10	-12.8327	-0.999682	0.184153
AKR1C1	-13.1582	-0.950617	0.508792
AKR1C2	-11.811	-0.97869	0.257754
AKR1C3	-13.2429	0.0777262	0.163399
AKR1C4	-12.4324	-1.10472	0.834278
AKR1CL1	-12.4637	-1.23463	0.275809
AKR1D1	-12.1955	-0.56708	-0.288197
AKR7A2	-9.43006	-0.371106	0.0495294
AKR7A3	-12.5303	-1.7926	0.699432
AKR7L	-12.7046	-0.622736	0.170815
AKT1	-9.89875	-0.383685	-0.0275325
AKT1S1	-11.1447	-0.465281	-0.105527
AKT2	-9.45367	-0.284771	0.0210949
AKT3	-8.90548	0.474959	-0.38968
AKTIP	-11.0452	0.233552	-0.062328
ALAD	-11.2296	-0.102141	-0.282809
ALAS1	-10.616	0.184066	-0.113474
ALAS2	-12.7345	-0.632233	-0.0430932
ALB	-13.1882	-2.02045	0.50247
ALCAM	-6.71174	0.757313	-0.092622
ALDH16A1	-10.2836	-0.751288	-0.137549
ALDH18A1	-11.0533	-0.440482	0.122882
ALDH1A1	-9.21868	0.210702	-0.0436507
ALDH1A2	-10.3093	-0.260671	0.224681
ALDH1A3	-11.2595	-0.944192	0.136397
ALDH1B1	-12.7438	-0.783858	0.122862
ALDH1L1	-10.7684	-1.33971	0.0583686
ALDH1L2	-9.92946	0.116592	0.0681407
ALDH2	-8.63998	-0.320692	0.0528139
ALDH3A1	-12.177	-1.62556	0.129528
ALDH3A2	-9.55386	0.511859	-0.0388689
ALDH3B2	-11.6654	-1.42284	0.104164
ALDH4A1	-10.3297	-0.680236	0.0200407
ALDH5A1	-10.1645	0.163337	-0.0112868
ALDH6A1	-11.6833	0.250556	-0.0841282
ALDH7A1	-11.3459	-0.34227	-0.0617431
ALDH8A1	-12.013	-0.632736	-0.027418
ALDH9A1	-8.89912	0.0824484	-0.00107203
ALDOA	-7.0899	-0.386091	0.0271814
ALDOB	-12.6537	-1.15941	0.193041
ALDOC	-12.5222	-0.220281	-0.0205404
ALG1	-10.5501	-0.0384626	-0.0212907
ALG10	-12.1604	0.860456	-0.436072
ALG10B	-11.6234	0.918879	-0.37628
ALG11	-11.8087	0.129995	-0.187146
ALG12	-11.2676	-0.829694	0.137832
ALG13	-11.4978	0.591452	-0.203763
ALG14	-10.6349	-0.392971	-0.0433015
ALG1L	-12.3681	-1.07799	-0.054987
ALG2	-10.2233	0.213923	0.209669
ALG3	-10.5503	-0.267625	0.2472
ALG5	-10.5756	0.367516	0.0276769
ALG6	-11.4113	-0.0160606	-0.0594472
ALG8	-10.041	0.134295	-0.0613384
ALG9	-9.90614	-0.103027	0.1341
ALK	-8.47448	-1.106	0.0896263
ALKBH1	-11.1237	0.180539	-0.0498751
ALKBH2	-12.6269	-0.727879	0.0755599
ALKBH3	-10.9158	0.118795	0.0793123
ALKBH4	-12.3192	-0.615789	-0.319745
ALKBH5	-9.60854	-0.188716	0.0382499
ALKBH6	-11.4443	-0.533684	-0.182769
ALKBH7	-10.1366	-1.24918	-0.10979
ALKBH8	-11.1852	-0.0104901	-0.313416
ALLC	-11.4288	-0.889725	-0.137115
ALMS1	-9.84689	0.193627	-0.0609776
ALOX12	-11.5552	-0.707677	0.258118
ALOX12B	-11.8244	-1.73833	-0.165162
ALOX15	-12.4202	-2.52375	0.656244
ALOX15B	-10.1594	-0.491637	-0.0680159
ALOX5	-9.98618	-0.42312	-0.0606787
ALOX5AP	-11.18	-0.289635	0.0145656
ALOXE3	-11.7332	-1.25635	-0.117186
ALPI	-13.2949	-1.57584	-0.609058
ALPK1	-8.92839	0.317357	-0.454723
ALPK2	-10.0588	-1.09249	0.0528808
ALPK3	-10.7911	-0.315437	0.112064
ALPL	-10.3896	-1.14344	0.115737
ALPP	-14.293	-0.401567	-0.15872
ALPPL2	-13.9842	-0.795724	-0.676721
ALS2	-10.8023	0.102716	-0.125539
ALS2CL	-10.9371	-1.28868	0.119275
ALS2CR11	-10.7093	-1.22234	0.314641
ALS2CR12	-11.0609	-0.857547	0.100222
ALS2CR8	-11.2098	-0.058325	-0.0279517
ALX1	-13.4028	-0.581255	-0.375182
ALX3	-11.9028	-1.23987	0.0869747
ALX4	-10.9627	-1.4398	0.303143
AMACR	-11.1709	-0.074138	0.181076
AMBN	-13.2645	-1.03099	0.137984
AMBP	-11.7922	-1.42819	0.177742
AMBRA1	-9.39878	0.00263373	-0.0885808
AMD1	-9.30111	0.528267	-0.0380797
AMDHD1	-10.7606	0.144612	-0.0491374
AMDHD2	-9.9289	-0.876877	0.0442313
AMELY	-15.2088	-0.836843	0.793956
AMFR	-7.50159	-0.188548	0.151755
AMH	-13.7807	-3.43228	-0.533195
AMHR2	-12.4132	-1.16429	-0.167739
AMICA1	-9.8289	-0.00922189	-0.19811
AMIGO1	-13.4476	0.317798	-0.278639
AMIGO2	-13.4228	-0.130818	0.304569
AMMECR1	-10.9898	0.242288	-0.291097
AMMECR1L	-12.0221	0.268842	0.0688087
AMN	-12.5246	-1.70239	-0.0745405
AMN1	-11.2298	-0.517322	0.077917
AMOT	-11.7051	-1.17446	0.28425
AMOTL1	-10.6605	-1.01803	0.139962
AMOTL2	-12.0338	-0.935798	-0.0457938
AMPD1	-12.6435	-1.95877	0.698424
AMPD2	-9.91175	-0.188815	-0.0901846
AMPD3	-8.19355	0.0951854	0.226937
AMPH	-10.0188	-0.855818	0.081616
AMT	-11.993	-0.692562	0.137232
AMTN	-13.5811	-0.516704	0.200082
AMY1A	-14.7208	0.40586	-0.314153
AMY1C	-13.6375	-2.32756	0.498059
AMY2A	-14.9588	1.58871	-0.953189
AMY2B	-11.2171	0.630481	-0.244079
AMZ1	-9.73237	-0.325249	0.0782579
AMZ2	-9.31887	0.437626	0.0269406
ANAPC1	-9.73318	0.0951017	-0.0415192
ANAPC10	-10.1609	0.172229	-0.295448
ANAPC11	-10.4961	-0.404665	0.0103462
ANAPC13	-10.9504	0.74759	-0.0749473
ANAPC2	-10.7469	-0.456423	0.049806
ANAPC4	-10.4169	0.506118	-0.202773
ANAPC5	-10.5796	-0.0286593	-0.121364
ANAPC7	-9.43801	0.155978	-0.0230646
ANG	-13.7855	-1.88142	0.0149373
ANGEL1	-9.10213	-0.134334	-0.104501
ANGEL2	-11.3973	0.70459	-0.250852
ANGPT1	-10.5011	-1.12099	0.341126
ANGPT4	-10.7028	-1.17784	0.207203
ANGPTL4	-12.6796	-0.318653	0.0254084
ANGPTL5	-12.7932	-0.958519	0.333398
ANGPTL6	-11.1804	-0.164758	-0.284183
ANK1	-9.51342	-1.1476	0.146267
ANK2	-9.09204	0.0126568	-0.287319
ANK3	-9.87794	-1.03942	0.149711
ANKAR	-11.3619	-0.0188512	-0.139506
ANKDD1A	-10.6359	-0.0889465	-0.0537431
ANKFN1	-9.61064	-1.0455	0.0801718
ANKFY1	-9.67322	0.349162	-0.0718537
ANKH	-9.06536	-0.0643886	0.129416
ANKHD1	-11.7184	0.790633	-0.139502
ANKIB1	-9.72583	0.431865	-0.0666619
ANKK1	-12.3899	-1.24346	0.306575
ANKLE1	-13.0796	-1.26892	0.270713
ANKLE2	-9.70316	0.0990418	0.234051
ANKMY1	-10.3615	-0.793312	-0.0174265
ANKMY2	-10.0499	0.194127	-0.0183354
ANKRA2	-10.9741	0.257222	-0.00936809
ANKRD1	-13.4794	-0.446037	0.510076
ANKRD10	-8.88344	0.590201	-0.18526
ANKRD11	-9.00231	-0.48434	-0.0770701
ANKRD12	-9.56648	0.499887	-0.238931
ANKRD13A	-9.13098	0.281461	-0.0260341
ANKRD13B	-12.3087	-1.19236	-0.00794102
ANKRD13C	-10.1447	0.386787	-0.037262
ANKRD13D	-10.9458	-0.394299	-0.178218
ANKRD16	-11.5272	-0.582903	0.253771
ANKRD17	-8.82149	0.513557	-0.214304
ANKRD18A	-11.8127	-0.955237	0.200083
ANKRD18B	-12.3727	-0.490447	-0.232694
ANKRD2	-12.3319	-0.952904	0.0898683
ANKRD20A1	-12.3322	-1.1477	1.09263
ANKRD20A2	-13.799	1.75066	-1.01371
ANKRD20A3	-12.84	-0.296815	0.162066
ANKRD20A4	-11.6924	-0.936376	0.729197
ANKRD22	-12.4986	-0.456693	0.294798
ANKRD23	-12.5161	-1.11918	-0.031217
ANKRD24	-11.1492	-1.06051	0.0333878
ANKRD26	-11.4342	-0.23841	0.0517414
ANKRD27	-10.1464	-0.0782044	-0.0957985
ANKRD28	-8.35896	0.644731	-0.188584
ANKRD29	-11.0859	-1.03669	0.42083
ANKRD30A	-11.8428	-0.449633	0.0354566
ANKRD30B	-11.406	-1.00493	0.264945
ANKRD31	-10.7678	-0.881885	0.112352
ANKRD32	-11.215	0.446006	-0.453812
ANKRD33	-13.0297	-2.38251	-0.19839
ANKRD33B	-10.6408	-1.017	0.191668
ANKRD34A	-12.8927	-1.05136	0.126396
ANKRD34B	-13.3658	0.0819713	-0.447007
ANKRD34C	-14.7497	-0.956361	0.423263
ANKRD35	-12.5781	-1.08648	0.452368
ANKRD36	-10.322	0.483681	-0.164778
ANKRD37	-12.1523	0.055577	-0.294298
ANKRD39	-12.5375	-0.937627	0.35538
ANKRD40	-10.9517	0.359374	-0.0774207
ANKRD42	-10.9563	-0.147156	0.0248507
ANKRD43	-14.9526	-2.73202	0.912816
ANKRD44	-9.22438	0.180123	-0.56607
ANKRD45	-11.3682	-1.36012	0.429407
ANKRD46	-11.6529	0.174297	0.0976384
ANKRD49	-11.3869	0.846656	-0.0580609
ANKRD5	-12.6264	-1.65961	0.50584
ANKRD50	-10.4213	0.439451	-0.0316592
ANKRD52	-10.1016	-0.0684913	-0.0284103
ANKRD53	-12.8128	-1.35942	0.421508
ANKRD54	-11.4303	-0.341226	-0.111714
ANKRD55	-10.6661	-1.02599	0.230094
ANKRD56	-13.6861	-1.39557	-0.675188
ANKRD57	-10.8289	0.33392	-0.0154243
ANKRD58	-11.6099	-0.859987	-0.549319
ANKRD6	-9.51793	-0.744574	0.622037
ANKRD60	-12.2392	-1.52644	0.0913776
ANKRD62	-12.7275	-0.950327	0.140308
ANKRD7	-13.049	-1.35885	-0.0933637
ANKRD9	-11.4062	-0.767012	-0.161616
ANKS1A	-9.75049	-0.425946	-0.109967
ANKS1B	-8.31229	-1.03463	0.155484
ANKS3	-11.3152	-0.841201	0.152506
ANKS4B	-12.9545	-0.864308	0.328124
ANKS6	-10.5365	-0.800181	0.0913016
ANKZF1	-11.1892	-0.477998	-0.358616
ANLN	-11.5008	-0.107547	-0.0941926
ANO1	-9.96803	-1.44457	0.101144
ANO10	-8.98783	-0.345082	-0.0433916
ANO2	-9.02821	-1.20923	0.169101
ANO3	-10.0032	-1.06951	0.187555
ANO4	-9.66902	-1.26027	0.189389
ANO5	-8.52156	0.763429	-0.321154
ANO6	-8.0816	0.351245	0.0545158
ANO7	-11.1804	-1.51578	0.0600188
ANO8	-11.3139	-0.865388	0.0279617
ANO9	-11.5715	-1.08492	0.495926
ANP32A	-10.0518	0.0686059	-0.145479
ANP32B	-10.6184	0.178086	0.0643919
ANP32D	-16.7144	-0.617716	-0.185592
ANP32E	-10.8285	0.46301	-0.118859
ANPEP	-8.65537	0.019244	-0.127108
ANTXR1	-9.86032	-0.87047	0.0899804
ANTXR2	-9.70704	0.662987	-0.266442
ANTXRL	-10.6645	-1.42708	0.136264
ANXA1	-7.71985	0.573471	0.181115
ANXA10	-11.3921	-0.494992	-0.176589
ANXA11	-7.4842	-0.109033	0.0853798
ANXA13	-11.2006	-1.11067	0.094272
ANXA2	-5.90125	0.141668	0.0167059
ANXA3	-11.4446	-1.05321	0.0737382
ANXA4	-10.2098	0.189081	0.336035
ANXA5	-7.48134	0.191518	0.0584843
ANXA6	-9.66936	-0.338865	0.0329556
ANXA7	-8.94312	-0.161879	0.177273
ANXA8	-12.9208	-0.34918	-0.891975
ANXA8L1	-12.7981	-1.26889	0.228227
ANXA8L2	-11.9248	-1.8749	0.412941
ANXA9	-11.3605	-0.0704841	0.109352
AOAH	-8.51938	-0.0342743	-0.109128
AOC2	-13.0273	-0.369155	-0.031044
AOC3	-12.2218	-1.54809	-0.0814832
AOX1	-11.0303	-0.672512	0.0198344
AP1B1	-8.92577	-0.100875	-0.0621256
AP1G1	-9.10836	0.594373	0.0224651
AP1G2	-10.2674	-0.0766748	-0.126486
AP1M1	-9.57607	-0.466687	0.0507586
AP1M2	-12.087	-0.59906	-0.0334362
AP1S1	-10.3864	-0.0655182	-0.0052628
AP1S2	-9.58132	0.777852	-0.112371
AP1S3	-10.6614	-0.169755	0.139992
AP2A1	-9.35745	-0.546397	0.0588035
AP2A2	-9.97288	-0.470087	-0.0931195
AP2B1	-8.98351	0.193904	0.0925936
AP2M1	-7.6916	-0.206569	0.107063
AP2S1	-8.63172	-0.584978	-0.0505157
AP3B1	-8.9937	0.439776	-0.230566
AP3B2	-10.7992	-1.45525	0.217279
AP3D1	-9.37536	-0.238063	0.140989
AP3M1	-9.75544	0.437465	-0.1325
AP3M2	-11.2609	0.0131879	-0.208903
AP3S1	-9.31787	0.29088	-0.046228
AP3S2	-9.47761	0.127204	-0.0602838
AP4B1	-11.1697	-0.143377	0.102403
AP4E1	-10.2013	0.22147	-0.0971959
AP4M1	-12.1259	-0.441845	-0.0263477
AP4S1	-10.9553	-0.39133	-0.0783837
APAF1	-10.5541	0.155616	-0.446393
APBA1	-9.94362	-0.631324	0.128717
APBA2	-9.75223	-1.42492	0.231185
APBA3	-10.6609	-0.718637	0.0175953
APBB1	-10.6844	-0.777585	0.199268
APBB1IP	-9.46702	0.178619	-0.323201
APBB2	-8.94293	-0.26909	0.0568117
APBB3	-11.4065	-0.572948	0.811442
APC	-9.26499	0.543391	-0.0909083
APC2	-11.2108	-0.634686	0.0441324
APCDD1	-11.541	-1.5027	0.464825
APCDD1L	-10.8357	-1.63158	0.31512
APCS	-14.3934	-5.04591	0.470427
APEH	-9.68896	-0.381978	0.0365241
APEX1	-11.4266	0.213767	-0.298938
APEX2	-10.8233	-0.0811337	-0.0737601
APH1A	-8.41485	-0.264448	0.0482476
APH1B	-10.0828	0.224739	-0.191736
API5	-9.98434	0.613904	-0.0671825
APIP	-10.1977	0.3084	-0.216246
APITD1	-12.3188	-0.612877	0.273593
APLF	-10.5456	0.15236	0.0133167
APLN	-12.3591	-2.08837	0.627636
APLNR	-13.2367	-1.15563	-0.41844
APLP1	-12.3535	-1.19984	-0.0469968
APLP2	-6.96675	0.340815	0.018391
APOA1BP	-10.2838	-0.215854	-0.0609861
APOA2	-14.4206	-0.369946	0.0957827
APOA4	-14.1301	-1.83339	0.408951
APOA5	-13.2521	-2.30285	0.455192
APOB	-11.738	-1.3141	0.184084
APOBEC1	-12.6202	-0.97329	-0.120245
APOBEC2	-12.257	-0.722764	-0.14278
APOBEC3A	-12.9173	-0.764907	0.032222
APOBEC3B	-14.8054	-0.802882	0.644542
APOBEC3C	-10.2217	-0.0197325	-0.0343732
APOBEC3D	-11.4159	-0.569254	-0.0287555
APOBEC3F	-10.7369	-0.107013	0.0156982
APOBEC3G	-10.9071	0.164624	-0.0539397
APOBEC3H	-12.7702	-0.679873	0.0245641
APOC1	-7.54308	-0.140266	0.0799609
APOC2	-9.57004	-0.0418036	-0.0500742
APOC4	-13.4881	-0.314536	0.20819
APOD	-12.3387	-0.354265	-0.0336049
APOE	-6.57554	-0.627128	-0.133841
APOF	-14.5966	-0.570734	-0.350462
APOH	-13.1164	-0.525499	-0.20182
APOL1	-11.5353	0.23161	0.138625
APOL2	-10.365	0.446156	0.236026
APOL3	-10.9978	-0.213589	0.00749012
APOL4	-12.055	-0.83938	-0.000701432
APOL5	-12.9955	-0.443514	-0.308965
APOL6	-8.86771	0.830323	-0.0251944
APOLD1	-11.5325	-0.620564	0.09148
APOO	-8.84079	0.140725	-0.0599978
APOOL	-10.3331	0.422184	-0.205415
APP	-7.53491	0.10081	0.0475972
APPBP2	-9.81046	0.368255	-0.247385
APPL1	-9.39979	0.631894	-0.0799425
APPL2	-9.96039	0.23263	-0.197161
APRT	-9.76285	-0.475274	-0.0809481
APTX	-11.1739	0.0878047	0.0502514
AQP10	-13.2262	-0.679479	0.0368301
AQP11	-12.7484	0.0952193	-0.340775
AQP12A	-13.1572	-2.2825	0.662562
AQP2	-15.6651	-5.98446	4.18986
AQP3	-12.5683	-0.461505	0.0288876
AQP4	-13.3473	-1.16956	0.537214
AQP5	-12.3979	-1.14195	0.345602
AQP6	-12.622	-1.26975	-0.00438653
AQP7	-11.0174	-1.01002	0.17699
AQP8	-12.7721	-0.896411	0.0436478
AQP9	-7.36766	0.44515	0.0104878
AQR	-9.77448	0.486702	-0.207002
AR	-10.8829	-0.860339	-0.0665515
ARAF	-10.6081	-0.461837	0.142229
ARAP1	-7.56966	-0.250246	-0.104184
ARAP2	-9.48197	1.42109	-0.0538135
ARAP3	-10.5116	-0.644855	-0.0237141
ARC	-13.0261	-1.32311	1.35277
ARCN1	-9.51978	0.562754	-0.0381518
AREG	-13.5434	-1.57135	0.372642
ARF1	-7.64213	-0.188107	0.00436677
ARF3	-7.95589	-0.131291	0.0360991
ARF4	-9.23382	0.293077	0.0270467
ARF5	-9.5859	-0.309251	0.0630278
ARF6	-9.40417	0.222566	0.0976311
ARFGAP1	-9.91653	-0.38877	0.0471174
ARFGAP2	-9.62674	-0.286222	0.0680832
ARFGAP3	-9.40151	0.268994	0.0297676
ARFGEF1	-9.36668	0.653153	-0.11835
ARFGEF2	-8.49225	0.425547	-0.0584764
ARFIP1	-9.72369	0.150512	-0.125655
ARFIP2	-10.3327	-0.214326	0.0707869
ARFRP1	-12.1772	-0.36936	0.0141084
ARG1	-14.4986	-0.545868	0.226768
ARG2	-9.53263	0.575228	0.00277477
ARGFX	-12.7856	-1.065	0.324851
ARGLU1	-10.0583	0.298359	-0.0180986
ARHGAP1	-10.0543	-0.319447	0.00771593
ARHGAP10	-8.54218	0.0127151	0.243057
ARHGAP11A	-11.8525	0.225824	0.00261161
ARHGAP11B	-13.0829	0.230372	-0.140533
ARHGAP12	-10.0326	0.388917	-0.159477
ARHGAP15	-7.88382	0.44816	-0.777688
ARHGAP17	-9.31282	0.240482	0.0372752
ARHGAP18	-9.34195	0.239864	-0.208392
ARHGAP19	-10.7354	-0.369686	-0.122316
ARHGAP20	-10.8389	-0.404024	0.396668
ARHGAP21	-9.0011	0.470509	0.20884
ARHGAP22	-9.3496	-0.47841	0.0606445
ARHGAP23	-10.3457	-1.69258	0.32888
ARHGAP24	-8.67922	0.25721	-0.488964
ARHGAP25	-9.42639	0.451525	-0.430221
ARHGAP26	-8.51678	0.107163	0.0807745
ARHGAP28	-11.1642	-1.19211	0.163621
ARHGAP29	-12.4361	-0.250113	-0.0522424
ARHGAP30	-9.87191	0.0584271	-0.0710873
ARHGAP4	-9.04943	-0.697372	-0.0317914
ARHGAP5	-8.72034	0.833835	0.13459
ARHGAP6	-9.76697	-0.503949	-0.0597812
ARHGAP8	-14.5382	-0.657654	0.550016
ARHGAP9	-10.6123	-0.13372	-0.180092
ARHGDIA	-9.5681	-0.501405	0.176864
ARHGDIB	-9.09185	0.0875141	-0.151276
ARHGDIG	-14.5862	-2.35513	0.290775
ARHGEF1	-9.61754	-0.410958	-0.0147268
ARHGEF10	-10.2155	-1.06494	-0.0062419
ARHGEF10L	-9.12241	-0.853808	-0.00525814
ARHGEF11	-8.75578	0.109436	-0.0180029
ARHGEF12	-9.69698	0.579606	-0.141585
ARHGEF15	-11.9663	-1.24888	-0.000350118
ARHGEF16	-12.0392	-1.70884	0.00777096
ARHGEF17	-10.4029	-1.606	0.122859
ARHGEF18	-9.82153	-0.417258	-0.0328688
ARHGEF19	-11.771	-1.94347	0.372545
ARHGEF2	-9.45626	-0.0713251	0.0341345
ARHGEF3	-8.7146	0.00182787	0.0193343
ARHGEF4	-10.4438	-1.24216	0.200377
ARHGEF5	-10.8328	-0.732785	0.251198
ARHGEF6	-9.61798	0.386741	-0.101764
ARHGEF7	-8.88729	-0.0358326	-0.0625473
ARHGEF9	-10.5133	0.0195767	-0.0293198
ARID1A	-9.7069	-0.173077	-0.101659
ARID1B	-8.31803	0.075699	-0.210756
ARID2	-9.78258	0.435086	-0.245601
ARID3A	-10.0587	-0.712071	0.134996
ARID3B	-10.4445	-0.292661	-0.0347925
ARID3C	-12.6699	-1.05023	-0.0517435
ARID4A	-10.2577	0.747041	-0.725674
ARID4B	-9.90401	0.568511	-0.346401
ARID5A	-9.65506	-0.143245	0.0644508
ARID5B	-8.83079	0.451887	-0.354887
ARIH1	-9.38445	0.449052	-0.18534
ARIH2	-9.55641	0.0518108	0.0801034
ARL1	-9.9177	0.514055	-0.0810977
ARL10	-11.9669	-0.210647	-0.0388977
ARL11	-10.4568	0.1943	-0.24665
ARL13A	-13.2414	-1.12958	0.74021
ARL13B	-11.4188	0.159628	-0.106952
ARL14	-16.908	0.816256	-0.299754
ARL15	-8.45993	0.329352	-0.592817
ARL16	-11.0187	-0.46947	0.0820408
ARL2	-10.3252	-0.555562	-0.0509435
ARL2BP	-9.62361	0.403696	0.107436
ARL3	-11.0633	0.0285266	-0.282002
ARL4A	-11.5026	0.470376	0.0699439
ARL4C	-10.4899	0.156056	0.706313
ARL4D	-13.4157	0.214232	0.014753
ARL5A	-9.95803	0.866858	-0.201233
ARL5B	-11.352	0.975279	-0.0270455
ARL5C	-12.9282	-0.831271	-0.181098
ARL6	-12.1579	-0.492172	0.0605014
ARL6IP1	-7.9066	0.491299	0.03234
ARL6IP4	-11.0494	-0.418998	0.0115259
ARL6IP5	-8.68305	0.539175	-0.0421845
ARL6IP6	-10.9034	0.32645	0.247891
ARL8A	-8.91198	-0.351721	0.265683
ARL8B	-8.72746	0.578364	-0.00496755
ARL9	-13.0195	-0.27058	-0.194999
ARMC1	-10.3634	0.35453	-0.0507116
ARMC10	-10.1432	0.241623	0.0144033
ARMC2	-10.4375	-0.668234	0.00854138
ARMC3	-10.8924	-1.01157	0.121078
ARMC4	-10.5183	-1.14231	0.0843184
ARMC5	-11.5501	-0.886947	0.520708
ARMC6	-11.0317	-1.03395	0.259697
ARMC7	-11.6636	-0.611433	0.238259
ARMC8	-9.9585	0.49421	-0.260007
ARMC9	-8.62879	-0.0879794	0.194295
ARMCX1	-10.9388	0.379063	0.0148876
ARMCX2	-11.313	0.170149	-0.303321
ARMCX3	-10.9649	0.740329	-0.163478
ARMCX5	-11.1413	0.429843	-0.121316
ARMCX6	-10.3797	0.013761	0.261967
ARMS2	-13.6817	-2.45943	1.28298
ARNT	-9.99194	0.213696	-0.0728062
ARNT2	-9.76843	-1.22624	0.211524
ARNTL	-9.3819	-0.0857	-0.054353
ARNTL2	-10.7286	0.170274	0.143879
ARPC1A	-10.2996	0.103714	-0.00893765
ARPC1B	-7.52589	-0.553081	-0.0130711
ARPC2	-7.56263	0.239189	0.0166501
ARPC3	-8.11437	0.253905	-0.0383675
ARPC4	-8.05536	-0.232207	0.0615317
ARPC5	-8.5008	0.39461	-0.09716
ARPC5L	-10.7899	-0.143182	0.237869
ARPP19	-8.44312	0.698647	0.00892645
ARR3	-12.6868	-0.992322	0.288254
ARRB1	-8.75888	-0.182054	-0.0597174
ARRB2	-8.35077	-0.0391075	-0.0227555
ARRDC1	-10.9368	-0.576758	0.157657
ARRDC2	-10.4295	-0.543574	0.0658249
ARRDC3	-9.96526	0.708341	-0.0341524
ARRDC4	-10.1866	0.432395	0.433893
ARRDC5	-12.9103	-0.553285	-0.130462
ARSA	-10.2876	-0.654548	0.0960833
ARSB	-8.61286	0.140224	0.0118455
ARSD	-10.2309	-0.0545088	0.0825319
ARSE	-12.2179	-1.33878	0.285292
ARSF	-12.4068	-0.798773	0.224504
ARSG	-9.32024	-0.21836	0.343433
ARSH	-12.8849	-0.945751	0.129146
ARSI	-14.9111	-0.24721	-1.51637
ARSJ	-11.6435	-0.634707	0.146782
ARSK	-11.1	0.304509	0.197303
ART1	-11.5235	-1.24272	0.243078
ART3	-11.0623	0.560019	0.708387
ART4	-13.1391	-1.3624	0.43334
ART5	-13.4062	-1.12635	-0.177963
ARTN	-13.3333	-2.0434	0.202557
ARV1	-11.1453	0.0716999	0.382372
ARVCF	-10.7569	-1.43176	0.0150497
ARX	-13.6028	-0.933213	0.0816698
AS3MT	-12.4903	-0.591225	0.0210532
ASAH1	-6.28389	0.395837	0.0623357
ASAH2	-11.9359	-0.941199	-0.196294
ASAH2B	-13.9028	-0.176326	0.762736
ASAH2C	-13.035	-1.04966	0.591923
ASAP1	-7.42892	0.475146	0.205966
ASAP2	-9.63865	-0.901184	0.14153
ASAP3	-11.1067	-1.24468	0.182681
ASB1	-10.0867	-0.0328595	-0.186294
ASB10	-12.244	-2.31786	0.570296
ASB11	-12.7808	-1.40665	0.547061
ASB12	-14.9161	-1.18663	-0.442357
ASB13	-9.94172	-0.35119	0.0453205
ASB14	-11.3588	0.571036	-0.276345
ASB15	-12.2859	-1.38505	0.297237
ASB16	-12.6142	-1.4958	0.150932
ASB17	-13.4589	-1.31208	0.219335
ASB2	-10.7568	-0.320395	0.176781
ASB3	-10.2617	-0.0500566	-0.232092
ASB4	-11.8419	-0.783187	0.0485352
ASB5	-11.918	-0.806596	-0.1336
ASB6	-11.2606	-0.387613	0.306311
ASB7	-11.3135	0.249012	-0.272182
ASB8	-10.6889	0.175342	-0.08871
ASB9	-13.0328	-0.648373	-0.28847
ASCC1	-10.3174	-0.269626	-0.0302557
ASCC2	-10.0811	-0.415566	0.0870618
ASCC3	-9.26298	0.410125	-0.241525
ASCL1	-13.8136	-0.930926	-0.0829571
ASCL2	-12.7457	-1.40375	0.431899
ASCL3	-13.7757	-1.56882	0.622606
ASCL4	-14.8799	-1.38157	1.14985
ASF1A	-10.8519	0.0844481	-0.0579664
ASF1B	-11.6169	-0.570756	-0.181765
ASGR1	-11.2329	-0.708895	0.0657543
ASGR2	-11.9384	-1.01399	-0.0509052
ASH1L	-9.43099	0.283098	-0.236792
ASH2L	-10.3261	-0.0453627	0.0543668
ASIP	-12.8413	-1.1512	0.193489
ASL	-10.773	-0.527605	-0.072547
ASNA1	-9.62354	-0.267347	0.0586391
ASNS	-9.40097	0.120161	0.0100809
ASNSD1	-11.2141	0.33963	-0.0517174
ASPA	-12.4881	-0.790841	0.0113426
ASPDH	-13.808	-0.376056	-0.589845
ASPG	-11.4998	-1.52362	-0.0507736
ASPH	-8.66798	0.479065	0.0694687
ASPHD1	-10.843	-0.90475	0.326925
ASPHD2	-11.5746	-0.450412	-0.0340171
ASPM	-11.7915	-0.315661	-0.28195
ASPRV1	-13.7825	-0.407642	-0.237473
ASPSCR1	-10.7842	-1.30448	0.0813152
ASRGL1	-10.8871	-0.491809	0.23588
ASS1	-10.2632	-1.59832	0.0956567
ASTE1	-11.6014	0.377506	0.184283
ASTL	-11.8458	-0.59918	-0.117589
ASTN1	-9.68088	-1.01875	0.141052
ASTN2	-8.14391	-0.948524	0.140924
ASXL1	-10.1391	0.277356	-0.132778
ASXL2	-9.14911	-0.221747	-0.320919
ASXL3	-10.7955	-0.970739	0.0275929
ASZ1	-11.9858	-0.863903	-0.0458744
ATAD1	-9.57207	0.50201	-0.149216
ATAD2	-11.0069	-0.19142	-0.340876
ATAD2B	-9.56123	0.212756	-0.255231
ATAD3A	-11.3419	-1.39729	0.22935
ATAD3B	-11.2772	-0.99566	-0.033862
ATAD3C	-12.0116	-1.48589	-0.153844
ATAD5	-11.6994	0.118293	-0.19193
ATCAY	-11.0552	-1.29705	0.212081
ATE1	-9.56865	-0.139001	-0.0317436
ATF1	-10.6076	0.0661826	0.0758959
ATF2	-9.72495	0.464957	-0.223758
ATF3	-9.43938	0.447138	0.105849
ATF4	-7.43247	-0.0666452	-0.087324
ATF5	-10.087	-0.00227609	0.215131
ATF6	-9.05663	0.397045	-0.183879
ATF7	-10.2359	0.153475	0.108218
ATF7IP	-9.1977	0.399898	-0.493872
ATF7IP2	-11.6645	-0.190871	-0.0909387
ATG10	-9.43608	-0.461022	0.140747
ATG12	-10.5104	0.617249	-0.118958
ATG16L1	-9.08377	-0.0735235	0.0429771
ATG16L2	-10.276	-0.347158	-0.293561
ATG2A	-10.0445	-0.441144	-0.18739
ATG2B	-10.1708	0.479143	-0.0709256
ATG3	-9.39319	0.434427	-0.0702641
ATG4A	-9.68869	0.188457	0.045833
ATG4B	-9.36295	-0.394294	0.0447692
ATG4C	-10.7526	0.254072	-0.23425
ATG4D	-10.8802	-0.921981	0.218494
ATG5	-9.64952	0.223597	-0.0233693
ATG7	-8.03778	0.123946	-0.335525
ATG9A	-9.14944	-0.185396	-0.0702865
ATHL1	-11.9671	-1.06346	-0.289272
ATIC	-10.7224	0.198161	-0.0713899
ATL1	-10.6751	-0.043749	0.524105
ATL2	-10.2684	0.156432	0.00813742
ATL3	-10.0489	0.456736	0.0551927
ATM	-8.88036	0.696583	-0.382858
ATMIN	-9.6253	0.36274	0.242428
ATN1	-9.6955	-0.175019	0.0491466
ATOH1	-15.0867	-0.557491	-1.81622
ATOH7	-14.325	-4.06408	1.09402
ATOH8	-11.236	-1.49251	0.0981061
ATOX1	-10.0756	-0.200218	0.137459
ATP10A	-9.95025	-0.788298	0.286917
ATP10B	-9.85109	-0.617458	0.00140455
ATP10D	-10.0313	0.478668	-0.19316
ATP11A	-9.14303	-0.258889	-0.16216
ATP11B	-8.40656	0.7192	-0.203367
ATP11C	-10.8065	0.428896	-0.0398311
ATP12A	-11.361	-1.18115	0.23407
ATP13A1	-10.1401	-0.264497	-0.0835983
ATP13A2	-9.99291	-0.565293	0.0372929
ATP13A3	-7.50285	0.706607	0.0908645
ATP13A4	-10.803	-0.661172	-0.034368
ATP13A5	-11.1777	-1.11074	0.277923
ATP1A1	-7.32395	0.122609	0.0844043
ATP1A2	-11.0015	-1.45645	0.153665
ATP1A3	-11.4631	-1.4718	0.192755
ATP1A4	-11.4292	-1.01322	0.144496
ATP1B1	-7.82061	0.314472	0.068945
ATP1B2	-12.6381	-1.89829	0.484122
ATP1B3	-8.48476	0.219491	0.0532299
ATP1B4	-12.8893	0.269966	-0.167047
ATP2A1	-11.7366	-0.875664	0.0128391
ATP2A2	-8.54052	0.275778	-0.038147
ATP2A3	-8.9459	-0.35115	-0.0915495
ATP2B1	-9.6665	0.789612	0.297311
ATP2B2	-9.37134	-1.45815	0.191553
ATP2B3	-11.4457	-1.67954	0.0520542
ATP2B4	-8.74027	0.16907	-0.0119314
ATP2C1	-9.67589	0.617047	0.147646
ATP2C2	-10.3633	-1.24207	0.138948
ATP4A	-11.739	-1.46304	-0.0634003
ATP4B	-12.6517	-1.65873	0.0941176
ATP5A1	-7.45787	0.05752	-0.0506388
ATP5B	-7.30955	0.0114718	-0.018319
ATP5C1	-9.09384	0.388302	0.0393202
ATP5D	-10.3046	-0.939676	-0.132929
ATP5E	-10.3189	-0.0113877	-0.0226163
ATP5EP2	-15.3953	-1.95121	-4.23423
ATP5F1	-8.46874	0.279535	-0.0544404
ATP5G1	-10.5202	-0.272585	-0.0986994
ATP5G2	-8.9524	-0.326587	-0.0432357
ATP5G3	-9.35074	-0.0106771	-0.0805711
ATP5H	-9.80632	-0.0749931	0.21024
ATP5I	-9.891	-0.354958	-0.165963
ATP5J	-10.5711	0.438601	-0.072198
ATP5J2	-9.26951	-0.0211067	-0.0234899
ATP5L	-8.87317	-0.00650487	-0.12955
ATP5O	-9.60556	0.239233	0.00975722
ATP5S	-11.6742	0.190258	-0.179601
ATP5SL	-10.2384	-0.29505	0.0327266
ATP6AP1	-6.93048	-0.295543	0.0274792
ATP6AP1L	-13.0631	-0.137465	-0.16892
ATP6AP2	-7.19826	0.402396	-0.0714203
ATP6V0A1	-8.89011	0.149249	-0.0954127
ATP6V0A2	-10.4326	0.291969	0.0302006
ATP6V0A4	-10.9356	-0.929582	0.0678392
ATP6V0B	-7.67829	-0.476989	-0.0334644
ATP6V0C	-8.67796	-0.307816	-0.0466641
ATP6V0D1	-8.15354	-0.292913	0.0439232
ATP6V0D2	-8.26988	0.390807	-0.0282784
ATP6V0E1	-7.45221	-0.295072	-0.09147
ATP6V0E2	-10.9581	-0.301772	-0.0588033
ATP6V1A	-7.60361	0.722209	-0.0450538
ATP6V1B1	-11.4342	-1.91325	0.185525
ATP6V1B2	-6.43934	0.219829	0.0322985
ATP6V1C1	-8.58769	0.466052	0.00362766
ATP6V1C2	-10.7091	-1.36143	0.327566
ATP6V1D	-9.1265	0.53415	0.0408716
ATP6V1E1	-8.1773	0.103077	0.0629642
ATP6V1E2	-12.984	-0.209004	-0.0762561
ATP6V1F	-7.81269	-0.443066	0.117635
ATP6V1G1	-8.65536	0.172283	0.0321745
ATP6V1G3	-13.3175	-0.624575	0.109737
ATP6V1H	-7.842	0.277777	-0.0487398
ATP7A	-9.72455	0.425107	-0.276625
ATP7B	-10.7713	-0.933905	0.149621
ATP8A1	-9.89342	-0.0418044	0.0126302
ATP8A2	-8.9097	-1.14927	0.16809
ATP8B1	-11.2791	-0.0225895	-0.129001
ATP8B3	-11.7223	-1.74451	0.229182
ATP8B4	-8.76743	0.427396	-0.412995
ATP9A	-9.88602	-0.405914	0.0313424
ATP9B	-8.53938	0.113299	-0.24544
ATPAF1	-10.4605	0.252197	-0.033143
ATPAF2	-10.1429	-0.342744	-0.0137957
ATPBD4	-9.40324	-0.529651	0.426299
ATPIF1	-10.9473	0.00797277	0.0786566
ATR	-9.85638	0.375769	-0.167013
ATRIP	-11.8627	-0.548116	0.200451
ATRN	-9.75112	0.140424	-0.191777
ATRNL1	-9.18135	-0.990868	0.139919
ATRX	-9.81067	0.509891	-0.458891
ATXN1	-8.14158	0.179764	-0.0824693
ATXN10	-9.32113	0.0640224	-0.0562781
ATXN1L	-10.3406	0.0858998	0.11634
ATXN2	-10.0872	0.0134129	0.00801919
ATXN2L	-9.56384	-0.139128	-0.163394
ATXN3	-10.1526	0.416929	-0.169645
ATXN3L	-17.6381	-1.55601	1.52054
ATXN7	-9.41294	0.099386	0.0697946
ATXN7L1	-9.42604	-0.48489	-0.0393706
ATXN7L2	-11.6738	-0.733322	0.217142
ATXN7L3	-9.69839	-0.333828	0.123835
AUH	-10.204	-0.192549	-0.225911
AUP1	-9.31953	-0.368691	0.0901546
AURKA	-11.2017	0.155844	-0.170517
AURKAIP1	-10.1749	-0.735434	0.0375989
AURKB	-12.5664	-1.44111	-0.283372
AURKC	-12.9765	-0.213405	-0.0869321
AUTS2	-8.24828	-0.615785	0.100278
AVEN	-10.6381	-0.60668	0.0633238
AVIL	-12.049	-0.606478	0.123535
AVL9	-9.36598	0.177366	-0.0499961
AVP	-14.5595	-1.36067	0.162559
AVPI1	-9.47242	-0.442823	-0.254105
AVPR1A	-14.2295	-1.44461	0.260591
AVPR1B	-12.996	-1.38748	-0.166016
AVPR2	-13.7544	-1.96706	0.35745
AWAT1	-14.732	0.41898	-0.102409
AWAT2	-13.3087	-1.91502	0.171216
AXIN1	-10.1949	-0.484502	-0.078059
AXIN2	-11.705	-1.82059	0.366735
AXL	-11.1194	-1.00878	0.144178
AZGP1	-12.6981	-1.1083	0.235263
AZI1	-11.39	-1.68618	0.270277
AZI2	-9.89166	0.710375	-0.0769507
AZIN1	-8.89187	0.459366	0.0290724
AZU1	-13.2437	-0.913584	0.198597
B2M	-5.65712	0.570355	0.0344943
B3GALNT1	-12.475	0.121415	-0.0510486
B3GALNT2	-11.3071	0.0248939	0.110222
B3GALT1	-11.6654	-0.942232	-0.148371
B3GALT5	-13.6356	-0.769638	0.237579
B3GALT6	-11.3873	-0.688017	0.0381085
B3GALTL	-9.83329	-0.166226	0.0818036
B3GAT1	-11.2081	-1.59191	0.170445
B3GAT2	-11.139	-0.937795	0.183766
B3GAT3	-9.91501	-0.756288	-0.0149695
B3GNT1	-15.047	0.50448	0.0902943
B3GNT2	-8.83205	0.321245	0.270939
B3GNT3	-12.2482	-0.656074	-0.269519
B3GNT4	-13.3919	-1.0396	-0.0972925
B3GNT5	-14.7287	0.310111	0.839779
B3GNT6	-13.3471	-1.95361	0.583662
B3GNT7	-12.273	-1.65637	0.481382
B3GNT8	-11.0915	-0.647472	-0.192253
B3GNT9	-12.7486	-0.668211	0.219878
B3GNTL1	-10.2684	-1.08592	-0.0961464
B4GALNT1	-12.4544	-1.68719	0.199982
B4GALNT2	-11.6026	-1.11501	0.117235
B4GALNT3	-10.4686	-1.38223	0.22419
B4GALNT4	-13.381	-1.60476	0.49383
B4GALT1	-8.91935	-0.117196	-0.0719282
B4GALT2	-10.9666	-0.966452	0.194175
B4GALT3	-10.2699	-0.387723	-0.182307
B4GALT4	-10.5076	-0.0033436	0.113666
B4GALT5	-8.35912	0.36111	0.0521251
B4GALT6	-11.5245	-0.212484	-0.00580139
B4GALT7	-10.8115	-0.719354	0.0341639
B9D1	-11.4127	-1.10385	0.166875
B9D2	-12.3049	-0.200931	-0.00941009
BAALC	-9.84143	0.182176	0.666943
BAAT	-12.5636	-0.776872	0.18224
BACE1	-10.2203	0.0497987	0.0222648
BACE2	-10.2599	-1.12931	0.106775
BACH1	-8.71889	0.530987	0.13061
BACH2	-9.52821	-0.729164	0.0619287
BAD	-11.3822	-0.347744	0.0105128
BAG1	-9.95131	-0.0430513	0.127273
BAG2	-12.0403	-0.0307438	0.327454
BAG3	-10.8145	-0.190821	0.147928
BAG4	-10.7007	0.0835831	-0.104739
BAG5	-10.7687	0.439547	0.016313
BAHD1	-10.2822	-0.402363	0.168617
BAI1	-10.317	-1.96763	0.230965
BAI2	-10.9528	-1.71789	-0.0240729
BAI3	-9.29825	-1.03102	0.139171
BAIAP2	-9.7786	-1.16835	0.57161
BAIAP2L2	-11.8638	-1.16961	0.0914157
BAIAP3	-12.5867	-1.3706	0.0294636
BAK1	-10.2442	0.00105315	-0.0366118
BAMBI	-13.8142	-1.00369	1.42253
BANF1	-10.7079	-0.218254	-0.0699305
BANF2	-11.6097	-1.5474	0.291387
BANK1	-10.0683	-0.632561	-0.12868
BANP	-9.58338	-0.601365	0.266455
BAP1	-11.0965	-0.372474	-0.113106
BARD1	-11.0965	0.458667	-0.116797
BARHL1	-12.5284	-1.33585	-0.0743158
BARHL2	-13.372	-0.952662	0.38167
BARX1	-13.0864	-2.64657	0.154398
BARX2	-10.9615	-1.09542	0.0968624
BASP1	-9.37694	0.39503	-0.18571
BATF	-11.8495	-1.13308	0.357571
BATF2	-12.4531	0.539383	-0.0202758
BATF3	-12.0954	-0.924103	0.475474
BAX	-9.69072	-0.557401	0.0667711
BAZ1A	-10.2865	0.51139	-0.09003
BAZ1B	-10.1652	0.308887	-0.23478
BAZ2A	-10.1627	0.135775	-0.0130702
BAZ2B	-9.22142	0.415224	-0.582881
BBC3	-11.241	-1.1921	-0.20669
BBOX1	-11.2091	-1.35041	0.362813
BBS1	-11.0771	-0.477454	0.0497881
BBS10	-12.0654	0.89861	0.020072
BBS12	-12.8361	-0.305558	-0.303722
BBS2	-10.2178	0.076898	-0.0407615
BBS4	-11.1322	0.0843588	-0.190754
BBS5	-11.1378	0.0204757	-0.0154252
BBS7	-11.6252	-0.169762	0.0285163
BBS9	-9.36022	-0.479386	-0.106769
BBX	-9.19004	0.423577	-0.330592
BCAM	-11.7624	-1.43407	-0.167783
BCAN	-11.6359	-1.62357	0.257492
BCAP29	-10.2169	0.50644	-0.0463964
BCAP31	-7.40981	-0.213102	0.060617
BCAR1	-10.5472	-0.566845	0.236643
BCAR3	-9.21512	0.0570513	0.360948
BCAS1	-10.3795	-1.2632	0.0686216
BCAS2	-10.8554	0.514796	0.0779916
BCAS3	-8.54335	-0.518851	-0.12694
BCAS4	-9.55284	-1.28455	0.140367
BCAT1	-7.00404	0.56423	-0.101207
BCAT2	-11.2434	-0.41743	-0.243493
BCCIP	-11.5664	0.468373	-0.036077
BCDIN3D	-12.1601	-0.120029	-0.0692451
BCHE	-12.435	-0.534198	-0.203444
BCKDHA	-9.44944	-0.417154	-0.0383161
BCKDHB	-10.0064	-0.316311	-0.010586
BCKDK	-9.1331	-0.464753	-0.0117156
BCL10	-10.4979	0.490331	-0.0412677
BCL11A	-9.68435	-0.0688232	-0.0920519
BCL11B	-10.3385	-1.28188	0.000279865
BCL2	-9.33669	0.28428	0.0377304
BCL2A1	-8.16243	0.423469	0.0807765
BCL2L1	-9.14369	0.108388	0.0116041
BCL2L10	-14.4095	-1.81363	1.17018
BCL2L11	-10.7112	-0.0457057	-0.167819
BCL2L12	-11.4173	-1.04482	-0.107079
BCL2L13	-10.2437	0.378722	-0.0560943
BCL2L14	-10.754	-0.921498	0.310389
BCL2L15	-13.7114	-0.914358	-0.532445
BCL2L2	-10.8481	-0.0755328	0.0912083
BCL3	-10.8128	-0.705832	-0.0213104
BCL6	-10.3153	0.520845	-0.28305
BCL6B	-12.8981	-1.20357	0.131611
BCL7A	-10.8818	-0.701993	0.14656
BCL7B	-9.56164	-0.287801	0.432305
BCL7C	-10.3097	-0.577173	-0.0756807
BCL9	-11.0131	-0.779235	0.129942
BCL9L	-11.3602	-0.264301	-0.121352
BCLAF1	-9.19582	0.802775	-0.322852
BCMO1	-11.2209	-1.04993	0.0385002
BCO2	-12.0734	-0.535863	-0.0178819
BCOR	-10.511	-0.618096	0.521614
BCORL1	-11.0328	-1.0238	0.449372
BCR	-9.31447	-0.901919	-0.096479
BCS1L	-11.9409	-0.58957	0.15679
BDH1	-10.3274	-0.572863	-0.148091
BDH2	-10.7215	0.303047	-0.169863
BDKRB1	-13.3652	-0.70873	-0.00840706
BDKRB2	-11.2206	-1.38935	0.194422
BDNF	-11.5791	-0.846099	0.163392
BDP1	-9.95693	0.597425	-0.281958
BECN1	-10.5416	0.28127	0.160172
BEGAIN	-11.3113	-1.93046	0.0729426
BEND2	-12.2115	-1.40518	0.243457
BEND3	-11.2221	-0.651781	0.626277
BEND4	-11.9322	-0.807528	0.244506
BEND6	-11.4444	-0.786467	0.192465
BEND7	-11.3294	-1.32119	0.439976
BEST1	-10.5562	-0.348698	-0.037827
BEST2	-13.1933	-2.28311	1.12483
BEST3	-12.0389	-0.728067	0.0674401
BEST4	-13.8224	-0.334409	0.362966
BET1	-11.7059	0.266016	-0.243481
BET1L	-9.97383	-0.246486	0.0238716
BET3L	-12.2713	-0.62634	-0.160962
BEX1	-13.7338	-1.2646	0.659258
BEX2	-11.4515	-0.343235	0.339829
BEX4	-10.1147	0.198245	-0.0362339
BEX5	-15.2208	-0.527901	-1.01809
BFAR	-9.63108	0.00950029	0.0225504
BFSP1	-11.1721	-1.12666	0.297032
BFSP2	-10.641	-1.06582	0.148952
BGLAP	-13.4057	-1.49266	0.544574
BGN	-12.6634	-2.98215	0.73513
BHLHA15	-15.2084	-1.84489	-0.162404
BHLHA9	-21.4248	7.96453	-7.45874
BHLHB9	-11.952	-0.759796	0.110381
BHLHE22	-14.1067	-2.09033	0.198847
BHLHE23	-16.8233	-0.328768	-0.272842
BHLHE40	-8.02032	-0.13706	0.594867
BHLHE41	-8.98881	0.315119	0.369183
BHMT	-12.6708	-1.26135	-0.141143
BHMT2	-12.0256	-1.31558	0.110914
BICC1	-9.88774	-1.0384	0.222828
BICD1	-9.95469	-0.522902	0.12218
BICD2	-10.3875	-0.430629	0.328288
BID	-10.2234	-0.0163821	-0.0983721
BIK	-11.7787	-1.29099	0.0946641
BIN1	-9.70894	-1.17485	0.33755
BIN2	-10.1429	0.1801	0.0110723
BIN3	-10.1712	-0.480629	-0.0474489
BIRC2	-9.70406	0.820815	-0.123648
BIRC3	-11.5396	0.812097	-0.14252
BIRC5	-12.7971	0.281069	-0.378231
BIRC6	-8.20708	0.523296	-0.108527
BIRC7	-13.3112	-1.68348	0.311615
BIRC8	-14.8305	-2.1078	0.0757191
BIVM	-11.35	-0.067358	-0.0664687
BLCAP	-9.46478	-0.173984	0.0895782
BLK	-10.5927	-1.24284	0.160173
BLM	-10.9764	-0.482039	-0.00486485
BLMH	-11.4139	-0.194611	0.12912
BLNK	-10.4468	-0.248629	-0.162334
BLOC1S1	-9.48193	-0.316555	-0.0592371
BLOC1S2	-9.77321	0.381389	0.114928
BLOC1S3	-11.6906	-0.708905	0.142342
BLVRA	-10.155	0.140014	0.173659
BLVRB	-9.61768	-0.610459	0.0916142
BLZF1	-11.2605	0.809006	-0.044925
BMF	-10.6836	0.172112	-0.120421
BMI1	-11.3284	1.00275	-0.103305
BMP1	-10.4432	-0.64786	0.146426
BMP10	-13.9282	-1.67081	0.488111
BMP15	-14.367	-1.38935	0.6529
BMP2	-12.653	-0.680413	0.708943
BMP2K	-8.53172	0.500349	-0.0407799
BMP3	-12.5736	-0.914719	-0.0518703
BMP4	-12.4572	-1.32006	-0.138318
BMP5	-11.4417	-0.736113	0.0855508
BMP6	-10.2257	-1.10652	0.233436
BMP7	-10.2999	-1.11279	0.0359987
BMP8A	-11.394	-1.28018	0.128325
BMP8B	-11.7004	-1.29293	0.185135
BMPER	-9.94313	-1.11034	0.193969
BMPR1A	-10.1631	-0.0704384	-0.0497554
BMPR1B	-9.94784	-0.99853	0.121985
BMPR2	-9.13394	0.469569	-0.0846051
BMS1	-10.2815	-0.159551	0.0364214
BMX	-12.0459	-1.03998	0.0795832
BNC1	-12.5326	-0.827904	-0.163539
BNC2	-9.66399	-0.93299	0.223829
BNIP1	-11.5861	-0.446404	0.0647189
BNIP2	-9.24809	0.533985	-0.0222993
BNIP3	-11.0426	0.112142	-0.137227
BNIP3L	-9.13013	0.520834	-0.00655025
BNIPL	-12.606	-1.10082	0.285237
BOC	-10.5014	-1.28289	0.39908
BOD1	-10.8452	-0.150192	0.160807
BOD1L	-10.3738	0.563733	-0.312346
BOK	-11.7866	-1.625	0.252364
BOLA1	-12.4826	-0.641376	-0.300935
BOLA2	-9.7354	-0.614408	0.000367113
BOLA3	-10.827	-0.256985	-0.0323002
BOLL	-11.9948	-0.914373	0.150059
BOP1	-11.1856	-1.24605	0.111537
BPGM	-10.5046	0.0886585	0.279863
BPHL	-11.4783	-0.835435	0.0621101
BPI	-9.30842	0.106347	-0.0317322
BPNT1	-10.4616	0.195374	-0.0728291
BPTF	-9.58078	0.432726	-0.0628393
BRAF	-9.69717	0.220078	-0.14431
BRAP	-10.659	0.215035	-0.0706049
BRCA1	-11.3594	0.062328	-0.0507929
BRCA2	-10.9817	0.664645	0.00255153
BRCC3	-10.2398	0.61348	-0.18745
BRD1	-10.3217	-0.630773	0.201908
BRD3	-11.0566	-1.03192	-0.0844784
BRD4	-10.1068	-0.130386	0.0443048
BRD7	-10.7799	0.440591	0.0482702
BRD8	-11.4358	-0.643761	-0.185723
BRD9	-10.8425	-0.383361	0.226041
BRDT	-11.7985	-1.12922	0.211038
BRE	-8.2373	0.122965	-0.228516
BRF1	-9.807	-0.777524	0.0593432
BRF2	-11.2533	-0.297995	0.22909
BRI3	-8.00136	-0.556413	0.0674348
BRI3BP	-11.2242	-0.280106	-0.199481
BRIP1	-10.9815	-0.540646	0.0844237
BRMS1	-11.5008	-0.402998	0.0735735
BRMS1L	-11.0178	-0.0953413	-0.0277293
BRP44	-9.63853	-0.0690745	0.0870052
BRP44L	-9.87471	0.251189	-0.0892899
BRPF1	-10.3158	-0.0610664	-0.104188
BRPF3	-10.1008	-0.33902	0.324607
BRS3	-15.2944	0.341014	-0.870989
BRSK1	-11.6984	-1.28733	-0.00958682
BRSK2	-11.0915	-1.82971	0.060204
BRWD1	-9.47948	0.45526	-0.573716
BRWD3	-10.5512	0.487278	-0.540192
BSCL2	-9.79509	-0.335202	0.0171195
BSDC1	-9.50446	-0.167854	0.0864111
BSG	-8.11414	-0.350058	-0.0407155
BSN	-10.3491	-1.24543	0.0690987
BSND	-12.2781	-1.39489	0.282894
BSPH1	-12.3312	-0.966456	0.0352859
BSPRY	-12.1628	-1.18249	0.321198
BST1	-10.4477	-0.0969928	-0.0694285
BST2	-11.9492	0.103428	-0.0503954
BSX	-13.3831	-1.5506	0.28869
BTAF1	-9.09492	0.461767	-0.164913
BTBD1	-9.11181	0.643935	-0.0425079
BTBD10	-10.4972	0.122849	-0.367977
BTBD11	-9.13193	-1.17986	0.13364
BTBD16	-11.1597	-1.05591	0.280421
BTBD17	-13.1502	-1.52795	0.223248
BTBD2	-9.89984	-0.762091	-0.00224998
BTBD3	-10.8874	0.199513	0.267901
BTBD6	-12.7703	-0.323559	0.369731
BTBD7	-9.99951	0.37866	-0.00198886
BTBD8	-11.2878	-0.816902	0.0553054
BTBD9	-8.90334	-0.0973117	-0.156611
BTC	-12.0623	-1.38993	0.459272
BTD	-10.4183	-0.099376	-0.0541029
BTF3	-9.00588	0.256879	0.0238815
BTF3L4	-9.75792	0.495256	-0.0880266
BTG1	-8.47112	0.113196	-0.181649
BTG2	-11.297	-0.298231	0.874172
BTG3	-10.4863	0.334707	-0.0936541
BTG4	-12.0118	-0.897365	0.25827
BTK	-9.32123	0.275041	-0.0277075
BTLA	-12.458	-0.0511984	-0.165298
BTN1A1	-12.9592	-1.16762	0.206916
BTN2A1	-11.1958	0.526506	-0.0607777
BTN2A2	-10.7844	-0.206198	-0.141085
BTN3A1	-10.0269	0.24544	-0.0704947
BTN3A2	-9.77919	0.0618025	0.0198549
BTN3A3	-10.4531	0.13629	-0.00519512
BTNL3	-12.3632	-1.32636	-0.0803213
BTNL8	-11.6957	-0.804217	-0.07889
BTNL9	-12.4171	-1.62819	-0.148861
BTRC	-5.25855	-1.14692	-0.679824
BUB1	-11.5621	-0.52875	0.0310764
BUB1B	-11.853	-0.359024	-0.175789
BUB3	-9.94206	0.291004	0.0748804
BUD13	-11.3253	-0.112898	-0.0118097
BUD31	-10.0674	0.0284721	0.0557199
BVES	-12.2779	-0.973578	0.117533
BYSL	-11.6496	-0.618328	0.197525
BZRAP1	-10.8341	-1.46467	0.317991
BZW1	-8.04903	0.739549	0.154695
BZW2	-10.8796	0.0481041	-0.191187
C10orf10	-16.6997	2.64887	0.318217
C10orf107	-11.2711	-1.13826	0.093367
C10orf11	-8.04716	-0.241842	-0.311137
C10orf111	-15.4798	1.52965	-1.32332
C10orf112	-9.52659	-1.0074	0.156757
C10orf114	-13.6714	-2.46572	0.533643
C10orf115	-13.0354	-1.13366	0.0778331
C10orf116	-12.7395	-1.15086	0.510641
C10orf118	-11.0061	0.352749	-0.049244
C10orf12	-11.9809	0.701507	-0.206482
C10orf120	-14.1046	-1.10887	-0.795393
C10orf122	-11.7953	-1.34736	0.296205
C10orf125	-10.1743	-0.698185	-0.0472413
C10orf128	-10.8067	-0.511371	0.258005
C10orf129	-11.8075	-1.65151	0.502754
C10orf131	-11.3587	-0.56518	-0.359471
C10orf137	-10.9476	0.338458	-0.0546744
C10orf140	-13.5694	-0.560641	1.2855
C10orf2	-12.9948	-0.721101	0.397157
C10orf25	-13.1024	0.342782	0.300163
C10orf26	-9.98721	-0.232356	-0.045338
C10orf27	-11.9561	-1.20748	-0.284057
C10orf28	-9.89683	0.4792	-0.203487
C10orf32	-11.89	0.762153	-0.0972024
C10orf35	-13.3213	-0.946395	-0.10557
C10orf40	-13.267	-2.20337	0.0282197
C10orf46	-8.56844	0.420897	-0.077361
C10orf47	-11.3914	-1.28005	-0.00481782
C10orf53	-11.2801	-0.904621	2.77006
C10orf54	-10.2258	-0.546859	0.0029013
C10orf55	-13.6683	-0.543123	0.562297
C10orf57	-10.3622	0.135218	-0.0243212
C10orf67	-11.8453	-1.87993	0.36646
C10orf68	-9.58998	-0.619612	-0.0946878
C10orf71	-11.4223	-0.914318	-0.171466
C10orf76	-9.04509	0.0834163	-0.155633
C10orf81	-12.5198	-0.45539	0.236826
C10orf82	-13.4018	-0.772686	-0.089704
C10orf85	-14.9648	-0.366288	0.104956
C10orf88	-11.8644	0.395343	-0.135445
C10orf90	-10.6337	-1.18742	0.219929
C10orf91	-13.2316	-1.53174	0.269429
C10orf95	-14.3401	-0.409533	-0.362785
C10orf96	-12.256	-0.586855	-0.220442
C10orf99	-12.7377	-1.35798	0.244146
C11orf1	-11.5738	0.341067	-0.0584779
C11orf10	-10.2115	-0.337814	0.0649271
C11orf16	-12.5639	-1.41404	0.653712
C11orf2	-10.0819	-0.506957	-0.0414942
C11orf20	-12.6777	-1.75902	-0.0109606
C11orf21	-11.5597	-0.567095	-0.0296598
C11orf24	-10.7069	-0.423059	0.276008
C11orf30	-10.7403	0.255074	-0.248503
C11orf31	-9.91618	-0.560334	0.0728201
C11orf34	-11.9518	-0.557625	0.0910874
C11orf35	-12.2023	-1.42936	0.218148
C11orf36	-12.9576	-2.21211	0.515317
C11orf40	-13.1571	-1.40397	0.217068
C11orf41	-10.6053	-0.914564	0.144749
C11orf42	-13.2787	-0.717352	0.121995
C11orf44	-11.5791	-1.55784	0.307056
C11orf45	-12.2825	-0.0317565	-0.43801
C11orf46	-11.9086	0.402284	-0.121417
C11orf48	-10.1372	-0.582757	-0.611483
C11orf49	-9.76003	-0.481562	-0.151342
C11orf51	-11.1881	-0.26188	0.237442
C11orf52	-13.3442	-1.42508	0.43147
C11orf53	-11.9759	-1.35628	0.133307
C11orf54	-10.6582	0.29229	-0.0975888
C11orf57	-10.2646	0.470353	-0.0175726
C11orf58	-10.1525	0.406939	-0.0287742
C11orf61	-11.6784	0.109926	0.0293858
C11orf63	-10.6799	-0.326186	0.244272
C11orf65	-11.2387	-0.959536	0.0875521
C11orf67	-10.8963	-0.744025	0.163848
C11orf68	-11.0953	-0.546397	0.220466
C11orf70	-12.1052	-1.46781	0.270628
C11orf71	-12.4102	0.823524	0.379275
C11orf73	-10.9677	0.0854084	0.157305
C11orf74	-11.4679	-0.212462	0.234567
C11orf75	-9.93765	-0.190195	-0.103187
C11orf80	-10.5252	-0.446584	0.200263
C11orf82	-11.7933	-0.0896761	-0.026332
C11orf83	-13.3671	-0.503119	-0.327882
C11orf84	-11.3901	-0.817196	0.256134
C11orf85	-11.7574	-1.2799	0.1865
C11orf86	-14.2573	-0.936403	0.178325
C11orf87	-13.6307	-0.963934	-0.512773
C11orf88	-13.065	-0.567204	-0.033863
C11orf9	-10.8813	-1.36523	0.238179
C11orf91	-13.7249	-1.87453	-0.0537601
C11orf92	-13.4759	-1.20698	0.377065
C12orf10	-10.6791	-0.4936	0.0466834
C12orf12	-14.3931	-1.16568	0.470567
C12orf23	-10.9088	0.615921	-0.103797
C12orf24	-12.1188	0.162908	-0.0359348
C12orf26	-10.5497	0.178131	-0.343952
C12orf28	-10.784	-1.16556	0.170965
C12orf29	-12.0397	-0.244987	0.550481
C12orf32	-10.6753	-0.0644757	-0.0285798
C12orf35	-10.0742	0.752426	-0.272852
C12orf36	-13.4097	-2.72118	1.01635
C12orf39	-13.7126	-1.30097	-0.356746
C12orf4	-10.3835	0.577693	-0.156289
C12orf40	-11.319	-0.771259	0.102447
C12orf42	-10.1706	-1.11167	0.164124
C12orf43	-12.2912	-0.375654	0.0593474
C12orf44	-10.586	-0.257615	-0.153685
C12orf45	-12.1888	0.129859	-0.150849
C12orf48	-11.3804	-0.539715	-0.153742
C12orf49	-8.82425	0.120404	0.15164
C12orf5	-10.2424	0.572539	-0.0143479
C12orf50	-11.5718	-1.28826	0.042033
C12orf51	-9.93676	-0.215314	-0.0968263
C12orf52	-10.833	-0.657159	0.0772348
C12orf53	-12.3285	-1.80086	0.364386
C12orf54	-12.8043	-1.2247	0.0344678
C12orf55	-11.0343	-0.734759	0.0618452
C12orf56	-10.552	-0.938294	0.076658
C12orf57	-12.3627	0.00540941	-0.354112
C12orf59	-11.1707	-0.049536	0.21845
C12orf60	-12.7386	-0.414456	-0.0554399
C12orf61	-12.4469	-0.416485	0.171294
C12orf62	-10.2995	-0.316147	-0.0168156
C12orf63	-11.0277	-1.03408	0.306674
C12orf65	-11.2853	-0.227306	0.0289344
C12orf66	-11.9698	0.464162	-0.0747644
C12orf68	-13.9442	-1.1352	0.00490557
C12orf70	-12.1936	-1.01004	0.0275421
C12orf71	-14.8115	-0.118386	0.0733693
C12orf73	-12.4152	-0.293988	0.39111
C12orf74	-13.7144	-1.40712	0.727382
C12orf75	-11.734	-0.837008	0.160551
C12orf76	-11.169	-0.569816	0.0858393
C13orf15	-7.44874	-0.0379491	-0.0904414
C13orf16	-11.4252	-1.41855	-0.0623839
C13orf26	-11.8142	-1.39429	0.463203
C13orf27	-12.9959	0.0114223	0.368536
C13orf30	-13.4495	-0.66234	0.209492
C13orf33	-12.4449	-1.33342	0.303493
C13orf35	-11.5022	-1.4038	0.252646
C14orf1	-10.906	-0.117192	0.0338812
C14orf101	-10.5927	0.300166	0.0509807
C14orf102	-11.0617	0.215434	-0.535039
C14orf105	-12.5683	-0.898861	0.478219
C14orf109	-10.5953	0.367224	-0.0212325
C14orf118	-9.16624	0.252388	0.194754
C14orf119	-10.3915	-0.121011	0.152101
C14orf126	-12.3977	0.378743	-0.0263566
C14orf129	-9.91501	0.926734	-0.47965
C14orf132	-10.9523	-1.42005	0.301596
C14orf133	-10.294	-0.143642	-0.122287
C14orf135	-9.79168	0.408543	-0.0813131
C14orf142	-10.642	0.232262	0.0261912
C14orf149	-12.2288	-0.167791	0.273096
C14orf159	-9.46747	-0.312292	0.107691
C14orf162	-14.2744	-2.32461	0.619596
C14orf166	-10.0851	0.494034	-0.0571081
C14orf166B	-10.7341	-0.924143	0.406386
C14orf176	-17.8675	2.67784	-1.52114
C14orf177	-14.0756	-0.986603	0.0949505
C14orf178	-13.6691	-0.315427	0.482364
C14orf180	-12.2595	-2.10275	0.217659
C14orf2	-9.82443	0.105411	0.0697255
C14orf21	-11.1951	-0.155294	-0.0228317
C14orf23	-12.3087	-1.22173	0.0285743
C14orf28	-12.7014	0.257295	0.182762
C14orf37	-10.5148	-1.02417	0.174137
C14orf38	-11.4104	-1.00275	0.124539
C14orf39	-12.4957	-1.31874	0.209372
C14orf43	-9.63467	-0.204031	0.133851
C14orf45	-11.4792	0.14869	-0.00483117
C14orf49	-10.4288	-0.51965	0.0859175
C14orf79	-12.1361	-1.36873	0.0477941
C14orf80	-12.8058	-1.243	0.0938273
C14orf93	-11.4368	-0.481059	-0.096367
C15orf17	-10.127	0.207152	-0.00908279
C15orf2	-12.9711	-1.34237	0.170236
C15orf23	-11.6839	-0.00602063	-0.0245662
C15orf24	-10.6647	0.313436	0.0302959
C15orf26	-13.0648	-0.566591	-0.47223
C15orf27	-9.67055	-0.78157	0.130414
C15orf29	-10.4985	0.204912	0.108988
C15orf32	-12.088	-1.00103	-0.0524008
C15orf33	-9.58655	-0.952376	0.0430661
C15orf37	-11.8955	-0.638121	0.0927018
C15orf38	-11.0057	-0.493532	0.14756
C15orf39	-10.888	-0.301904	0.137513
C15orf40	-11.5833	0.227776	0.0781618
C15orf41	-10.1628	-0.267584	-0.0886984
C15orf42	-11.6656	-0.974193	0.103288
C15orf43	-12.6636	-0.7391	-0.070207
C15orf44	-10.436	0.277086	0.119128
C15orf48	-9.29116	0.146104	0.232946
C15orf52	-11.3758	-0.742134	-0.198241
C15orf53	-13.3678	-1.37521	0.0357243
C15orf54	-14.2135	-0.976818	0.159894
C15orf55	-12.8674	-1.41373	0.604315
C15orf57	-11.113	0.13956	0.00192512
C15orf58	-12.5428	-0.576247	0.261402
C15orf60	-10.8518	-0.209397	0.0499611
C15orf61	-12.1803	-0.458421	0.0408899
C16orf11	-14.2954	-3.77185	1.41623
C16orf13	-10.8483	-0.661945	-0.104758
C16orf42	-11.1043	-0.557976	-0.0175745
C16orf45	-9.66693	-0.857073	0.111384
C16orf46	-12.0124	-0.30602	0.159208
C16orf48	-12.7106	-0.769484	-0.0371623
C16orf5	-10.8671	-0.440873	0.0898641
C16orf53	-11.5468	-0.13994	-0.190563
C16orf54	-9.65079	-0.185093	0.0086723
C16orf55	-12.3745	-1.42355	0.133327
C16orf57	-10.534	-0.0375177	0.0379597
C16orf58	-10.1001	-0.445476	0.0668163
C16orf59	-13.2476	-1.62312	0.243479
C16orf61	-10.6904	0.352087	-0.0953917
C16orf62	-9.7309	-0.0539564	0.00506353
C16orf7	-10.7789	-0.673318	0.102122
C16orf70	-9.24849	0.0309061	0.289832
C16orf71	-12.3251	-1.06241	0.0207469
C16orf72	-9.30894	0.611449	0.212108
C16orf73	-12.4649	-0.594468	0.232049
C16orf74	-11.098	-1.44887	0.225601
C16orf78	-12.1365	-0.585781	0.0598787
C16orf79	-13.2856	-1.05051	0.256988
C16orf80	-11.0101	0.218495	-0.163539
C16orf86	-12.5844	-1.05977	-0.323556
C16orf87	-11.5459	0.240684	0.0289199
C16orf88	-11.9677	0.608408	-0.340286
C16orf89	-11.8601	-1.13365	0.00356576
C16orf91	-12.4826	-0.791912	0.285639
C16orf92	-13.8781	-2.35074	0.239894
C16orf93	-12.3846	-1.38024	0.21366
C17orf100	-13.4948	-0.386978	-0.313667
C17orf101	-10.8548	-0.834928	0.111294
C17orf102	-12.7815	-1.01142	0.0219298
C17orf103	-10.4117	-0.471352	0.072865
C17orf28	-11.5995	-1.82037	-0.0922735
C17orf39	-10.1736	-0.178124	0.0533963
C17orf47	-13.7682	-1.11723	0.179064
C17orf48	-11.8308	0.17976	0.0532699
C17orf49	-10.7183	-0.30552	0.0547345
C17orf50	-13.6007	-1.21318	-0.308413
C17orf51	-11.6452	-0.471214	0.0202568
C17orf53	-11.6158	-0.70461	-0.105093
C17orf56	-10.9492	-0.966825	0.0807528
C17orf57	-10.7857	0.0039457	-0.12136
C17orf58	-12.0994	0.655536	-0.0054665
C17orf59	-11.1458	-0.777665	-0.0293498
C17orf61	-10.6904	-0.396977	-0.00769123
C17orf62	-9.50922	-0.443493	-0.218268
C17orf63	-10.2951	-0.383914	0.10134
C17orf64	-12.666	-1.22524	-0.250435
C17orf65	-12.4929	0.186676	-0.208382
C17orf66	-12.527	-0.791301	0.558517
C17orf67	-11.7078	-0.959752	0.202091
C17orf70	-10.4384	-0.744141	0.134441
C17orf72	-12.7767	-1.914	-0.193289
C17orf74	-13.8658	-2.89385	0.822105
C17orf75	-12.2623	0.51854	-0.0628306
C17orf77	-13.5397	-1.34314	0.120337
C17orf79	-10.6054	-0.0612321	0.0474349
C17orf80	-11.5813	0.37869	-0.151486
C17orf81	-10.6554	-0.130998	-0.134003
C17orf82	-14.7064	-5.00771	0.773548
C17orf85	-11.2603	-0.125647	0.0520232
C17orf89	-11.6727	-0.339254	-0.0019588
C17orf90	-11.5212	-0.444839	-0.190623
C17orf96	-10.9701	-0.717525	0.343143
C17orf97	-12.6086	-1.06355	0.361805
C17orf98	-13.0584	-0.97208	-0.374414
C17orf99	-13.5514	-0.862396	-0.260947
C18orf1	-8.3798	-0.264288	-0.245147
C18orf21	-11.2996	0.276455	0.00871782
C18orf25	-10.5397	0.3082	-0.00376098
C18orf26	-13.8744	-0.862729	0.515923
C18orf32	-9.63148	0.355504	-0.0585117
C18orf34	-9.71619	-0.996023	0.258017
C18orf54	-13.1172	0.758163	-0.225639
C18orf56	-13.7134	-1.3436	0.391866
C18orf62	-13.0961	-0.706119	-0.09145
C18orf8	-9.78623	0.412913	0.0666055
C19orf10	-9.84176	-0.344416	-0.0205459
C19orf12	-10.2298	-0.172835	-0.00476129
C19orf18	-12.9436	-0.00430838	-0.137926
C19orf21	-12.3404	-1.99266	0.193637
C19orf25	-11.5663	-0.624161	0.0381774
C19orf26	-12.908	-2.36218	0.665635
C19orf29	-11.9657	-0.545682	-0.0511445
C19orf33	-21.4248	7.96453	-7.45874
C19orf35	-12.4672	-0.835082	-0.568965
C19orf38	-8.80862	-0.362212	0.0240585
C19orf40	-12.7064	-0.221388	-0.133617
C19orf42	-10.0882	-0.0463061	-0.0457509
C19orf43	-10.2378	-0.0887314	-0.00748661
C19orf44	-11.7713	-1.51581	0.168014
C19orf45	-13.0504	-1.40665	0.131738
C19orf46	-12.6138	-1.52971	-0.0191553
C19orf47	-10.7485	-0.854343	0.195398
C19orf48	-10.9283	-0.763012	0.589293
C19orf51	-13.2211	-1.45472	0.279255
C19orf52	-12.1117	-0.209755	0.0723049
C19orf53	-12.0096	-0.312716	-0.149544
C19orf54	-11.9274	-0.536055	-0.0769873
C19orf55	-11.7735	-0.883006	0.0640065
C19orf57	-11.9508	-1.46646	0.266111
C19orf59	-13.3921	-0.799811	0.184604
C19orf6	-8.98633	-0.670007	-0.00294151
C19orf60	-10.6992	-0.897438	-0.0430602
C19orf63	-9.32044	-0.448637	-0.0881889
C19orf66	-10.4752	-0.0982308	0.161466
C19orf67	-13.3899	-3.29688	1.82273
C19orf68	-11.5519	-0.644138	-0.0592288
C19orf69	-13.2563	-2.56363	0.377716
C19orf70	-10.8331	-0.586046	-0.0947501
C1D	-10.9828	0.551303	-0.155064
C1GALT1	-10.9429	0.1532	0.0637046
C1GALT1C1	-11.4658	0.141537	0.0507826
C1orf100	-11.3542	-0.955272	-0.00262048
C1orf101	-10.2251	-0.460553	0.131189
C1orf105	-10.7181	-0.151635	-0.0289075
C1orf106	-11.688	-1.3658	0.0195411
C1orf109	-12.0158	0.0150343	-0.117241
C1orf110	-12.6718	-1.31371	0.14616
C1orf111	-13.3611	-0.0609609	0.388547
C1orf112	-11.5479	-0.203807	0.235984
C1orf114	-12.3348	0.0191686	0.24658
C1orf115	-12.3426	0.0827938	0.17482
C1orf116	-12.6794	-0.69455	-0.207989
C1orf122	-10.0741	-0.75387	-0.0414173
C1orf123	-10.9223	-0.182853	0.0817131
C1orf124	-11.3973	0.373077	0.0880703
C1orf127	-12.5321	-0.318229	0.14979
C1orf129	-11.638	-0.868167	0.0115067
C1orf130	-13.0418	-1.13783	0.459975
C1orf131	-11.9405	-0.324765	0.424773
C1orf135	-12.6033	-0.763466	0.249414
C1orf138	-14.002	-0.0875375	0.0581401
C1orf141	-12.5546	-0.792142	0.344621
C1orf144	-9.26942	-0.0268014	-0.011393
C1orf146	-12.8093	-0.537276	-0.163537
C1orf147	-13.4098	-0.598432	-0.248447
C1orf150	-12.1099	0.178138	0.0463578
C1orf158	-12.9692	-0.572627	-0.0812839
C1orf159	-11.2775	-1.09923	0.204499
C1orf162	-10.0166	0.260231	-0.0022098
C1orf167	-11.8526	-1.3645	-0.0531586
C1orf168	-11.0433	-1.03005	0.177527
C1orf170	-14.1461	-1.86453	-1.87737
C1orf172	-12.422	-1.81783	0.338046
C1orf173	-11.0855	-0.903926	0.0833044
C1orf174	-10.6631	-0.0727718	-0.0761918
C1orf177	-11.2865	-1.38022	0.246042
C1orf182	-13.6138	-0.395554	-0.110071
C1orf185	-11.9486	-0.804493	-0.0332716
C1orf186	-13.1407	-0.649985	-0.320309
C1orf187	-10.7043	-0.655769	0.212854
C1orf189	-14.1816	0.329275	0.00209746
C1orf190	-13.9436	-0.836026	0.203873
C1orf192	-11.6817	0.081447	0.141994
C1orf194	-13.0417	-1.01223	0.327584
C1orf198	-10.6004	-0.399093	0.275635
C1orf201	-10.9715	-0.518997	-0.00153218
C1orf21	-9.66265	-0.169282	0.280916
C1orf210	-13.1997	-1.24367	-0.0315384
C1orf212	-10.4438	-0.263198	0.263982
C1orf213	-13.5379	-1.56005	1.07425
C1orf216	-12.2132	-0.380811	0.517108
C1orf220	-13.3953	-1.19992	0.426696
C1orf222	-13.0339	-2.57025	0.44134
C1orf226	-10.9259	0.201967	-0.0354748
C1orf227	-12.2387	-0.620451	-0.409086
C1orf228	-10.1691	-0.496611	-0.362402
C1orf229	-13.9274	-2.65559	0.526904
C1orf27	-11.0341	0.816211	-0.413057
C1orf31	-11.2552	0.401742	-0.129062
C1orf35	-12.633	-1.41923	0.288567
C1orf38	-8.29363	-0.202291	-0.06432
C1orf43	-7.94036	-0.146293	0.0638236
C1orf49	-12.8939	-1.40388	0.115984
C1orf50	-11.6971	-0.698071	0.25217
C1orf51	-14.1195	0.559566	-0.502237
C1orf52	-11.7988	0.456955	0.271904
C1orf53	-13.3855	-1.39922	0.365596
C1orf54	-10.8357	0.0852754	0.0117527
C1orf55	-11.1326	0.51939	-0.0951729
C1orf56	-12.9012	-0.259608	0.375172
C1orf61	-11.5675	-1.5108	0.0702365
C1orf63	-11.0929	0.256342	0.209796
C1orf64	-14.5643	-0.43734	-0.238649
C1orf65	-14.8054	-0.579157	-0.99379
C1orf68	-14.5958	-2.2901	0.938581
C1orf74	-14.4793	0.2672	0.163469
C1orf85	-8.54373	-0.31365	-0.00926792
C1orf86	-11.1502	-1.00854	-0.208015
C1orf87	-11.3321	-0.778724	0.0470638
C1orf88	-13.4177	-1.17897	-0.273617
C1orf9	-10.2322	0.376659	-0.26577
C1orf94	-11.0824	-1.22127	0.108598
C1orf95	-10.4281	-0.389516	0.26374
C1orf96	-10.8489	0.757092	-0.177067
C1QA	-10.8061	-0.410334	-0.175393
C1QB	-11.8224	-0.596387	-0.0446554
C1QBP	-10.0042	-0.205007	0.271298
C1QC	-11.5589	-0.698576	0.0570468
C1QL1	-12.5862	-1.74424	0.266497
C1QL2	-13.1614	-1.72307	0.0820007
C1QL3	-11.1593	0.863847	-0.511017
C1QL4	-13.4723	-1.45358	0.315394
C1QTNF1	-11.475	-1.81943	0.100716
C1QTNF2	-12.1048	-1.08588	0.0561827
C1QTNF3	-12.2619	-0.392809	-0.276202
C1QTNF4	-13.4546	-0.830778	0.331619
C1QTNF6	-12.3521	-1.72098	0.244422
C1QTNF7	-10.7636	-0.301654	-0.226533
C1QTNF8	-13.6378	-2.54018	0.460231
C1QTNF9	-12.6992	-0.318675	-0.312924
C1RL	-11.8001	-0.922707	0.166425
C1S	-12.4567	-1.43536	0.32791
C20orf11	-9.8385	0.108128	0.112907
C20orf111	-9.64237	0.0991355	0.410405
C20orf112	-10.8953	-0.718037	-0.00588242
C20orf118	-8.36603	0.0411837	-0.0843091
C20orf123	-10.6218	-0.369968	0.0565631
C20orf132	-11.1229	-1.03473	0.153855
C20orf151	-12.1161	-1.91535	-0.90562
C20orf152	-11.1048	-1.35196	0.248766
C20orf160	-12.1504	-0.860639	-0.241958
C20orf166	-11.6898	-2.08312	0.446867
C20orf173	-12.4958	-1.53565	0.258824
C20orf177	-11.4678	0.548735	-0.0660373
C20orf194	-8.56021	0.0851175	-0.145369
C20orf195	-14.2306	-1.81944	0.959823
C20orf196	-10.2996	-0.646475	0.0307439
C20orf197	-12.1819	-1.28919	0.0354067
C20orf20	-11.879	-0.447943	0.105906
C20orf24	-8.57967	-0.184222	0.148639
C20orf26	-8.75956	-0.563274	0.130322
C20orf27	-10.3135	-0.702307	0.0499245
C20orf29	-11.2136	-0.421248	0.0706425
C20orf3	-9.56296	-0.129384	-0.109392
C20orf30	-9.90019	0.349638	0.0235904
C20orf4	-11.2849	-0.221728	-0.125388
C20orf43	-10.3797	-0.0556789	0.0132769
C20orf54	-13.0118	-1.66535	0.292382
C20orf7	-10.6289	-0.0838846	-0.0476373
C20orf72	-10.7983	0.331441	-0.194832
C20orf85	-12.964	-1.36521	0.377528
C20orf94	-9.84958	-0.426511	0.0424544
C20orf96	-11.6293	-0.221602	-0.117425
C21orf119	-12.5637	-1.29378	0.352603
C21orf2	-10.893	-0.423717	0.101253
C21orf33	-10.4426	-0.348254	0.0036367
C21orf49	-12.7076	-0.702337	0.259242
C21orf54	-13.2147	-1.32311	-0.149043
C21orf56	-11.947	-1.27563	0.150238
C21orf58	-11.6709	-0.999003	0.0144855
C21orf59	-12.4232	0.168866	0.00579762
C21orf62	-12.3269	-0.765812	0.00914166
C21orf63	-9.94888	-0.953442	0.063166
C21orf67	-11.9727	-0.236744	0.230181
C21orf7	-10.7449	-0.19277	-0.047727
C21orf88	-12.2746	-1.55371	0.229401
C21orf91	-12.0054	0.725734	-0.0519508
C22orf13	-8.71662	-0.19994	0.190468
C22orf15	-13.1224	-0.840715	0.117318
C22orf23	-11.5576	0.264835	0.176385
C22orf24	-12.6007	-1.0462	0.196448
C22orf25	-9.3865	-0.375016	0.0640302
C22orf26	-12.8799	-1.2912	0.388582
C22orf28	-10.5653	0.248734	0.0492709
C22orf29	-16.1469	-0.295665	0.857005
C22orf31	-13.6954	-2.73729	0.947453
C22orf32	-11.1671	-0.400693	0.119587
C22orf33	-12.522	-1.38602	-0.0131979
C22orf39	-11.6207	-0.15659	-0.131252
C22orf40	-12.1178	-1.08751	0.258673
C22orf42	-12.7624	-0.740749	0.0757494
C22orf43	-12.0611	-0.825012	0.103278
C2CD2	-9.52277	-0.10621	-0.0331321
C2CD3	-10.382	-0.197204	-0.0112206
C2orf15	-17.8321	-0.697977	2.14824
C2orf16	-13.288	-0.856664	0.6245
C2orf18	-8.83014	0.0366664	0.0407026
C2orf27A	-10.3718	-0.395306	0.168158
C2orf28	-9.44548	0.0305196	0.0531666
C2orf29	-10.2734	0.218534	0.148202
C2orf40	-12.7566	-0.934381	0.166323
C2orf42	-10.8343	-0.259538	-0.0938265
C2orf43	-10.391	0.0351783	-0.0809226
C2orf44	-12.0954	-0.519526	0.0996106
C2orf47	-11.3002	0.0578186	0.139185
[truncated: 15,130 more rows]

## Sheet: Sheet1_3
(Intercept)	Subtype	Virus
A1BG	-11.6935	-1.31753	0.45428
A1CF	-11.7022	-0.588654	0.228918
A2LD1	-12.5823	-0.671101	-0.0825797
A2M	-6.94038	0.293481	0.129706
A2ML1	-11.5871	-0.812495	0.170911
A4GALT	-11.4718	-1.06437	0.290319
A4GNT	-13.114	-0.500248	-0.202636
AAAS	-10.5703	-0.481361	0.0639159
AACS	-10.2796	-0.687669	0.0820763
AADAC	-13.2626	-1.44438	0.037406
AADACL2	-12.83	-1.05946	-0.0607855
AADACL3	-12.5424	-1.59088	0.409247
AADACL4	-11.9868	-1.2644	0.028943
AADAT	-12.4968	-0.945349	0.0302848
AAK1	-8.92905	0.0488927	0.0773453
AAMP	-9.28425	-0.319642	-0.0765188
AANAT	-13.3698	-0.464918	0.261373
AARS	-9.12951	-0.233749	0.361036
AARS2	-11.1951	-0.551004	0.172211
AARSD1	-11.1338	0.0914889	0.0495801
AASDH	-10.9909	0.0114954	-0.280625
AASDHPPT	-10.6685	0.688284	-0.443319
AASS	-11.4995	-1.0263	-0.141239
AATF	-10.208	-0.282452	0.238517
AATK	-10.8755	-1.21041	0.322635
ABAT	-10.0102	-0.715518	0.27705
ABCA1	-7.57656	0.312284	-0.0009924
ABCA10	-11.4031	-0.703346	0.0367573
ABCA12	-10.6366	-0.483074	-0.306478
ABCA13	-9.24428	-0.840627	0.112276
ABCA2	-11.1511	-0.82465	0.30326
ABCA3	-10.824	-1.03508	0.182658
ABCA4	-10.1482	-1.20598	0.0330792
ABCA5	-10.8936	0.505348	-0.00558248
ABCA6	-11.3602	-0.339807	0.0604508
ABCA7	-10.6249	-0.69605	-0.0168491
ABCA8	-11.5305	-1.1814	0.300964
ABCA9	-11.5368	-0.560276	0.0370731
ABCB1	-10.6158	-0.764422	-0.0083567
ABCB10	-10.081	0.266614	-0.160007
ABCB11	-11.0455	-0.624755	-0.442104
ABCB4	-11.0427	0.0866868	-0.0483323
ABCB5	-11.4416	-0.447082	-0.045776
ABCB6	-11.9157	-0.937732	0.322468
ABCB7	-9.86677	0.0822636	-0.242197
ABCB8	-10.1334	-0.428242	0.0785656
ABCB9	-10.9313	-0.894673	0.238319
ABCC1	-8.53677	-0.156627	0.164913
ABCC10	-10.3165	-0.627524	-0.17952
ABCC11	-10.8717	-1.12174	0.190702
ABCC12	-10.9359	-0.999241	0.0559011
ABCC2	-11.2484	-0.595686	0.237952
ABCC3	-9.79061	-0.435415	0.248095
ABCC4	-9.7552	-0.670724	0.144963
ABCC5	-9.64313	-0.0671277	-0.0616201
ABCC6	-10.3643	-0.788113	0.143808
ABCC8	-10.1288	-1.34614	-0.0351771
ABCC9	-11.0297	-1.00857	0.119656
ABCD1	-10.0133	-0.318946	0.172425
ABCD2	-11.9772	-0.709966	0.0134192
ABCD3	-10.2426	0.202141	-0.0581599
ABCD4	-10.958	-0.00135201	-0.210891
ABCE1	-9.75038	0.646963	-0.320399
ABCF2	-10.7186	-0.192476	0.308251
ABCF3	-9.79965	-0.267983	0.0106834
ABCG1	-9.45114	-0.630641	0.281381
ABCG2	-11.1444	0.236921	-0.127285
ABCG4	-11.9746	-1.31586	-0.0353598
ABCG5	-12.6036	-0.775411	-0.0212278
ABCG8	-11.7862	-1.10174	0.0662258
ABHD1	-12.7555	-0.557289	-0.0726964
ABHD10	-10.6034	0.319459	0.0729284
ABHD11	-12.5144	-0.473183	0.240381
ABHD12	-8.35049	0.0654965	-0.11857
ABHD12B	-11.4629	-0.948902	0.0583371
ABHD13	-10.7261	0.76871	0.116782
ABHD14A	-12.2226	-0.548289	-0.228306
ABHD14B	-10.4684	0.145472	-0.314601
ABHD15	-11.2973	-0.346599	0.140073
ABHD2	-7.34994	0.341444	-0.0833902
ABHD3	-10.3699	-0.0730061	-0.229437
ABHD4	-9.86785	-0.0872053	0.305054
ABHD5	-11.0017	0.425049	0.041522
ABHD6	-9.92118	-0.0756191	-0.0798609
ABHD8	-10.4702	-0.750688	-0.143425
ABI1	-8.32004	0.366437	-0.0951333
ABI2	-10.2539	-0.026276	-0.0359458
ABI3	-11.2164	-0.657215	0.0175938
ABI3BP	-10.4142	-0.346685	0.0076287
ABL1	-9.3732	-0.251533	0.250146
ABL2	-8.63604	0.862411	0.215965
ABLIM1	-9.96855	-0.553843	0.0816167
ABLIM2	-9.44291	-1.51416	0.178671
ABLIM3	-9.91739	-0.591157	0.0144242
ABP1	-12.0477	-1.15965	0.314981
ABR	-8.21584	-0.293328	0.380608
ABRA	-12.9367	-0.659137	0.314676
ABT1	-11.1092	-0.173456	0.219972
ABTB1	-9.90622	-0.491699	-0.0510963
ABTB2	-9.76439	-0.825866	0.646747
ACAA1	-9.31201	-0.186955	0.167196
ACAA2	-8.93068	0.498993	-0.362706
ACACA	-9.53887	-0.233305	-0.0983116
ACACB	-10.0113	-0.784172	0.114369
ACAD10	-10.4869	-0.400044	0.0165151
ACAD11	-10.1722	-0.129728	-0.0885571
ACAD8	-10.6774	-0.0463725	-0.239794
ACAD9	-10.5945	-0.249172	0.13079
ACADL	-12.3244	-1.11119	0.546596
ACADM	-9.68802	0.44192	-0.272611
ACADS	-10.453	-0.65481	-0.219642
ACADSB	-10.0868	0.195463	-0.0837858
ACADVL	-8.46822	-0.226175	0.113057
ACAN	-10.6354	-1.42961	0.0497082
ACAP1	-11.4095	-1.20003	0.131309
ACAP2	-8.54348	0.456732	-0.161958
ACAP3	-11.0869	-0.858581	0.397711
ACAT1	-10.9051	-0.0429226	0.373819
ACAT2	-8.82024	0.360436	-0.127044
ACBD3	-10.0408	0.187801	0.207082
ACBD4	-11.642	-0.652022	-0.242238
ACBD5	-10.0774	0.453033	-0.0703853
ACBD6	-9.81754	-0.219564	-0.0251988
ACBD7	-13.5377	-0.257002	-0.794067
ACCN1	-7.98585	-0.915329	0.075749
ACCN2	-11.2423	-1.08055	0.179444
ACCN3	-11.9831	-0.758959	0.173234
ACCN4	-10.947	-2.05551	0.147669
ACCN5	-12.3549	-0.650598	-0.000602246
ACCS	-10.958	-0.48763	-0.143359
ACCSL	-13.1605	-0.671409	-0.197285
ACD	-12.0341	-0.33362	0.115488
ACE	-10.7069	-0.731482	0.218489
ACE2	-12.6635	-0.618654	-0.107488
ACER1	-11.8165	-1.36439	0.645064
ACER2	-11.0786	-0.212802	-0.0286723
ACER3	-9.59399	0.22859	-0.0771962
ACHE	-13.2802	-1.33718	-0.0448994
ACIN1	-9.64074	0.0257116	0.240623
ACLY	-9.2189	-0.0372688	0.0313175
ACMSD	-11.2009	-0.107399	-0.0675429
ACN9	-10.4355	-0.369416	-0.370486
ACO1	-8.68568	0.397919	0.217995
ACO2	-9.03386	-0.216419	-0.211803
ACOT11	-10.1372	-0.793126	0.102827
ACOT12	-11.2854	-1.20694	0.0137136
ACOT13	-9.79428	0.209707	-0.0251582
ACOT2	-8.98801	-0.218282	-0.170389
ACOT4	-10.7568	0.0386003	-0.318241
ACOT6	-13.5008	-1.36317	-0.0232419
ACOT7	-9.702	-1.08613	0.323462
ACOT8	-11.2028	-0.289026	0.34126
ACOT9	-10.3478	-0.0939363	0.359355
ACOX1	-8.86612	0.286455	-0.220887
ACOX2	-11.107	-0.559066	-0.133892
ACOX3	-9.80804	-0.610215	0.130884
ACOXL	-9.19101	-1.04869	0.0879427
ACP1	-10.5818	0.0985604	0.214502
ACP2	-8.84648	-0.112673	0.118672
ACP5	-6.53802	-0.171585	0.0235351
ACP6	-10.9835	-0.199076	-0.25812
ACPL2	-10.9127	-0.604262	0.0573215
ACPP	-11.2555	0.165064	-0.166445
ACPT	-12.3685	-1.83119	0.602472
ACR	-12.2312	-2.41372	0.939111
ACRBP	-11.624	-0.476737	-0.262338
ACRC	-12.2259	-0.638373	0.591372
ACRV1	-14.0383	-1.46251	1.30006
ACSBG1	-11.084	-1.13605	0.196144
ACSBG2	-11.3841	-0.862867	-0.16382
ACSF2	-9.66605	-0.214156	0.00384589
ACSF3	-9.80443	-0.665169	0.189017
ACSL1	-7.73993	0.348285	-0.120556
ACSL3	-9.18478	0.419716	-0.0766143
ACSL4	-8.80369	0.578588	-0.118212
ACSL5	-9.7186	0.304699	-0.0151266
ACSL6	-10.8911	-1.15374	0.142338
ACSM1	-10.9968	-0.747563	0.00137576
ACSM2A	-12.3099	-0.309421	-0.250298
ACSM2B	-11.5167	-1.18118	0.074415
ACSM3	-12.3531	0.313335	-0.2695
ACSM4	-12.5556	-0.711037	-0.254454
ACSM5	-11.3973	-0.553611	-0.00485006
ACSS1	-10.3373	-0.988734	0.075207
ACSS2	-8.89935	-0.0668691	0.0357928
ACSS3	-10.912	-0.570137	-0.0552194
ACTA1	-13.5986	-1.83171	-4.03402
ACTA2	-10.9423	-0.175311	0.177198
ACTB	-5.81728	-0.115231	-0.124872
ACTBL2	-13.7989	-1.75822	0.355411
ACTC1	-13.2123	-0.495888	-0.426842
ACTG1	-7.39247	-0.0777892	-0.119051
ACTG2	-12.1683	-0.986516	0.20284
ACTL6A	-11.7814	0.528666	0.0983527
ACTL6B	-12.1829	-1.86304	0.916574
ACTL7A	-14.4937	-0.86033	-0.19209
ACTL7B	-13.9443	-5.21155	2.62072
ACTL8	-13.5902	-1.17619	0.11504
ACTN1	-7.47946	-0.159636	0.128317
ACTN2	-11.0881	-0.902288	0.0387519
ACTN4	-9.24084	-0.363497	0.339074
ACTR10	-9.44436	0.340624	-0.163258
ACTR1A	-8.54695	0.0656441	-0.135964
ACTR1B	-9.29538	-0.29743	0.0132229
ACTR2	-8.41093	0.474391	0.0492976
ACTR3	-8.10442	0.347477	0.164067
ACTR3B	-10.6204	-0.735612	-0.0544526
ACTR5	-10.6734	-0.230525	-0.315759
ACTR6	-11.5757	0.415201	-0.264597
ACTR8	-11.0229	0.394129	-0.0403626
ACTRT1	-15.2406	-0.998237	-4.32329
ACTRT2	-14.6003	-1.38212	0.400809
ACVR1	-9.71465	0.280244	0.0861406
ACVR1B	-10.5779	-0.420609	0.298565
ACVR1C	-11.4881	-0.58049	-0.108616
ACVR2A	-9.6854	0.260282	-0.251792
ACVR2B	-11.0803	-0.441954	0.115408
ACVRL1	-11.2011	-1.0492	0.288632
ACY1	-10.8805	-0.586604	-0.00857761
ACY3	-12.3754	-1.48161	-0.478642
ACYP1	-12.5393	0.0668521	0.124903
ACYP2	-9.95683	-0.313414	0.120253
ADA	-10.8377	-0.81264	0.34876
ADAD1	-11.7114	-1.02074	-0.0215575
ADAD2	-12.6267	-2.72831	1.06811
ADAL	-12.6071	-0.343793	0.042562
ADAM10	-8.35503	0.41913	0.0056487
ADAM11	-11.6048	-1.76835	0.40434
ADAM12	-9.28152	-0.957408	0.0978466
ADAM15	-9.34178	-0.459906	-0.0251616
ADAM17	-9.24022	0.465122	0.0501203
ADAM18	-10.7483	-0.70168	-0.371831
ADAM19	-10.4908	-1.05028	0.299569
ADAM2	-11.5868	-0.729035	-0.20095
ADAM20	-13.2772	-0.29495	0.261694
ADAM21	-14.5117	-0.423702	-0.175538
ADAM22	-10.4813	-0.625172	0.0189641
ADAM23	-10.6096	-0.76954	-0.109
ADAM28	-9.6176	0.261798	0.266105
ADAM29	-11.9125	-0.498747	-0.507605
ADAM30	-14.0233	-1.22541	0.0832173
ADAM32	-10.1991	-0.870822	-0.0226037
ADAM33	-12.0356	-1.41419	-0.119131
ADAM7	-11.7947	-1.11944	0.183592
ADAM9	-8.79199	0.317411	0.283366
ADAMDEC1	-7.98038	0.706913	-0.124669
ADAMTS1	-13.5851	-0.174516	-1.73988
ADAMTS10	-11.1808	-1.20733	-0.161186
ADAMTS12	-9.62183	-0.820911	0.0496964
ADAMTS13	-10.8738	-1.46277	0.319011
ADAMTS14	-10.1751	-1.38847	-0.0294857
ADAMTS15	-11.793	-0.732012	-0.338244
ADAMTS16	-10.0847	-1.15217	0.148207
ADAMTS17	-9.21761	-1.19618	0.227028
ADAMTS18	-10.6521	-0.835818	0.0378191
ADAMTS19	-10.4219	-0.559647	-0.168325
ADAMTS2	-9.4888	-1.4508	0.0583416
ADAMTS20	-10.8035	-1.00588	0.026112
ADAMTS3	-10.4815	-0.75815	0.160618
ADAMTS4	-12.5861	-1.34524	0.654874
ADAMTS5	-11.9495	-1.03419	0.843509
ADAMTS6	-10.1553	-0.513462	-0.305155
ADAMTS7	-10.4481	-1.84046	0.141501
ADAMTS8	-11.8214	-1.34507	0.190093
ADAMTS9	-10.5263	-0.739026	-0.23829
ADAMTSL1	-9.53444	-0.829287	0.0400699
ADAMTSL2	-10.8818	-1.87566	0.060097
ADAMTSL3	-9.62023	-0.889496	-0.0582074
ADAMTSL4	-11.2973	-1.05941	0.709026
ADAMTSL5	-12.7313	-1.66388	0.298504
ADAP1	-10.5588	-1.24041	0.149215
ADAP2	-9.71339	0.135797	0.0919198
ADAR	-8.21552	0.19958	0.27338
ADARB1	-9.68966	-0.464216	0.170053
ADARB2	-8.58805	-1.28349	0.280584
ADAT1	-11.2668	-0.134207	0.159919
ADAT2	-11.8165	0.168641	-0.126999
ADAT3	-20.5832	6.78485	-1.22793
ADC	-11.4516	-1.28018	0.43424
ADCK1	-9.97122	-0.676977	0.11176
ADCK2	-9.3847	-0.179261	-0.189646
ADCK4	-11.1679	-1.16966	0.102582
ADCK5	-11.5438	-1.42577	0.52054
ADCY1	-10.188	-1.0888	0.151935
ADCY10	-10.819	-0.509524	-0.0193553
ADCY2	-9.40574	-1.00804	0.0137949
ADCY3	-7.84264	-0.146551	0.0438421
ADCY4	-11.2758	-0.706899	0.348962
ADCY5	-9.7989	-1.20074	0.0305282
ADCY6	-11.4892	-1.04783	-0.104071
ADCY7	-8.86199	-0.282353	0.153713
ADCY8	-9.78139	-0.555379	0.151324
ADCY9	-10.0837	-0.859779	0.261066
ADCYAP1	-13.177	-1.05988	-0.629705
ADCYAP1R1	-10.5931	-1.50922	0.50103
ADD1	-9.95463	-0.0998496	0.339273
ADD2	-10.2775	-0.757766	0.312336
ADD3	-9.81489	0.384035	0.0261289
ADH1A	-13.6454	-0.514629	-0.669409
ADH1B	-13.4028	-0.787669	0.258743
ADH4	-13.061	-0.579899	-0.499816
ADH5	-9.29152	0.391143	-0.306818
ADH6	-13.3595	-0.334263	-0.312538
ADH7	-12.5287	-1.23647	0.139431
ADHFE1	-11.4352	-0.748173	0.185839
ADI1	-10.0837	0.0646056	-0.158359
ADIG	-12.8918	-1.35457	-0.417077
ADIPOQ	-12.7907	-0.6647	0.0626201
ADIPOR1	-8.32943	0.211011	0.0893936
ADIPOR2	-9.99672	0.0252102	0.0189923
ADK	-8.89627	-0.153884	0.0931011
ADM	-11.0593	0.434656	0.079226
ADM2	-10.8596	-0.669217	0.146698
ADNP	-10.0729	0.318278	-0.0193089
ADNP2	-9.80779	0.468218	-0.00474631
ADO	-9.27546	0.565839	-0.108838
ADORA1	-11.2813	-1.41833	0.111246
ADORA2A	-12.0211	-1.13386	0.585981
ADORA2B	-11.4696	0.309082	-0.271876
ADORA3	-11.0777	-0.516414	-0.190908
ADPGK	-8.73893	0.186069	-0.0923075
ADPRH	-10.0286	0.229503	-0.0327938
ADPRHL1	-11.4811	-1.4545	0.121617
ADPRHL2	-10.3796	-0.00549351	0.157183
ADRA1A	-10.6635	-0.957524	0.287759
ADRA1B	-11.2136	-0.686618	-0.137568
ADRA1D	-11.5904	-1.37782	0.382594
ADRA2A	-13.7678	-1.35763	-0.0490259
ADRA2B	-8.73684	-0.259589	-0.167602
ADRA2C	-15.5121	-0.625971	0.607845
ADRB1	-15.2403	-0.294346	-4.93492
ADRB2	-14.0651	0.489715	-0.174159
ADRB3	-13.5082	-0.654304	-1.36965
ADRBK1	-9.28205	-0.447507	0.187862
ADRBK2	-8.39505	-0.0196868	0.10623
ADRM1	-9.34573	-0.341153	0.0152504
ADSL	-10.2732	0.138054	-0.0960876
ADSS	-9.56885	0.556612	-0.167488
ADSSL1	-11.4411	-1.42284	-0.0124265
AEBP1	-12.403	-1.21323	-0.00794828
AEBP2	-8.98263	-0.0155715	-0.0868991
AEN	-10.3912	0.126639	0.083849
AES	-8.24201	-0.386988	0.0268072
AFAP1	-10.0021	-0.907494	0.126711
AFAP1L1	-9.09368	0.0981924	0.207871
AFAP1L2	-10.3524	-1.07568	0.0183999
AFF1	-8.60719	0.176155	0.0371003
AFF2	-10.0519	-0.708463	0.0529092
AFF3	-8.97019	-0.906653	0.0196142
AFF4	-8.27651	0.716684	0.148747
AFG3L2	-10.0913	-0.0518446	0.212647
AFM	-13.0904	-0.72356	-0.336543
AFMID	-11.1384	-0.462412	0.271397
AFP	-13.4487	-0.951533	-0.0534932
AFTPH	-9.54308	0.556854	-0.110902
AGA	-10.2298	0.340092	-0.259081
AGAP1	-8.63045	-1.15597	0.0680777
AGAP2	-11.1919	-1.15516	0.530369
AGAP3	-9.0083	-0.48452	0.0624289
AGAP4	-15.7472	0.8174	-0.502213
AGAP5	-12.5467	-0.39779	0.743993
AGAP6	-13.0838	-0.154107	0.182115
AGAP7	-13.9346	-0.272402	-0.0464091
AGBL1	-8.65741	-0.861062	-0.0115424
AGBL2	-11.7669	-0.62903	-0.0664196
AGBL3	-10.7397	-0.60123	0.00961574
AGBL4	-8.01395	-0.830444	0.0156895
AGBL5	-11.0921	-0.129207	0.125514
AGFG1	-9.5233	0.549607	-0.162105
AGFG2	-11.2657	-0.601876	0.156716
AGGF1	-10.9127	0.340269	-0.0880746
AGK	-10.1703	-0.137655	-0.0473364
AGL	-10.7337	0.273426	-0.137429
AGMAT	-12.749	-0.853679	0.197038
AGPAT2	-9.85177	-0.543612	-0.223931
AGPAT3	-9.04178	-0.500896	0.198938
AGPAT4	-9.33311	-0.0181524	0.256
AGPAT5	-11.5194	-0.492436	0.382522
AGPAT6	-9.44605	0.0528699	0.181093
AGPAT9	-9.35283	0.47435	-0.286239
AGPS	-8.72132	0.266984	-0.0787852
AGR2	-13.7835	0.0838874	-1.37686
AGR3	-12.8158	-0.924268	-0.0186666
AGRN	-9.73085	-0.927687	0.519484
AGRP	-14.1495	-1.34534	0.832078
AGT	-12.2557	-1.5393	0.0745165
AGTPBP1	-9.39984	0.469996	-0.156775
AGTR1	-12.186	-1.0863	0.451617
AGTR2	-15.5796	-1.98511	1.24891
AGTRAP	-9.61338	-0.456398	-0.188783
AGXT	-12.1264	-2.22576	0.322615
AGXT2	-11.5748	-0.741966	-0.107802
AGXT2L1	-12.9621	-0.756748	0.125666
AGXT2L2	-9.78436	-0.237955	0.0578174
AHCTF1	-9.88703	0.497484	0.108494
AHCY	-9.76393	-0.238321	0.166583
AHCYL1	-8.36003	0.568576	-0.131595
AHCYL2	-9.55581	-0.0376202	0.0126916
AHDC1	-10.3402	-1.18406	0.477875
AHI1	-9.52744	0.397759	-0.0476908
AHNAK	-6.42779	0.176531	0.241979
AHNAK2	-10.9148	-0.792434	0.0777561
AHR	-8.5235	0.557777	-0.0974967
AHRR	-9.63242	-1.01359	0.336493
AHSA1	-10.8275	0.232793	0.0428759
AHSA2	-11.0944	0.0729202	-0.0303818
AHSG	-13.1512	-0.568572	-0.0147174
AICDA	-12.5236	-0.825859	0.331392
AIDA	-10.7627	0.83206	0.609949
AIF1L	-11.5717	-1.39991	-0.00848423
AIFM1	-11.5781	0.0631286	0.065867
AIFM2	-10.4661	-0.260828	0.287337
AIFM3	-11.6722	-1.31866	-0.0606963
AIG1	-9.35764	-0.620119	-0.0569151
AIM1	-9.37245	0.357365	0.184423
AIM1L	-12.1481	-0.58068	-0.057516
AIM2	-13.4913	0.309463	1.21174
AIP	-10.2664	-0.647198	0.118187
AIPL1	-12.6716	-1.25511	0.225509
AIRE	-12.6755	-1.81369	-0.2055
AJAP1	-9.99815	-1.37197	0.133013
AK1	-11.4275	-0.951485	0.158844
AK2	-9.91384	0.0648576	0.0182639
AK3	-9.70052	0.485295	-0.154897
AK5	-9.79663	-0.571883	0.260327
AK7	-10.9362	-1.05263	0.130964
AKAP1	-10.8898	-0.615456	0.326086
AKAP10	-9.82293	0.201052	-0.1155
AKAP11	-9.98122	0.376701	0.0707713
AKAP12	-10.9032	-0.837785	0.0675737
AKAP13	-8.37466	-0.0914401	0.50569
AKAP14	-12.9372	-0.594439	-0.291674
AKAP2	-14.9105	2.54102	-0.805305
AKAP3	-12.3512	-0.347943	-0.173108
AKAP4	-13.7147	-1.28351	0.116419
AKAP5	-12.8727	0.405364	0.120773
AKAP6	-9.11455	-0.236384	0.0137095
AKAP7	-10.4078	-0.424847	0.239767
AKAP8	-10.8034	-0.450432	0.299931
AKAP8L	-10.2544	-0.124458	0.384021
AKAP9	-9.90957	0.077814	0.163562
AKIRIN1	-9.94208	0.430323	0.286832
AKIRIN2	-9.70315	0.377254	0.0480789
AKNA	-9.88879	-0.757146	0.359104
AKR1A1	-8.50732	-0.0817272	-0.18451
AKR1B1	-9.29346	0.137582	-0.197707
AKR1B10	-12.7766	-1.13551	0.54446
AKR1C1	-13.26	-0.295251	-0.0806499
AKR1C2	-11.822	-0.805239	0.198419
AKR1C3	-13.2699	0.255467	0.0290444
AKR1C4	-12.6221	0.0925612	-0.277602
AKR1CL1	-12.577	-0.668682	-0.495689
AKR1D1	-12.2046	-0.660674	-0.415989
AKR7A2	-9.48128	-0.169925	-0.211391
AKR7A3	-12.6041	-1.10655	0.227232
AKR7L	-12.7366	-0.417999	-0.0100384
AKT1	-9.81364	-0.702314	0.392218
AKT1S1	-11.0706	-0.782401	0.282468
AKT2	-9.40652	-0.441775	0.253552
AKT3	-8.84161	0.0786714	-0.0722877
AKTIP	-11.0281	0.144054	0.021331
ALAD	-11.228	-0.240674	-0.285779
ALAS1	-10.6135	0.119436	-0.0988835
ALAS2	-12.803	-0.404185	-0.516152
ALB	-13.2501	-1.50164	0.0782909
ALCAM	-6.70677	0.694208	-0.065389
ALDH16A1	-10.2671	-0.876721	-0.0466631
ALDH18A1	-10.9802	-0.642788	0.47368
ALDH1A1	-9.27212	0.36997	-0.317119
ALDH1A2	-10.3238	-0.0908832	0.141229
ALDH1A3	-11.2419	-0.942943	0.244066
ALDH1B1	-12.7123	-0.843089	0.313067
ALDH1L1	-10.7632	-1.33222	0.100738
ALDH1L2	-9.88246	-0.0146601	0.289033
ALDH2	-8.66497	-0.207888	-0.0706991
ALDH3A1	-12.2438	-1.29792	-0.424668
ALDH3A2	-9.58918	0.6113	-0.210504
ALDH3B2	-11.6473	-1.44685	0.249031
ALDH4A1	-10.3124	-0.732327	0.112518
ALDH5A1	-10.1033	-0.0558368	0.277239
ALDH6A1	-11.6478	0.0879966	0.0854858
ALDH7A1	-11.3514	-0.352943	-0.0937538
ALDH8A1	-11.9137	-1.01525	0.507799
ALDH9A1	-8.96418	0.302527	-0.333047
ALDOA	-7.13597	-0.214507	-0.20511
ALDOB	-12.6143	-1.22609	0.466658
ALDOC	-12.4979	-0.317083	0.109206
ALG1	-10.5597	-0.016231	-0.0686523
ALG10	-12.1555	0.645633	-0.437348
ALG10B	-11.5839	0.612558	-0.18413
ALG11	-11.7274	-0.243085	0.215865
ALG12	-11.2542	-0.808479	0.208944
ALG13	-11.4735	0.411556	-0.0869102
ALG14	-10.6658	-0.30662	-0.211888
ALG1L	-12.2352	-1.6498	0.810898
ALG2	-10.312	0.626474	-0.22611
ALG3	-10.6438	0.187396	-0.230942
ALG5	-10.6205	0.533428	-0.190925
ALG6	-11.4128	-0.0401426	-0.0671563
ALG8	-10.0897	0.267896	-0.307682
ALG9	-9.97594	0.205954	-0.21676
ALK	-8.47255	-1.06816	0.100758
ALKBH1	-11.1149	0.125895	-0.00700329
ALKBH2	-12.686	-0.477852	-0.276801
ALKBH3	-10.9174	0.165338	0.0673351
ALKBH4	-12.2027	-1.18933	0.349258
ALKBH5	-9.59595	-0.213267	0.0985779
ALKBH6	-11.4367	-0.646707	-0.152355
ALKBH7	-10.1741	-1.17128	-0.340361
ALKBH8	-11.1317	-0.340897	-0.0400517
ALLC	-11.4093	-1.02481	-0.0321357
ALMS1	-9.84092	0.142806	-0.0304039
ALOX12	-11.5351	-0.647378	0.352108
ALOX12B	-11.7821	-1.98209	0.156691
ALOX15	-12.4178	-2.20721	0.77907
ALOX15B	-10.2056	-0.366376	-0.320518
ALOX5	-9.95954	-0.546242	0.0747661
ALOX5AP	-11.1886	-0.252547	-0.0293647
ALOXE3	-11.7695	-1.17393	-0.426765
ALPI	-13.1405	-2.45451	0.633655
ALPK1	-8.85341	-0.14205	-0.0859051
ALPK2	-10.0577	-1.07084	0.0623208
ALPK3	-10.737	-0.454962	0.378428
ALPL	-10.3583	-1.2039	0.296744
ALPP	-14.1972	-0.837661	0.40653
ALPPL2	-13.8483	-1.58789	0.246094
ALS2	-10.784	-0.0211848	-0.0347245
ALS2CL	-10.9592	-1.14723	-0.00921448
ALS2CR11	-10.7629	-0.861991	0.0202092
ALS2CR12	-11.0521	-0.84074	0.15474
ALS2CR8	-11.2127	-0.062158	-0.0425652
ALX1	-13.44	-0.611505	-0.7845
ALX3	-11.9035	-1.19617	0.0956502
ALX4	-10.9636	-1.283	0.309294
AMACR	-11.218	0.182487	-0.0514542
AMBN	-13.1946	-1.23963	0.567113
AMBP	-11.7847	-1.37253	0.250453
AMBRA1	-9.34173	-0.241272	0.195975
AMD1	-9.36009	0.707218	-0.333031
AMDHD1	-10.7664	0.139988	-0.0767906
AMDHD2	-9.95801	-0.751162	-0.115501
AMELY	-15.6124	0.967472	-1.47004
AMFR	-7.58328	0.171666	-0.265609
AMH	-13.7632	-3.63373	-2.43211
AMHR2	-12.4436	-1.11895	-0.497043
AMICA1	-9.79728	-0.213058	-0.0385867
AMIGO1	-13.3958	0.0112531	-0.0228215
AMIGO2	-13.4716	0.204752	0.0444525
AMMECR1	-10.9057	-0.18621	0.134887
AMMECR1L	-12.0489	0.393816	-0.0562861
AMN	-12.5431	-1.65662	-0.301956
AMN1	-11.2167	-0.526888	0.151973
AMOT	-11.7595	-0.821167	-0.0450401
AMOTL1	-10.6478	-0.995322	0.214929
AMOTL2	-11.9464	-1.30178	0.50525
AMPD1	-12.808	-0.926972	-0.429433
AMPD2	-9.91643	-0.217935	-0.11058
AMPD3	-8.22921	0.340154	0.0418345
AMPH	-10.0347	-0.758711	-0.00089171
AMT	-12.0428	-0.444243	-0.140381
AMTN	-13.68	-0.0631784	-0.362441
AMY1A	-14.6372	-0.022824	0.0871287
AMY1C	-13.714	-1.73783	-0.153932
AMY2A	-14.768	0.617617	-0.196642
AMY2B	-11.0896	0.0777906	0.345716
AMZ1	-9.71032	-0.362499	0.180954
AMZ2	-9.35269	0.566907	-0.140455
ANAPC1	-9.72979	0.0629597	-0.025024
ANAPC10	-10.1179	-0.112819	-0.0827972
ANAPC11	-10.5569	-0.189407	-0.317401
ANAPC13	-11.0127	0.914194	-0.371115
ANAPC2	-10.7195	-0.530067	0.191856
ANAPC4	-10.3891	0.313426	-0.0627743
ANAPC5	-10.5923	-0.0438106	-0.191006
ANAPC7	-9.46098	0.222752	-0.136174
ANG	-13.7067	-2.22457	0.697865
ANGEL1	-9.10746	-0.167668	-0.130324
ANGEL2	-11.3062	0.278554	0.169082
ANGPT1	-10.5621	-0.715884	-0.00270927
ANGPT4	-10.6647	-1.21932	0.424384
ANGPTL4	-12.5735	-0.698367	0.569945
ANGPTL5	-12.8914	-0.41944	-0.259371
ANGPTL6	-11.1697	-0.335825	-0.232157
ANK1	-9.52273	-1.04013	0.0982629
ANK2	-9.03016	-0.335645	0.0249685
ANK3	-9.93427	-0.762978	-0.155505
ANKAR	-11.3192	-0.234622	0.0756368
ANKDD1A	-10.5779	-0.319493	0.232188
ANKFN1	-9.63816	-0.906859	-0.069791
ANKFY1	-9.6082	0.0875294	0.239514
ANKH	-9.07952	0.0524512	0.053277
ANKHD1	-11.5438	0.1062	0.657645
ANKIB1	-9.71071	0.346662	0.00924725
ANKK1	-12.4448	-0.876181	-0.0289829
ANKLE1	-13.2551	-0.483418	-1.08883
ANKLE2	-9.68275	0.15046	0.311609
ANKMY1	-10.3258	-0.931487	0.17796
ANKMY2	-10.0698	0.253118	-0.116343
ANKRA2	-11.0458	0.492799	-0.368518
ANKRD1	-13.4826	-0.151303	0.438569
ANKRD10	-8.84595	0.37222	0.00168241
ANKRD11	-8.94639	-0.719662	0.204841
ANKRD12	-9.5431	0.306417	-0.123079
ANKRD13A	-9.17488	0.417259	-0.245643
ANKRD13B	-12.3036	-1.21618	0.0289198
ANKRD13C	-10.1481	0.379869	-0.0533921
ANKRD13D	-10.9345	-0.520223	-0.11706
ANKRD16	-11.519	-0.480983	0.286279
ANKRD17	-8.78146	0.273818	-0.0148634
ANKRD18A	-11.7899	-0.942192	0.337379
ANKRD18B	-12.2702	-0.982409	0.372326
ANKRD2	-12.287	-1.08439	0.375
ANKRD20A1	-12.4829	0.158242	0.0258193
ANKRD20A2	-13.5056	0.431947	0.141117
ANKRD20A3	-12.858	-0.152945	0.0778258
ANKRD20A4	-11.8214	-0.0424921	0.0109257
ANKRD22	-12.5455	-0.132212	0.0433481
ANKRD23	-12.4547	-1.38021	0.393549
ANKRD24	-11.1264	-1.12984	0.173036
ANKRD26	-11.4286	-0.231823	0.0790146
ANKRD27	-10.1174	-0.226455	0.0530394
ANKRD28	-8.31971	0.418208	0.0107011
ANKRD29	-11.1672	-0.510788	-0.037656
ANKRD30A	-11.9536	-0.0473956	-0.627666
ANKRD30B	-11.4528	-0.69462	-0.00309366
ANKRD31	-10.7915	-0.739615	-0.017822
ANKRD32	-11.126	-0.0605917	-0.0146427
ANKRD33	-12.9736	-2.72959	0.435447
ANKRD33B	-10.57	-1.18967	0.566872
ANKRD34A	-12.897	-0.97254	0.107594
ANKRD34B	-13.2218	-0.636426	0.342208
ANKRD34C	-14.8817	-0.244977	-0.377585
ANKRD35	-12.6215	-0.683355	0.21309
ANKRD36	-10.3066	0.351331	-0.0879333
ANKRD37	-12.1236	-0.18022	-0.151566
ANKRD39	-12.6127	-0.470081	-0.0853838
ANKRD40	-10.9587	0.344422	-0.109358
ANKRD42	-10.9519	-0.150228	0.0469101
ANKRD43	-14.9862	-2.08037	0.744297
ANKRD44	-9.15761	-0.293411	-0.240929
ANKRD45	-11.4124	-0.97025	0.196327
ANKRD46	-11.6471	0.204607	0.119781
ANKRD49	-11.4542	1.03436	-0.36269
ANKRD5	-12.5939	-1.53784	0.736738
ANKRD50	-10.4128	0.39407	0.0110452
ANKRD52	-10.0604	-0.226506	0.173002
ANKRD53	-12.7835	-1.26212	0.61225
ANKRD54	-11.4566	-0.303166	-0.267266
ANKRD55	-10.7006	-0.782958	0.0453389
ANKRD56	-13.5502	-2.2506	0.565582
ANKRD57	-10.8085	0.255833	0.0830384
ANKRD58	-11.6028	-1.11692	-0.646614
ANKRD6	-9.70893	0.298923	-0.438697
ANKRD60	-12.2884	-1.2894	-0.292718
ANKRD62	-12.6798	-1.06835	0.439198
ANKRD7	-13.1584	-0.978458	-1.41731
ANKRD9	-11.4435	-0.712688	-0.409502
ANKS1A	-9.67996	-0.731119	0.253643
ANKS1B	-8.34133	-0.852002	0.00474913
ANKS3	-11.3256	-0.726616	0.0987224
ANKS4B	-12.942	-0.743388	0.39849
ANKS6	-10.5163	-0.828416	0.201392
ANKZF1	-11.1148	-0.902576	0.0379007
ANLN	-11.4622	-0.289124	0.104814
ANO1	-9.93392	-1.5235	0.302951
ANO10	-8.99636	-0.337053	-0.0869442
ANO2	-9.0439	-1.06702	0.0880783
ANO3	-10.0367	-0.851125	0.00104989
ANO4	-9.70905	-1.01969	-0.0242027
ANO5	-8.49662	0.528566	-0.199489
ANO6	-8.0941	0.422336	-0.00851204
ANO7	-11.2424	-1.25132	-0.404869
ANO8	-11.2733	-1.00248	0.260976
ANO9	-11.6953	-0.367117	-0.173055
ANP32A	-9.98681	-0.228042	0.175558
ANP32B	-10.546	-0.0475854	0.406058
ANP32D	-16.914	0.0393379	-5.10057
ANP32E	-10.7378	0.0898027	0.311018
ANPEP	-8.58955	-0.272599	0.198138
ANTXR1	-9.88005	-0.755152	-0.0134194
ANTXR2	-9.6254	0.256232	0.134367
ANTXRL	-10.6895	-1.26657	-0.00678648
ANXA1	-7.76507	0.825762	-0.0487164
ANXA10	-11.36	-0.69362	3.60668e-05
ANXA11	-7.45364	-0.172608	0.226296
ANXA13	-11.2228	-0.982221	-0.0351916
ANXA2	-5.95159	0.321785	-0.236288
ANXA3	-11.4041	-1.17307	0.324012
ANXA4	-10.1713	0.233126	0.475193
ANXA5	-7.54888	0.452387	-0.286654
ANXA6	-9.65504	-0.37265	0.103847
ANXA7	-9.03418	0.242692	-0.281863
ANXA8	-12.9394	-0.627302	-1.55811
ANXA8L1	-13.0007	-0.445371	-1.15553
ANXA8L2	-11.9016	-1.75566	0.57595
ANXA9	-11.3375	-0.0955806	0.215607
AOAH	-8.51145	-0.11493	-0.0694427
AOC2	-13.0062	-0.461031	0.0883132
AOC3	-12.2035	-1.65849	0.0533812
AOX1	-11.0144	-0.721232	0.111033
AP1B1	-8.87097	-0.324439	0.210022
AP1G1	-9.08124	0.511295	0.151922
AP1G2	-10.2657	-0.144623	-0.117286
AP1M1	-9.59178	-0.385808	-0.0309396
AP1M2	-12.0663	-0.69071	0.0846465
AP1S1	-10.3352	-0.248369	0.243867
AP1S2	-9.61304	0.828103	-0.2671
AP1S3	-10.6544	-0.121763	0.166882
AP2A1	-9.36325	-0.495658	0.0262535
AP2A2	-9.95093	-0.593168	0.0234378
AP2B1	-9.00899	0.329931	-0.0361941
AP2M1	-7.75533	0.0672067	-0.212951
AP2S1	-8.67662	-0.457809	-0.279533
AP3B1	-8.93093	0.112914	0.0838956
AP3B2	-10.7504	-1.53779	0.51372
AP3D1	-9.30516	-0.417301	0.462216
AP3M1	-9.77473	0.437058	-0.227208
AP3M2	-11.2157	-0.241019	0.0131874
AP3S1	-9.35094	0.380395	-0.212688
AP3S2	-9.49308	0.150354	-0.138218
AP4B1	-11.2454	0.171548	-0.299464
AP4E1	-10.208	0.196336	-0.129869
AP4M1	-12.149	-0.372874	-0.157873
AP4S1	-10.9955	-0.289187	-0.310583
APAF1	-10.5216	-0.154988	-0.299829
APBA1	-9.92028	-0.650558	0.245735
APBA2	-9.75674	-1.29186	0.213707
APBA3	-10.6511	-0.744843	0.0698144
APBB1	-10.7071	-0.592384	0.0756769
APBB1IP	-9.42972	-0.10073	-0.130673
APBB2	-8.92104	-0.317956	0.164303
APBB3	-11.5238	0.337406	0.140591
APC	-9.20694	0.296655	0.192187
APC2	-11.1689	-0.764763	0.265206
APCDD1	-11.633	-0.904085	-0.0942689
APCDD1L	-10.8479	-1.42409	0.25711
APCS	-14.4645	-4.44988	-1.62627
APEH	-9.71032	-0.289421	-0.0716562
APEX1	-11.3499	-0.186764	0.0706264
APEX2	-10.8369	-0.0713594	-0.141528
APH1A	-8.4393	-0.15542	-0.0742164
APH1B	-10.0812	0.126583	-0.18449
API5	-9.98359	0.57799	-0.0625701
APIP	-10.1953	0.196795	-0.207856
APITD1	-12.374	-0.270298	-0.0285353
APLF	-10.564	0.222385	-0.0777991
APLN	-12.4616	-1.33165	-0.0801268
APLNR	-13.1243	-1.78238	0.396461
APLP1	-12.3216	-1.34524	0.16714
APLP2	-6.91462	0.166162	0.268668
APOA1BP	-10.2907	-0.222206	-0.0956936
APOA2	-14.2537	-0.94772	0.902135
APOA4	-14.1865	-1.38872	-0.00685487
APOA5	-13.1953	-2.35457	1.00077
APOB	-11.7751	-1.085	-0.0271562
APOBEC1	-12.6305	-0.986148	-0.233301
APOBEC2	-12.2414	-0.846354	-0.0595391
APOBEC3A	-12.8691	-0.936069	0.333343
APOBEC3B	-14.7654	-0.583641	0.738017
APOBEC3C	-10.2142	-0.0625801	0.00255146
APOBEC3D	-11.3722	-0.743471	0.215043
APOBEC3F	-10.6803	-0.298463	0.287112
APOBEC3G	-10.7882	-0.282606	0.50201
APOBEC3H	-12.6956	-0.947697	0.442606
APOC1	-7.5802	0.0289991	-0.106805
APOC2	-9.59972	0.0339999	-0.197634
APOC4	-13.5966	0.163013	-0.338208
APOD	-12.3471	-0.341	-0.0818919
APOE	-6.49762	-0.965978	0.252176
APOF	-14.3738	-1.66046	1.12688
APOH	-13.0832	-0.740722	-0.00934822
APOL1	-11.3045	-0.570696	1.17307
APOL2	-10.2058	-0.0162299	0.919516
APOL3	-10.9106	-0.522415	0.431635
APOL4	-12.0127	-1.00144	0.261746
APOL5	-12.9893	-0.602011	-0.327847
APOL6	-8.77216	0.480536	0.422979
APOLD1	-11.5185	-0.626465	0.170049
APOO	-8.8862	0.265302	-0.294034
APOOL	-10.3403	0.347837	-0.245717
APP	-7.53866	0.137937	0.0280916
APPBP2	-9.79433	0.196161	-0.170661
APPL1	-9.42368	0.673072	-0.19825
APPL2	-9.91573	-0.0157462	0.0262771
APRT	-9.7983	-0.393766	-0.269275
APTX	-11.1811	0.138582	0.0128746
AQP10	-13.2205	-0.68259	0.0738417
AQP11	-12.8234	0.183905	-0.820725
AQP12A	-13.3331	-1.18571	-1.04942
AQP2	-15.9187	-0.810183	0.492991
AQP3	-12.582	-0.397124	-0.050548
AQP4	-13.2752	-1.17588	0.898456
AQP5	-12.3912	-0.990516	0.391643
AQP6	-12.5624	-1.51628	0.433832
AQP7	-10.9689	-1.1099	0.457243
AQP8	-12.721	-1.07684	0.377103
AQP9	-7.39206	0.534423	-0.111453
AQR	-9.74212	0.27771	-0.049781
AR	-10.8294	-1.09013	0.239321
ARAF	-10.6064	-0.394442	0.145134
ARAP1	-7.52693	-0.450634	0.111376
ARAP2	-9.24414	0.498959	1.07325
ARAP3	-10.4638	-0.829873	0.232583
ARC	-13.179	0.157788	0.316947
ARCN1	-9.4739	0.383805	0.184639
AREG	-13.6766	-0.872805	-0.592117
ARF1	-7.65858	-0.129387	-0.0767816
ARF3	-7.98018	-0.0297867	-0.0827254
ARF4	-9.32345	0.608832	-0.432653
ARF5	-9.62615	-0.138474	-0.139566
ARF6	-9.40401	0.272569	0.0928765
ARFGAP1	-9.89027	-0.457023	0.17332
ARFGAP2	-9.65339	-0.159436	-0.0652317
ARFGAP3	-9.44265	0.424764	-0.17555
ARFGEF1	-9.3431	0.513907	0.000584285
ARFGEF2	-8.44948	0.247849	0.150245
ARFIP1	-9.71896	0.0728495	-0.101599
ARFIP2	-10.3417	-0.147075	0.0248844
ARFRP1	-12.2403	-0.141755	-0.342661
ARG1	-14.4622	-0.567416	0.41968
ARG2	-9.55706	0.659628	-0.115616
ARGFX	-12.9893	-0.165326	-1.09147
ARGLU1	-10.0606	0.297333	-0.0290627
ARHGAP1	-10.056	-0.309342	-0.00164195
ARHGAP10	-8.56423	0.221155	0.115438
ARHGAP11A	-11.7395	-0.17329	0.524259
ARHGAP11B	-12.9607	-0.261178	0.424518
ARHGAP12	-10.0018	0.206074	-0.0062342
ARHGAP15	-7.77231	-0.248851	-0.235229
ARHGAP17	-9.28142	0.149728	0.185859
ARHGAP18	-9.37584	0.251608	-0.382696
ARHGAP19	-10.6757	-0.639897	0.185109
ARHGAP20	-10.8529	-0.134588	0.286515
ARHGAP21	-9.01205	0.61876	0.144436
ARHGAP22	-9.28715	-0.672649	0.366606
ARHGAP23	-10.3717	-1.42623	0.193023
ARHGAP24	-8.60567	-0.210842	-0.126538
ARHGAP25	-9.29288	-0.202583	0.218624
ARHGAP26	-8.46779	-0.0257515	0.312039
ARHGAP28	-11.1914	-1.01016	0.0125665
ARHGAP29	-12.4855	-0.102294	-0.341843
ARHGAP30	-9.74996	-0.411182	0.509196
ARHGAP4	-9.04718	-0.721345	-0.0187494
ARHGAP5	-8.77196	1.08284	-0.129222
ARHGAP6	-9.76553	-0.538392	-0.0526698
ARHGAP8	-14.4746	-0.596909	0.796091
ARHGAP9	-10.5977	-0.27091	-0.10481
ARHGDIA	-9.51427	-0.602075	0.418197
ARHGDIB	-9.09482	0.0231835	-0.163463
ARHGDIG	-14.577	-2.27611	0.517592
ARHGEF1	-9.55472	-0.641855	0.296519
ARHGEF10	-10.2015	-1.11919	0.0744273
ARHGEF10L	-9.0715	-1.03854	0.253915
ARHGEF11	-8.71345	-0.0472013	0.186036
ARHGEF12	-9.65142	0.354658	0.0793678
ARHGEF15	-11.9972	-1.12866	-0.241285
ARHGEF16	-11.9857	-1.92873	0.435743
ARHGEF17	-10.3987	-1.56295	0.163219
ARHGEF18	-9.80168	-0.503316	0.0688919
ARHGEF19	-11.7842	-1.70414	0.327153
ARHGEF2	-9.41907	-0.184481	0.21152
ARHGEF3	-8.69541	-0.0555132	0.112832
ARHGEF4	-10.447	-1.1285	0.185519
ARHGEF5	-10.7699	-0.838722	0.558202
ARHGEF6	-9.58677	0.229378	0.0518353
ARHGEF7	-8.87289	-0.116725	0.0102469
ARHGEF9	-10.4706	-0.1444	0.18016
ARID1A	-9.66588	-0.367211	0.109616
ARID1B	-8.25463	-0.244925	0.106797
ARID2	-9.73674	0.160962	-0.014796
ARID3A	-10.062	-0.628367	0.105181
ARID3B	-10.4449	-0.308566	-0.0366382
ARID3C	-12.6082	-1.31834	0.364137
ARID4A	-10.1011	-0.0824051	0.013317
ARID4B	-9.80018	0.0516892	0.160169
ARID5A	-9.58014	-0.378056	0.4174
ARID5B	-8.74205	-0.01526	0.0776956
ARIH1	-9.35461	0.257738	-0.0372816
ARIH2	-9.53482	0.016399	0.182516
ARL1	-9.98641	0.702018	-0.42702
ARL10	-11.8844	-0.528942	0.386274
ARL11	-10.4139	-0.0698688	-0.0318856
ARL13A	-13.2624	-0.623228	0.552885
ARL13B	-11.3798	-0.0269688	0.083941
ARL14	-16.7118	0.0304118	0.502708
ARL15	-8.39525	-0.14715	-0.27877
ARL16	-11.046	-0.330954	-0.0640978
ARL2	-10.3133	-0.622366	0.0109151
ARL2BP	-9.70369	0.731576	-0.2951
ARL3	-11.0104	-0.283984	-0.0228646
ARL4A	-11.5009	0.500408	0.0740822
ARL4C	-10.5671	0.843282	0.264839
ARL4D	-13.3306	-0.0722933	0.395294
ARL5A	-9.98098	0.844799	-0.313841
ARL5B	-11.2958	0.771378	0.225021
ARL5C	-12.8796	-1.0975	0.119578
ARL6	-12.2223	-0.234538	-0.305897
ARL6IP1	-7.94936	0.653988	-0.181192
ARL6IP4	-10.9508	-0.777539	0.518602
ARL6IP5	-8.71079	0.612898	-0.181785
ARL6IP6	-10.9045	0.464012	0.218171
ARL8A	-8.99859	0.0929746	-0.184599
ARL8B	-8.75089	0.65615	-0.12133
ARL9	-12.8183	-1.11842	0.857979
ARMC1	-10.4026	0.461377	-0.244588
ARMC10	-10.1784	0.369088	-0.160134
ARMC2	-10.4478	-0.627117	-0.0486627
ARMC3	-10.9266	-0.824826	-0.0786881
ARMC4	-10.5092	-1.1341	0.138983
ARMC5	-11.5925	-0.434991	0.247972
ARMC6	-11.0456	-0.845621	0.17474
ARMC7	-11.6944	-0.375255	0.0681006
ARMC8	-9.92738	0.265386	-0.107134
ARMC9	-8.67125	0.164114	-0.0295808
ARMCX1	-10.971	0.494831	-0.137536
ARMCX2	-11.3032	-0.00434664	-0.268384
ARMCX3	-10.861	0.307822	0.306834
ARMCX5	-11.135	0.348448	-0.0873282
ARMCX6	-10.4021	0.231083	0.141536
ARMS2	-13.8954	-0.799126	-0.154308
ARNT	-9.89134	-0.17745	0.406831
ARNT2	-9.76377	-1.1356	0.236097
ARNTL	-9.39653	-0.0621977	-0.129124
ARNTL2	-10.6409	-0.0714868	0.542957
ARPC1A	-10.3367	0.225264	-0.193251
ARPC1B	-7.56464	-0.4276	-0.206913
ARPC2	-7.56075	0.241073	0.025402
ARPC3	-8.15342	0.367125	-0.232989
ARPC4	-8.10296	-0.0372683	-0.177881
ARPC5	-8.51528	0.395687	-0.168313
ARPC5L	-10.7663	-0.100548	0.328212
ARPP19	-8.48499	0.846718	-0.203702
ARR3	-12.7007	-0.786989	0.197799
ARRB1	-8.72179	-0.340714	0.123299
ARRB2	-8.2789	-0.303511	0.320516
ARRDC1	-10.9179	-0.562864	0.245374
ARRDC2	-10.4342	-0.493875	0.0415972
ARRDC3	-10.0147	0.856769	-0.27625
ARRDC4	-10.3039	1.07831	-0.154465
ARRDC5	-12.8703	-0.763623	0.109279
ARSA	-10.3749	-0.303234	-0.375728
ARSB	-8.61058	0.13828	0.0227283
ARSD	-10.2311	-0.0110369	0.0767385
ARSE	-12.298	-0.890795	-0.219363
ARSF	-12.3937	-0.73325	0.297502
ARSG	-9.38473	0.195645	0.00448464
ARSH	-12.9354	-0.689742	-0.204648
ARSI	-14.4715	-2.42417	1.24325
ARSJ	-11.7232	-0.275982	-0.308507
ARSK	-11.1395	0.545659	-0.00467274
ART1	-11.5343	-1.07759	0.186538
ART3	-10.6589	-0.857417	2.47915
ART4	-13.0934	-1.32434	0.711837
ART5	-13.4499	-1.03344	-0.669116
ARTN	-13.363	-1.82116	-0.0217858
ARV1	-11.2827	0.751698	-0.305394
ARVCF	-10.7492	-1.45358	0.0663165
ARX	-13.6523	-0.703869	-0.263024
AS3MT	-12.5007	-0.5432	-0.0382681
ASAH1	-6.32497	0.568915	-0.143181
ASAH2	-11.965	-0.920231	-0.467731
ASAH2B	-13.8056	-0.072095	0.987896
ASAH2C	-13.1191	-0.400214	0.0838993
ASAP1	-7.45535	0.678476	0.0587811
ASAP2	-9.65432	-0.772649	0.0572934
ASAP3	-11.0641	-1.32081	0.445015
ASB1	-10.0195	-0.356857	0.152783
ASB10	-12.2233	-2.12428	0.794948
ASB11	-12.7872	-1.09406	0.516513
ASB12	-14.8353	-1.71199	0.25007
ASB13	-9.99021	-0.162119	-0.198822
ASB14	-11.2609	0.106794	0.190122
ASB15	-12.253	-1.37179	0.528812
ASB16	-12.6369	-1.33168	-0.000200222
ASB17	-13.3552	-1.64046	0.900585
ASB2	-10.7767	-0.158323	0.071398
ASB3	-10.2215	-0.298756	-0.0282921
ASB4	-11.8193	-0.844661	0.187
ASB5	-11.8604	-1.08638	0.218464
ASB6	-11.2985	-0.0881244	0.0976827
ASB7	-11.3158	0.128238	-0.293118
ASB8	-10.6606	0.0345219	0.0497879
ASB9	-13.0532	-0.697692	-0.53142
ASCC1	-10.2603	-0.488196	0.258114
ASCC2	-10.0583	-0.451825	0.195798
ASCC3	-9.21904	0.145084	-0.023677
ASCL1	-13.861	-0.788401	-0.48632
ASCL2	-12.8027	-0.950312	0.0725438
ASCL3	-13.7983	-1.13865	0.470511
ASCL4	-14.8787	-0.676024	0.937412
ASF1A	-10.8574	0.0743945	-0.084408
ASF1B	-11.5721	-0.817323	0.0650723
ASGR1	-11.2033	-0.785849	0.232268
ASGR2	-11.8828	-1.25213	0.303033
ASH1L	-9.38808	0.0235919	-0.023452
ASH2L	-10.3438	0.0433212	-0.0337539
ASIP	-12.9028	-0.820149	-0.211032
ASL	-10.7866	-0.5148	-0.152208
ASNA1	-9.6435	-0.167757	-0.0440899
ASNS	-9.4631	0.334612	-0.29731
ASNSD1	-11.266	0.486738	-0.305788
ASPA	-12.4696	-0.856243	0.131351
ASPDH	-13.6932	-1.04279	0.0937924
ASPG	-11.5319	-1.42319	-0.326734
ASPH	-8.68523	0.574947	-0.0197046
ASPHD1	-10.8978	-0.524744	0.00186523
ASPHD2	-11.5189	-0.669862	0.266532
ASPM	-11.752	-0.584036	-0.0777503
ASPRV1	-13.7887	-0.491757	-0.324361
ASPSCR1	-10.8108	-1.16537	-0.0791155
ASRGL1	-10.9093	-0.286942	0.107906
ASS1	-10.2358	-1.65622	0.271489
ASTE1	-11.6962	0.789132	-0.257224
ASTL	-11.7716	-0.930893	0.308595
ASTN1	-9.70403	-0.864342	0.0191893
ASTN2	-8.17395	-0.770253	-0.0144625
ASXL1	-10.0869	0.0321115	0.124246
ASXL2	-9.11366	-0.491764	-0.147316
ASXL3	-10.8019	-0.933865	-0.00866401
ASZ1	-11.982	-0.89934	-0.0284091
ATAD1	-9.59332	0.50035	-0.255837
ATAD2	-10.9853	-0.420594	-0.249591
ATAD2B	-9.51375	-0.0722619	-0.0121195
ATAD3A	-11.2788	-1.52868	0.60026
ATAD3B	-11.2748	-1.02026	-0.0232182
ATAD3C	-11.9913	-1.63418	-0.0273981
ATAD5	-11.6746	-0.0584626	-0.0696979
ATCAY	-11.0815	-1.09074	0.0604514
ATE1	-9.59865	-0.0514659	-0.186761
ATF1	-10.615	0.131103	0.0356599
ATF2	-9.71326	0.317722	-0.165117
ATF3	-9.32519	0.090279	0.622441
ATF4	-7.41401	-0.172624	0.00207269
ATF5	-10.0207	-0.125309	0.497771
ATF6	-9.02216	0.18996	-0.0111627
ATF7	-10.183	0.0210913	0.35247
ATF7IP	-9.16536	0.0707337	-0.351508
ATF7IP2	-11.646	-0.300494	0.00794968
ATG10	-9.43336	-0.397587	0.146702
ATG12	-10.5352	0.640734	-0.236377
ATG16L1	-9.15407	0.187073	-0.312476
ATG16L2	-10.1688	-0.864878	0.266404
ATG2A	-9.97993	-0.759643	0.1526
ATG2B	-10.1462	0.359193	0.0506106
ATG3	-9.39718	0.413036	-0.088513
ATG4A	-9.7366	0.375306	-0.192722
ATG4B	-9.3925	-0.269016	-0.106209
ATG4C	-10.7663	0.188132	-0.311703
ATG4D	-10.9174	-0.671673	0.00701377
ATG5	-9.66173	0.253818	-0.0835603
ATG7	-7.9911	-0.19045	-0.10673
ATG9A	-9.14773	-0.226159	-0.0606798
ATHL1	-11.9616	-1.21133	-0.317619
ATIC	-10.7334	0.2001	-0.124427
ATL1	-10.752	0.527337	0.0983107
ATL2	-10.291	0.237716	-0.102532
ATL3	-10.0253	0.403279	0.163232
ATM	-8.80884	0.276714	-0.0279238
ATMIN	-9.68474	0.697554	-0.0569014
ATN1	-9.66375	-0.261003	0.198588
ATOH1	-14.8003	-2.24494	0.711783
ATOH7	-14.4969	-2.56404	-3.24124
ATOH8	-11.2642	-1.33695	-0.0869616
ATOX1	-10.0903	-0.0774787	0.0594265
ATP10A	-9.8584	-0.986291	0.719345
ATP10B	-9.81499	-0.746755	0.190983
ATP10D	-9.9752	0.193297	0.0819751
ATP11A	-9.08396	-0.54473	0.14071
ATP11B	-8.40362	0.610995	-0.189229
ATP11C	-10.7345	0.156839	0.304748
ATP12A	-11.2721	-1.41174	0.724535
ATP13A1	-10.1449	-0.289719	-0.106391
ATP13A2	-9.97919	-0.59475	0.1053
ATP13A3	-7.54579	0.902109	-0.127815
ATP13A4	-10.8217	-0.610776	-0.145433
ATP13A5	-11.2436	-0.723677	-0.103805
ATP1A1	-7.34025	0.222959	-0.000137645
ATP1A2	-11.0258	-1.29006	0.0176455
ATP1A3	-11.465	-1.36944	0.198172
ATP1A4	-11.4555	-0.842829	-0.00789241
ATP1B1	-7.8602	0.485847	-0.128497
ATP1B2	-12.7292	-1.26763	-0.190679
ATP1B3	-8.53551	0.4208	-0.203451
ATP1B4	-12.8256	-0.0272469	0.135965
ATP2A1	-11.6439	-1.21995	0.53197
ATP2A2	-8.57993	0.390482	-0.235466
ATP2A3	-8.91582	-0.501825	0.064465
ATP2B1	-9.70833	1.09804	0.0705021
ATP2B2	-9.3601	-1.40341	0.255633
ATP2B3	-11.4135	-1.7857	0.298166
ATP2B4	-8.7256	0.112115	0.0605541
ATP2C1	-9.66996	0.673022	0.167792
ATP2C2	-10.3569	-1.19694	0.182046
ATP4A	-11.7348	-1.50833	-0.0444485
ATP4B	-12.7458	-1.23368	-0.898918
ATP5A1	-7.50255	0.184274	-0.27942
ATP5B	-7.34227	0.114285	-0.182987
ATP5C1	-9.14508	0.583271	-0.217924
ATP5D	-10.2862	-1.06996	-0.029799
ATP5E	-10.3054	-0.0694653	0.0444412
ATP5EP2	-15.3128	-2.97561	-2.93157
ATP5F1	-8.51953	0.424083	-0.312343
ATP5G1	-10.5768	-0.128097	-0.409407
ATP5G2	-9.00429	-0.171837	-0.310687
ATP5G3	-9.34336	-0.0758824	-0.0428523
ATP5H	-9.9044	0.371669	-0.282405
ATP5I	-9.90801	-0.377632	-0.25784
ATP5J	-10.5507	0.33267	0.0285766
ATP5J2	-9.27387	-0.0179759	-0.0442629
ATP5L	-8.88003	-0.0464674	-0.164852
ATP5O	-9.62718	0.318221	-0.0967329
ATP5S	-11.7362	0.30905	-0.513052
ATP5SL	-10.2328	-0.297837	0.0597587
ATP6AP1	-6.97238	-0.13831	-0.181524
ATP6AP1L	-13.0518	-0.256249	-0.117596
ATP6AP2	-7.25889	0.571392	-0.385067
ATP6V0A1	-8.86125	0.00238652	0.0491191
ATP6V0A2	-10.3782	0.116574	0.2852
ATP6V0A4	-10.9606	-0.804684	-0.0757301
ATP6V0B	-7.73184	-0.313106	-0.301571
ATP6V0C	-8.68708	-0.300519	-0.0883251
ATP6V0D1	-8.1816	-0.173794	-0.0965252
ATP6V0D2	-8.27035	0.378313	-0.0303012
ATP6V0E1	-7.55364	-0.00623028	-0.615952
ATP6V0E2	-11.0089	-0.156372	-0.334764
ATP6V1A	-7.60824	0.715832	-0.0680779
ATP6V1B1	-11.4952	-1.58419	-0.264634
ATP6V1B2	-6.47829	0.370339	-0.164958
ATP6V1C1	-8.6049	0.527171	-0.0820494
ATP6V1C2	-10.7151	-1.16985	0.297481
ATP6V1D	-9.1092	0.494608	0.122847
ATP6V1E1	-8.22669	0.304432	-0.183919
ATP6V1E2	-12.949	-0.370452	0.109233
ATP6V1F	-7.87404	-0.170893	-0.192729
ATP6V1G1	-8.7166	0.396273	-0.27341
ATP6V1G3	-13.3827	-0.332416	-0.291072
ATP6V1H	-7.87025	0.349831	-0.190434
ATP7A	-9.68992	0.175746	-0.100713
ATP7B	-10.7546	-0.920671	0.244113
ATP8A1	-9.86277	-0.144378	0.167453
ATP8A2	-8.94217	-0.946719	-0.00536474
ATP8B1	-11.1963	-0.375445	0.278082
ATP8B3	-11.7004	-1.72724	0.425285
ATP8B4	-8.71456	0.0588933	-0.148978
ATP9A	-9.85989	-0.482808	0.162183
ATP9B	-8.48514	-0.190053	0.0268958
ATPAF1	-10.4622	0.241456	-0.041012
ATPAF2	-10.1598	-0.291058	-0.100735
ATPBD4	-9.64944	0.548192	-1.00437
ATPIF1	-10.942	0.0304006	0.0988739
ATR	-9.85776	0.299101	-0.173663
ATRIP	-11.9136	-0.262927	-0.0708854
ATRN	-9.70216	-0.121441	0.0561989
ATRNL1	-9.2463	-0.689875	-0.21157
ATRX	-9.74153	0.0687985	-0.118164
ATXN1	-8.11344	0.0414804	0.0582338
ATXN10	-9.32472	0.0483804	-0.0735083
ATXN1L	-10.3577	0.205463	0.0280737
ATXN2	-10.0918	0.0336677	-0.0155242
ATXN2L	-9.4981	-0.448111	0.16791
ATXN3	-10.1481	0.318815	-0.145688
ATXN3L	-16.6178	-13.7822	13.2721
ATXN7	-9.40145	0.094874	0.122513
ATXN7L1	-9.40236	-0.587984	0.0831456
ATXN7L2	-11.6901	-0.56188	0.127382
ATXN7L3	-9.70178	-0.257249	0.0993633
AUH	-10.1508	-0.485983	0.0505423
AUP1	-9.36643	-0.160923	-0.145205
AURKA	-11.2112	0.106129	-0.224306
AURKAIP1	-10.1557	-0.784772	0.135701
AURKB	-12.5814	-1.49807	-0.593754
AURKC	-12.9532	-0.336526	0.0305492
AUTS2	-8.25106	-0.554544	0.0826735
AVEN	-10.6177	-0.64869	0.171405
AVIL	-11.9237	-1.02463	0.775423
AVL9	-9.38324	0.211275	-0.134818
AVP	-14.4234	-1.86717	1.0814
AVPI1	-9.47386	-0.558498	-0.270181
AVPR1A	-14.1395	-1.72887	0.956321
AVPR1B	-13.0216	-1.35283	-0.512015
AVPR2	-13.7702	-1.72292	0.293802
AWAT1	-14.766	0.476966	-0.249857
AWAT2	-13.3509	-1.65695	-0.186956
AXIN1	-10.128	-0.761969	0.26686
AXIN2	-11.6747	-1.7663	0.605808
AXL	-11.0772	-1.09678	0.384573
AZGP1	-12.7093	-0.948938	0.185575
AZI1	-11.3706	-1.63134	0.423768
AZI2	-9.86745	0.58942	0.0410866
AZIN1	-8.93216	0.611385	-0.169676
AZU1	-13.1272	-1.27179	0.8398
B2M	-5.67403	0.646369	-0.0502162
B3GALNT1	-12.5129	0.223256	-0.238374
B3GALNT2	-11.279	-0.0167185	0.237811
B3GALT1	-11.6424	-1.09524	-0.0210625
B3GALT5	-13.7396	-0.267604	-0.39996
B3GALT6	-11.3565	-0.781823	0.208486
B3GALTL	-9.85898	-0.0349822	-0.0489125
B3GAT1	-11.2423	-1.37664	-0.0445242
B3GAT2	-11.2036	-0.610026	-0.189066
B3GAT3	-9.95249	-0.633331	-0.217481
B3GNT1	-15.3064	1.33065	-1.01594
B3GNT2	-8.87684	0.622812	0.0389591
B3GNT3	-12.1476	-1.15798	0.341938
B3GNT4	-13.4415	-0.897077	-0.516859
B3GNT5	-14.6887	0.712814	0.733929
B3GNT6	-13.4247	-1.33333	0.0960075
B3GNT7	-12.2475	-1.51159	0.653558
B3GNT8	-11.0551	-0.870237	0.0161738
B3GNT9	-12.7767	-0.451054	0.0608617
B3GNTL1	-10.2549	-1.18095	-0.0212077
B4GALNT1	-12.506	-1.38305	-0.188558
B4GALNT2	-11.6372	-0.927779	-0.0953289
B4GALNT3	-10.5009	-1.14883	0.0448014
B4GALNT4	-13.4833	-0.929752	-0.221497
B4GALT1	-8.97428	0.0319169	-0.35175
B4GALT2	-10.9879	-0.788052	0.0742333
B4GALT3	-10.3217	-0.298506	-0.487103
B4GALT4	-10.5003	0.0296687	0.144131
B4GALT5	-8.34162	0.326525	0.134449
B4GALT6	-11.511	-0.263114	0.064069
B4GALT7	-10.7793	-0.819013	0.206001
B9D1	-11.4029	-1.05804	0.233541
B9D2	-12.3437	-0.0716216	-0.214926
BAALC	-9.88418	0.73498	0.348165
BAAT	-12.6968	-0.210029	-0.649148
BACE1	-10.1907	-0.0427862	0.165688
BACE2	-10.2518	-1.10731	0.159251
BACH1	-8.75607	0.728064	-0.0589467
BACH2	-9.54039	-0.654972	-0.00166661
BAD	-11.33	-0.530262	0.278144
BAG1	-9.95594	0.0391661	0.0982415
BAG2	-12.2081	0.70575	-0.487325
BAG3	-10.7662	-0.287361	0.370675
BAG4	-10.677	-0.0496319	0.014802
BAG5	-10.7416	0.354967	0.140755
BAHD1	-10.3014	-0.244712	0.0591275
BAI1	-10.3294	-1.80544	0.175071
BAI2	-10.8973	-1.94832	0.361016
BAI3	-9.3487	-0.781373	-0.130013
BAIAP2	-9.8721	-0.498297	0.0306775
BAIAP2L2	-11.8729	-1.0905	0.040662
BAIAP3	-12.5987	-1.30921	-0.0592931
BAK1	-10.1624	-0.305979	0.355838
BAMBI	-13.9058	0.312853	0.61154
BANF1	-10.7917	0.0269581	-0.50893
BANF2	-11.7242	-0.963166	-0.51439
BANK1	-10.0671	-0.697749	-0.130646
BANP	-9.58506	-0.455561	0.245607
BAP1	-11.0513	-0.588361	0.128465
BARD1	-11.0355	0.192608	0.172349
BARHL1	-12.5423	-1.31297	-0.217605
BARHL2	-13.4236	-0.548122	0.0562693
BARX1	-13.0666	-2.68028	0.482419
BARX2	-10.9296	-1.17066	0.29422
BASP1	-9.22887	-0.218305	0.519783
BATF	-11.8056	-1.12279	0.603082
BATF2	-12.0614	-0.97349	1.68573
BATF3	-12.0368	-0.890861	0.729331
BAX	-9.71269	-0.44688	-0.0452311
BAZ1A	-10.1373	-0.0630033	0.602825
BAZ1B	-10.0281	-0.283299	0.42313
BAZ2A	-10.0147	-0.411534	0.692879
BAZ2B	-9.12222	-0.176188	-0.0886177
BBC3	-11.1748	-1.53767	0.211347
BBOX1	-11.2783	-0.902139	-0.036306
BBS1	-11.0075	-0.706589	0.405267
BBS10	-12.0189	0.756945	0.207813
BBS12	-12.789	-0.611922	-0.0488902
BBS2	-10.2451	0.149667	-0.178025
BBS4	-11.1306	-0.0126712	-0.186287
BBS5	-11.1748	0.138346	-0.200477
BBS7	-11.5824	-0.307648	0.242248
BBS9	-9.34941	-0.569185	-0.0509054
BBX	-9.10604	-0.0190456	0.0866416
BCAM	-11.7059	-1.7329	0.231286
BCAN	-11.6371	-1.49303	0.281871
BCAP29	-10.259	0.6247	-0.254053
BCAP31	-7.45495	-0.0274512	-0.164221
BCAR1	-10.5415	-0.458999	0.239588
BCAR3	-9.22568	0.29314	0.272232
BCAS1	-10.405	-1.13547	-0.0827514
BCAS2	-10.8472	0.527386	0.109776
BCAS3	-8.53	-0.626574	-0.0601085
BCAS4	-9.54946	-1.22617	0.160451
BCAT1	-7.03514	0.620153	-0.261737
BCAT2	-11.2143	-0.631343	-0.101347
BCCIP	-11.4848	0.172294	0.325276
BCDIN3D	-12.2114	0.0221707	-0.352487
BCHE	-12.4915	-0.42328	-0.655675
BCKDHA	-9.44076	-0.466557	0.00655364
BCKDHB	-9.99977	-0.344808	0.0236836
BCKDK	-9.1775	-0.318097	-0.242211
BCL10	-10.5023	0.484687	-0.0617643
BCL11A	-9.63646	-0.28104	0.145723
BCL11B	-10.3161	-1.36529	0.135127
BCL2	-9.26776	0.0580172	0.366597
BCL2A1	-8.21783	0.654655	-0.196525
BCL2L1	-9.09388	-0.0597978	0.246785
BCL2L10	-14.461	-0.87194	0.702289
BCL2L11	-10.6548	-0.321404	0.111113
BCL2L12	-11.4071	-1.13259	-0.0545084
BCL2L13	-10.1387	-0.0192516	0.437301
BCL2L14	-10.7007	-0.961625	0.569503
BCL2L15	-13.4776	-2.08833	1.03496
BCL2L2	-10.8129	-0.152795	0.255145
BCL3	-10.8088	-0.730566	0.000272527
BCL6	-10.1713	-0.112317	0.399691
BCL6B	-12.9134	-1.0809	0.0425974
BCL7A	-10.8816	-0.627942	0.145929
BCL7B	-9.62798	0.187477	0.0748774
BCL7C	-10.3001	-0.648394	-0.0240661
BCL9	-10.9773	-0.846421	0.32159
BCL9L	-11.3154	-0.482357	0.116752
BCLAF1	-9.15045	0.498833	-0.103199
BCMO1	-11.2253	-1.01516	0.0160523
BCO2	-12.0245	-0.725057	0.257191
BCOR	-10.5392	-0.223828	0.332192
BCORL1	-11.0716	-0.634552	0.218427
BCR	-9.27986	-1.0716	0.0867897
BCS1L	-11.9988	-0.302523	-0.162383
BDH1	-10.3053	-0.721474	-0.032535
BDH2	-10.7412	0.287193	-0.273507
BDKRB1	-13.3807	-0.655418	-0.109729
BDKRB2	-11.2406	-1.21699	0.0859265
BDNF	-11.6219	-0.606508	-0.0815532
BDP1	-9.87669	0.190923	0.105534
BECN1	-10.4829	0.157016	0.4173
BEGAIN	-11.4129	-1.50464	-0.880666
BEND2	-12.3115	-0.901399	-0.464167
BEND3	-11.3246	0.083911	0.0423145
BEND4	-11.935	-0.672672	0.231336
BEND6	-11.5044	-0.471182	-0.142898
BEND7	-11.3684	-0.941716	0.224158
BEST1	-10.623	-0.138259	-0.405038
BEST2	-13.3973	-0.776766	-0.267773
BEST3	-12.0256	-0.745083	0.150149
BEST4	-13.7804	-0.280477	0.500124
BET1	-11.649	-0.0453059	0.0430209
BET1L	-10.0182	-0.0818888	-0.202926
BET3L	-12.203	-0.957252	0.246555
BEX1	-13.796	-0.665411	0.314828
BEX2	-11.5181	0.0703279	0.00800903
BEX4	-10.1367	0.255065	-0.144012
BEX5	-15.0278	-1.65537	0.389825
BFAR	-9.63713	0.0417561	-0.00747692
BFSP1	-11.1918	-0.90098	0.19453
BFSP2	-10.6092	-1.11206	0.332409
BGLAP	-13.4014	-1.20973	0.545284
BGN	-12.8601	-1.74607	-1.69332
BHLHA15	-15.2542	-1.59857	-3.89942
BHLHA9	-19.6437	3.00669	-6.07264
BHLHB9	-11.9663	-0.65208	0.0308864
BHLHE22	-14.1575	-1.76562	-0.377689
BHLHE23	-17.039	0.251897	-5.11414
BHLHE40	-8.16368	0.712125	-0.164192
BHLHE41	-9.0455	0.720231	0.057133
BHMT	-12.6925	-1.2362	-0.390262
BHMT2	-12.0291	-1.24961	0.10401
BICC1	-9.91757	-0.815291	0.0611793
BICD1	-9.97068	-0.402877	0.0346861
BICD2	-10.3742	-0.300446	0.359569
BID	-10.154	-0.308276	0.244462
BIK	-11.7224	-1.46885	0.465993
BIN1	-9.73693	-0.891502	0.173941
BIN2	-10.0957	0.0191429	0.241018
BIN3	-10.1532	-0.567716	0.0466716
BIRC2	-9.68999	0.712601	-0.0548912
BIRC3	-11.4556	0.459832	0.235371
BIRC5	-12.7276	-0.127485	-0.038507
BIRC6	-8.18836	0.405334	-0.0133899
BIRC7	-13.1559	-2.22551	1.35188
BIRC8	-14.7626	-2.41056	0.82844
BIVM	-11.3739	-0.0168469	-0.196078
BLCAP	-9.43627	-0.228422	0.221825
BLK	-10.6122	-1.09037	0.0527769
BLM	-10.9354	-0.632149	0.211335
BLMH	-11.3989	-0.181911	0.19984
BLNK	-10.3695	-0.600112	0.232808
BLOC1S1	-9.46342	-0.409863	0.0328277
BLOC1S2	-9.79222	0.505794	0.0214654
BLOC1S3	-11.7679	-0.361344	-0.29194
BLVRA	-10.1082	0.0629026	0.38349
BLVRB	-9.70548	-0.262918	-0.366616
BLZF1	-11.0952	0.205072	0.684263
BMF	-10.625	-0.0897801	0.166225
BMI1	-11.3234	0.934372	-0.0756958
BMP1	-10.4021	-0.722738	0.350289
BMP10	-14.0684	-0.854119	-0.623168
BMP15	-14.5553	-0.300621	-0.652105
BMP2	-12.6278	-0.351089	0.686238
BMP2K	-8.54786	0.535208	-0.120371
BMP3	-12.6296	-0.731284	-0.471712
BMP4	-12.4497	-1.41047	-0.11391
BMP5	-11.4869	-0.530546	-0.174089
BMP6	-10.2609	-0.856978	0.0379205
BMP7	-10.2958	-1.11045	0.0626489
BMP8A	-11.383	-1.25854	0.203877
BMP8B	-11.5984	-1.60994	0.789313
BMPER	-9.94408	-1.00949	0.1931
BMPR1A	-10.1874	-0.0127699	-0.170331
BMPR1B	-9.97718	-0.831966	-0.0345624
BMPR2	-9.07365	0.216001	0.215054
BMS1	-10.2698	-0.182314	0.0937225
BMX	-12.034	-1.04729	0.16148
BNC1	-12.4971	-1.03736	0.055703
BNC2	-9.67521	-0.777775	0.16475
BNIP1	-11.5853	-0.417052	0.0698471
BNIP2	-9.32386	0.776922	-0.407042
BNIP3	-11.0146	-0.0516153	0.00589708
BNIP3L	-9.14364	0.563797	-0.0726166
BNIPL	-12.5277	-1.27535	0.754464
BOC	-10.4926	-1.10809	0.438331
BOD1	-10.9422	0.266164	-0.339136
BOD1L	-10.235	-0.0639997	0.354134
BOK	-11.7908	-1.48345	0.250695
BOLA1	-12.5044	-0.693834	-0.544769
BOLA2	-9.74822	-0.569188	-0.067256
BOLA3	-10.8609	-0.155767	-0.211857
BOLL	-11.9792	-0.898526	0.246776
BOP1	-11.1939	-1.15838	0.0630766
BPGM	-10.541	0.365731	0.0877824
BPHL	-11.3994	-1.10755	0.513577
BPI	-9.31915	0.127335	-0.0846098
BPNT1	-10.5004	0.289948	-0.267031
BPTF	-9.53003	0.224793	0.184665
BRAF	-9.69134	0.12987	-0.115203
BRAP	-10.5974	-0.0343764	0.226275
BRCA1	-11.3452	-0.0117027	0.0195214
BRCA2	-10.878	0.303479	0.471198
BRCC3	-10.215	0.438696	-0.0647479
BRD1	-10.3238	-0.518021	0.182636
BRD3	-11.0027	-1.276	0.24525
BRD4	-10.0575	-0.283877	0.285507
BRD7	-10.7378	0.319136	0.240972
BRD8	-11.4014	-0.855029	0.00652508
BRD9	-10.7925	-0.449808	0.460298
BRDT	-11.8026	-1.00874	0.199547
BRE	-8.23202	-0.004407	-0.204413
BRF1	-9.81557	-0.717124	0.0135887
BRF2	-11.3134	0.0317	-0.0766221
BRI3	-8.03004	-0.422944	-0.0759098
BRI3BP	-11.1691	-0.569994	0.0942963
BRIP1	-10.9541	-0.598139	0.228672
BRMS1	-11.4328	-0.610491	0.405949
BRMS1L	-11.0683	0.0626826	-0.28804
BRP44	-9.69921	0.18507	-0.225934
BRP44L	-9.90308	0.303129	-0.232264
BRPF1	-10.2491	-0.34585	0.225488
BRPF3	-10.1808	0.11697	-0.0904315
BRS3	-15.2456	-0.163858	-0.78241
BRSK1	-11.6501	-1.48098	0.315357
BRSK2	-11.0814	-1.84059	0.142392
BRWD1	-9.40032	-0.0628834	-0.186599
BRWD3	-10.4457	-0.108945	-0.020452
BSCL2	-9.82507	-0.222712	-0.13686
BSDC1	-9.52106	-0.0657455	0.00143681
BSG	-8.1081	-0.391613	-0.00828914
BSN	-10.3902	-1.06175	-0.176036
BSND	-12.3026	-1.15767	0.145261
BSPH1	-12.2582	-1.23364	0.485306
BSPRY	-12.1316	-1.14292	0.512588
BST1	-10.4368	-0.169122	-0.0141877
BST2	-11.7359	-0.703817	0.938469
BSX	-13.4615	-1.0862	-0.320647
BTAF1	-9.04202	0.199305	0.0966737
BTBD1	-9.08842	0.541845	0.0726185
BTBD10	-10.4517	-0.201367	-0.143246
BTBD11	-9.14308	-1.07218	0.0752716
BTBD16	-11.2031	-0.751368	0.0401054
BTBD17	-13.2855	-0.895496	-0.962054
BTBD2	-9.91755	-0.701072	-0.0963863
BTBD3	-10.9446	0.54308	-0.028539
BTBD6	-12.7788	-0.0900642	0.292911
BTBD7	-9.99137	0.349672	0.0372162
BTBD8	-11.295	-0.763218	0.0151622
BTBD9	-8.86013	-0.322778	0.0602189
BTC	-12.1428	-0.833203	-0.042569
BTD	-10.4259	-0.0996911	-0.0935865
BTF3	-9.04909	0.415665	-0.188014
BTF3L4	-9.82374	0.670444	-0.419432
BTG1	-8.49024	0.0906329	-0.286704
BTG2	-11.5851	1.25402	-0.720983
BTG3	-10.4759	0.252636	-0.0404514
BTG4	-12.0446	-0.642478	0.073566
BTK	-9.30768	0.21454	0.0384752
BTLA	-12.3387	-0.558339	0.439456
BTN1A1	-13.0703	-0.65129	-0.557555
BTN2A1	-11.0623	0.0262517	0.550762
BTN2A2	-10.6956	-0.58903	0.305589
BTN3A1	-10.037	0.244308	-0.117675
BTN3A2	-9.75729	-0.00472522	0.12628
BTN3A3	-10.4415	0.0937259	0.0511471
BTNL3	-12.2948	-1.64145	0.416489
BTNL8	-11.6628	-0.964532	0.118626
BTNL9	-12.2979	-2.21691	0.822395
BTRC	-5.54758	-0.611272	-2.4472
BUB1	-11.5759	-0.463747	-0.0455559
BUB1B	-11.8101	-0.595012	0.0550721
BUB3	-9.97811	0.452797	-0.102576
BUD13	-11.356	-0.0137309	-0.167626
BUD31	-10.0988	0.164759	-0.0999648
BVES	-12.2773	-0.918071	0.130271
BYSL	-11.6332	-0.578247	0.281835
BZRAP1	-10.8466	-1.2531	0.252536
BZW1	-8.10175	1.00272	-0.111507
BZW2	-10.8713	-0.0713356	-0.15538
C10orf10	-16.3715	2.03945	0.77482
C10orf107	-11.3074	-0.957605	-0.13069
C10orf11	-7.99628	-0.561022	-0.0582161
C10orf111	-15.447	0.947793	-1.61709
C10orf112	-9.55634	-0.820809	-0.00150513
C10orf114	-13.7942	-1.641	-0.857122
C10orf115	-13.0662	-0.979641	-0.122071
C10orf116	-12.8397	-0.489482	-0.112308
C10orf118	-10.9547	0.151074	0.193786
C10orf12	-11.9792	0.593757	-0.19065
C10orf120	-13.9786	-1.9331	0.292649
C10orf122	-11.8334	-1.04724	0.0626726
C10orf125	-10.1982	-0.63953	-0.171617
C10orf128	-10.8552	-0.204463	0.00668089
C10orf129	-11.888	-1.06785	-0.00171022
C10orf131	-11.2439	-1.14621	0.290324
C10orf137	-10.9264	0.23836	0.048901
C10orf140	-14.2485	2.43932	-2.00852
C10orf2	-13.0817	-0.192673	-0.0863093
C10orf25	-13.0453	0.315894	0.482094
C10orf26	-9.97813	-0.286674	0.00207573
C10orf27	-11.8667	-1.69003	0.352067
C10orf28	-9.86663	0.278272	-0.052869
C10orf32	-11.9044	0.76	-0.156392
C10orf35	-13.3574	-0.857968	-0.414323
C10orf40	-13.291	-2.08587	-0.252611
C10orf46	-8.59054	0.457625	-0.187506
C10orf47	-11.3286	-1.52762	0.400221
C10orf53	-11.821	3.49721	-1.20242
C10orf54	-10.2196	-0.567223	0.0355948
C10orf55	-13.9507	0.725646	-0.96049
C10orf57	-10.3945	0.23248	-0.182822
C10orf67	-11.9055	-1.45502	-0.0288518
C10orf68	-9.60502	-0.613601	-0.177873
C10orf71	-11.4265	-0.975961	-0.2338
C10orf76	-9.0155	-0.0937023	-0.00806126
C10orf81	-12.5303	-0.29597	0.180744
C10orf82	-13.4275	-0.716071	-0.294146
C10orf85	-15.326	0.869031	-5.40623
C10orf88	-11.9534	0.618215	-0.583999
C10orf90	-10.6667	-0.954303	0.0387553
C10orf91	-13.3671	-0.867169	-0.906815
C10orf95	-14.3622	-0.479181	-0.6788
C10orf96	-12.3065	-0.505453	-0.630592
C10orf99	-12.7186	-1.31905	0.406253
C11orf1	-11.5981	0.391752	-0.168634
C11orf10	-10.2678	-0.11224	-0.217324
C11orf16	-12.5486	-1.11739	0.705097
C11orf2	-10.0574	-0.614525	0.0876815
C11orf20	-12.7087	-1.63468	-0.3391
C11orf21	-11.6031	-0.428021	-0.286974
C11orf24	-10.7055	-0.280947	0.263085
C11orf30	-10.678	-0.0769122	0.0619829
C11orf31	-9.93717	-0.449132	-0.0381044
C11orf34	-11.9016	-0.698036	0.360357
C11orf35	-12.2114	-1.28332	0.171178
C11orf36	-13.003	-1.7624	0.256513
C11orf40	-13.1853	-1.18995	0.0594975
C11orf41	-10.5808	-0.933537	0.280689
C11orf42	-13.2852	-0.633028	0.092357
C11orf44	-11.6747	-1.03917	-0.318704
C11orf45	-12.2559	-0.317259	-0.33333
C11orf46	-11.9025	0.32211	-0.0898555
C11orf48	-10.1381	-0.851388	-0.644014
C11orf49	-9.72655	-0.67131	0.0207653
C11orf51	-11.2335	0.0205887	0.0103115
C11orf52	-13.3978	-0.979422	0.0757296
C11orf53	-12.0217	-1.11604	-0.174497
C11orf54	-10.6557	0.236124	-0.0856107
C11orf57	-10.2604	0.446895	0.00345653
C11orf58	-10.1589	0.41441	-0.0589376
C11orf61	-11.6685	0.0907153	0.0759897
C11orf63	-10.7327	-0.0127249	-0.0245269
C11orf65	-11.259	-0.842414	-0.0257912
C11orf67	-10.8601	-0.795714	0.355412
C11orf68	-11.0788	-0.489991	0.289179
C11orf70	-12.1161	-1.29234	0.230863
C11orf71	-12.5413	1.45418	-0.182555
C11orf73	-11.0539	0.45958	-0.266917
C11orf74	-11.5045	0.0409676	0.0391292
C11orf75	-9.9107	-0.334172	0.032845
C11orf80	-10.5314	-0.319327	0.157606
C11orf82	-11.7849	-0.132124	0.0177817
C11orf83	-13.311	-0.858687	0.00995149
C11orf84	-11.4503	-0.465149	-0.0773952
C11orf85	-11.8465	-0.855224	-0.401737
C11orf86	-14.1703	-1.20005	0.717367
C11orf87	-13.5796	-1.36842	-0.227234
C11orf88	-13.0781	-0.535763	-0.118414
C11orf9	-10.8474	-1.37468	0.436429
C11orf91	-13.596	-2.5233	1.15326
C11orf92	-13.5287	-0.802821	0.0420808
C12orf10	-10.7517	-0.218176	-0.350557
C12orf12	-14.3989	-0.892972	0.436641
C12orf23	-10.9402	0.667513	-0.249595
C12orf24	-12.0084	-0.24806	0.489593
C12orf26	-10.5068	-0.12638	-0.13563
C12orf28	-10.7992	-1.02497	0.0955173
C12orf29	-12.219	0.682539	-0.349436
C12orf32	-10.7199	0.0729689	-0.255852
C12orf35	-10.0311	0.477482	-0.0623461
C12orf36	-13.4494	-1.93145	0.678219
C12orf39	-13.5886	-1.98137	0.640749
C12orf4	-10.3773	0.480448	-0.124349
C12orf40	-11.3085	-0.75971	0.16656
C12orf42	-10.2129	-0.875399	-0.0706373
C12orf43	-12.2	-0.684644	0.528529
C12orf44	-10.5238	-0.550322	0.164188
C12orf45	-12.2154	0.147458	-0.296115
C12orf48	-11.4016	-0.539326	-0.287559
C12orf49	-8.87001	0.357953	-0.0790921
C12orf5	-10.2708	0.661139	-0.151087
C12orf50	-11.5449	-1.37382	0.228077
C12orf51	-9.88432	-0.447679	0.170524
C12orf52	-10.8607	-0.519112	-0.0740758
C12orf53	-12.3254	-1.63723	0.443134
C12orf54	-12.7784	-1.31044	0.216828
C12orf55	-11.0515	-0.642877	-0.0302824
C12orf56	-10.5767	-0.81084	-0.0608679
C12orf57	-12.3305	-0.2672	-0.200078
C12orf59	-11.2233	0.246298	-0.0394743
C12orf60	-12.868	0.00446702	-0.91901
C12orf61	-12.4704	-0.243692	0.0430836
C12orf62	-10.3586	-0.122349	-0.328232
C12orf63	-11.1079	-0.584833	-0.133362
C12orf65	-11.2269	-0.423048	0.323225
C12orf66	-11.9416	0.332322	0.0562411
C12orf68	-13.9009	-1.30939	0.326779
C12orf70	-12.1819	-1.04177	0.107541
C12orf71	-14.8982	0.213607	-0.383009
C12orf73	-12.4992	0.217097	-0.0552502
C12orf74	-13.7264	-0.965846	0.64307
C12orf75	-11.7263	-0.785892	0.209775
C12orf76	-11.1895	-0.452645	-0.0261427
C13orf15	-7.49145	0.0615102	-0.308063
C13orf16	-11.3834	-1.61271	0.23206
C13orf26	-11.8989	-0.82275	-0.049297
C13orf27	-13.1908	0.847361	-0.521604
C13orf30	-13.431	-0.628194	0.320594
C13orf33	-12.3909	-1.40021	0.65066
C13orf35	-11.5441	-1.12059	0.0186804
C14orf1	-10.9579	0.0780406	-0.233013
C14orf101	-10.632	0.460958	-0.146524
C14orf102	-10.9711	-0.32626	-0.093435
C14orf105	-12.651	-0.328705	-0.00458081
C14orf109	-10.5713	0.274156	0.0934396
C14orf118	-9.23479	0.5899	-0.143962
C14orf119	-10.5076	0.353736	-0.45378
C14orf126	-12.365	0.255907	0.120146
C14orf129	-10.0383	1.08945	-1.16635
C14orf132	-10.9825	-1.15223	0.138333
C14orf133	-10.2756	-0.266877	-0.0287962
C14orf135	-9.81191	0.436472	-0.179869
C14orf142	-10.6741	0.354511	-0.129997
C14orf149	-12.37	0.454046	-0.42724
C14orf159	-9.40544	-0.480017	0.40068
C14orf162	-14.465	-1.13501	-4.21822
C14orf166	-10.113	0.558814	-0.18999
C14orf166B	-10.7771	-0.546586	0.162022
C14orf176	-17.1057	-0.235255	1.14415
C14orf177	-14.1264	-0.7469	-0.259649
C14orf178	-13.8169	0.452003	-0.220189
C14orf180	-12.1518	-2.4763	1.05151
C14orf2	-9.84271	0.203497	-0.0189435
C14orf21	-11.1828	-0.210292	0.0421661
C14orf23	-12.2971	-1.25501	0.119165
C14orf28	-12.7842	0.627444	-0.197122
C14orf37	-10.5275	-0.890951	0.111575
C14orf38	-11.4763	-0.702402	-0.265621
C14orf39	-12.5433	-1.02793	-0.11447
C14orf43	-9.59564	-0.273045	0.310536
C14orf45	-11.5204	0.285716	-0.208109
C14orf49	-10.3761	-0.668021	0.351276
C14orf79	-12.1872	-1.14624	-0.360356
C14orf80	-12.819	-1.14498	0.00796855
C14orf93	-11.434	-0.536791	-0.0876294
C15orf17	-10.0756	0.023805	0.233996
C15orf2	-13.0298	-1.03213	-0.243157
C15orf23	-11.7179	0.0977691	-0.197262
C15orf24	-10.6237	0.186865	0.21937
C15orf26	-13.0123	-0.958327	-0.195821
C15orf27	-9.62585	-0.879134	0.355747
C15orf29	-10.5367	0.393182	-0.0836175
C15orf32	-12.0328	-1.23974	0.303339
C15orf33	-9.59775	-0.891211	-0.0158361
C15orf37	-11.916	-0.517681	-0.0211279
C15orf38	-11.0249	-0.348848	0.0445007
C15orf39	-10.8609	-0.327551	0.263509
C15orf40	-11.5801	0.257913	0.0862164
C15orf41	-10.1396	-0.392453	0.0316653
C15orf42	-11.6986	-0.799878	-0.0991121
C15orf43	-12.651	-0.820025	0.00704196
C15orf44	-10.4795	0.488468	-0.0973589
C15orf48	-9.3697	0.540427	-0.160907
C15orf52	-11.3124	-1.06757	0.16968
C15orf53	-13.3282	-1.5268	0.362178
C15orf54	-14.2591	-0.720306	-0.151741
C15orf55	-13.0839	-0.28744	-0.74956
C15orf57	-11.0929	0.0710994	0.0981025
C15orf58	-12.7032	0.11635	-0.64156
C15orf60	-10.8528	-0.180716	0.044455
C15orf61	-12.2741	-0.11122	-0.507169
C16orf11	-14.6282	-1.53545	-3.94498
C16orf13	-10.8283	-0.78377	0.00299056
C16orf42	-11.0934	-0.605751	0.0415714
C16orf45	-9.67381	-0.775731	0.0739579
C16orf46	-12.0756	-0.00330953	-0.170278
C16orf48	-12.6605	-0.981517	0.284901
C16orf5	-10.8816	-0.343337	0.011305
C16orf53	-11.4593	-0.545266	0.275387
C16orf54	-9.67891	-0.084224	-0.13179
C16orf55	-12.3858	-1.31453	0.0692158
C16orf57	-10.5198	-0.0679287	0.106108
C16orf58	-10.0651	-0.536653	0.239572
C16orf59	-13.2869	-1.34399	-0.0318042
C16orf61	-10.7018	0.343202	-0.149893
C16orf62	-9.72311	-0.0785685	0.0436721
C16orf7	-10.7524	-0.717092	0.237175
C16orf70	-9.30429	0.380921	0.00556595
C16orf71	-12.3526	-0.947252	-0.172699
C16orf72	-9.30686	0.716345	0.206491
C16orf73	-12.4365	-0.583663	0.383204
C16orf74	-11.0792	-1.411	0.35661
C16orf78	-12.1386	-0.549511	0.0535306
C16orf79	-13.2011	-1.26309	0.762509
C16orf80	-11.0242	0.186302	-0.236489
C16orf86	-12.5606	-1.28928	-0.221287
C16orf87	-11.5732	0.348045	-0.103623
C16orf88	-11.7608	-0.268751	0.609678
C16orf89	-11.7548	-1.54905	0.655286
C16orf91	-12.4869	-0.627299	0.258041
C16orf92	-14.0493	-1.57137	-4.01267
C16orf93	-12.4575	-0.98784	-0.317728
C17orf100	-13.4309	-0.757191	0.0352984
C17orf101	-10.8812	-0.682273	-0.0387308
C17orf102	-12.7269	-1.21781	0.389147
C17orf103	-10.4061	-0.454198	0.0997163
C17orf28	-11.5418	-2.09938	0.362162
C17orf39	-10.216	-0.00423078	-0.164757
C17orf47	-13.7763	-0.994439	0.131835
C17orf48	-11.7939	0.0794235	0.22123
C17orf49	-10.7607	-0.131442	-0.16181
C17orf50	-13.6717	-1.06262	-1.51867
C17orf51	-11.6201	-0.552444	0.15895
C17orf53	-11.5382	-1.04243	0.33633
C17orf56	-10.9725	-0.840443	-0.0555357
C17orf57	-10.7741	-0.0957742	-0.0599157
C17orf58	-12.1215	0.724419	-0.0996595
C17orf59	-11.1754	-0.68578	-0.207317
C17orf61	-10.7037	-0.354221	-0.0780732
C17orf62	-9.47855	-0.653947	-0.0596494
C17orf63	-10.3265	-0.221152	-0.0646984
C17orf64	-12.643	-1.42193	-0.133104
C17orf65	-12.4182	-0.170222	0.157271
C17orf66	-12.5271	-0.482749	0.509846
C17orf67	-11.7247	-0.795726	0.114174
C17orf70	-10.52	-0.388098	-0.315464
C17orf72	-12.7025	-2.31937	0.475194
C17orf74	-14.0086	-1.82073	-0.475247
C17orf75	-12.2208	0.348927	0.121576
C17orf77	-13.5348	-1.30811	0.182611
C17orf79	-10.6483	0.110822	-0.171932
C17orf80	-11.5379	0.158577	0.0535096
C17orf81	-10.5789	-0.464659	0.247328
C17orf82	-14.744	-4.22729	-1.93768
C17orf85	-11.2725	-0.056461	-0.0115002
C17orf89	-11.6823	-0.306102	-0.054324
C17orf90	-11.5434	-0.456771	-0.34041
C17orf96	-11.0468	-0.254502	-0.0845416
C17orf97	-12.6176	-0.840514	0.311218
C17orf98	-12.9658	-1.49412	0.257028
C17orf99	-13.5513	-0.975803	-0.333683
C18orf1	-8.31676	-0.598166	0.0699933
C18orf21	-11.2988	0.277992	0.0122386
C18orf25	-10.4978	0.160729	0.195503
C18orf26	-14.0158	-0.0566126	-0.320408
C18orf32	-9.66109	0.426385	-0.204116
C18orf34	-9.77394	-0.653045	-0.0551896
C18orf54	-13.1683	0.812574	-0.473918
C18orf56	-13.7198	-1.11618	0.371119
C18orf62	-13.0915	-0.765118	-0.073581
C18orf8	-9.78144	0.43062	0.0858686
C19orf10	-9.81968	-0.432232	0.0914889
C19orf12	-10.2478	-0.112537	-0.0980267
C19orf18	-12.9842	0.0681619	-0.369716
C19orf21	-12.2901	-2.12777	0.657364
C19orf25	-11.5909	-0.516134	-0.101469
C19orf26	-12.9407	-1.8418	0.422418
C19orf29	-11.8722	-0.918571	0.459589
C19orf33	-19.6437	3.00669	-6.07264
C19orf35	-12.4419	-1.15552	-0.582476
C19orf38	-8.82149	-0.305281	-0.041251
C19orf40	-12.6722	-0.406285	0.0481249
C19orf42	-10.1182	0.0330039	-0.196138
C19orf43	-10.1233	-0.504588	0.539669
C19orf44	-11.7907	-1.35769	0.0533335
C19orf45	-13.0403	-1.38702	0.231638
C19orf46	-12.5583	-1.77247	0.427419
C19orf47	-10.7777	-0.647778	0.0369763
C19orf48	-10.9918	-0.197488	0.220822
C19orf51	-13.1831	-1.48147	0.580272
C19orf52	-12.1143	-0.163444	0.0561817
C19orf53	-11.9572	-0.573283	0.139402
C19orf54	-11.8764	-0.760352	0.210893
C19orf55	-11.7356	-0.994638	0.288462
C19orf57	-11.9653	-1.2767	0.193269
C19orf59	-13.3683	-0.798162	0.329301
C19orf6	-8.9996	-0.625485	-0.0702593
C19orf60	-10.7499	-0.739986	-0.346769
C19orf63	-9.3029	-0.553709	0.00465883
C19orf66	-10.3704	-0.398165	0.642938
C19orf67	-13.6013	-1.13363	0.26888
C19orf68	-11.4828	-0.928169	0.325922
C19orf69	-13.3211	-2.09392	-0.215036
C19orf70	-10.847	-0.583747	-0.174616
C1D	-10.9901	0.499379	-0.188007
C1GALT1	-10.8806	-0.0338875	0.351772
C1GALT1C1	-11.5116	0.322502	-0.173932
C1orf100	-11.4342	-0.673152	-0.508224
C1orf101	-10.235	-0.358626	0.0787835
C1orf105	-10.715	-0.177004	-0.0125351
C1orf106	-11.6953	-1.32888	-0.0281274
C1orf109	-12.0577	0.100589	-0.345601
C1orf110	-12.6784	-1.21678	0.1166
C1orf111	-13.3786	0.22264	0.24841
C1orf112	-11.576	0.0197079	0.0863497
C1orf114	-12.2509	-0.154738	0.608815
C1orf115	-12.2895	-0.00971368	0.394442
C1orf116	-12.7028	-0.701536	-0.42629
C1orf122	-10.1131	-0.63887	-0.257348
C1orf123	-10.9724	0.0322159	-0.175768
C1orf124	-11.4574	0.619052	-0.194338
C1orf127	-12.6171	0.0573763	-0.321333
C1orf129	-11.6874	-0.682868	-0.3016
C1orf130	-13.2164	-0.2512	-0.65079
C1orf131	-11.9644	-0.00232513	0.263151
C1orf135	-12.6352	-0.51671	0.0715412
C1orf138	-13.7558	-1.00153	1.2165
C1orf141	-12.7103	-0.0519811	-0.588782
C1orf144	-9.21839	-0.211563	0.235134
C1orf146	-12.7357	-0.889231	0.274098
C1orf147	-13.3135	-1.07403	0.330954
C1orf150	-12.0773	0.0894887	0.195197
C1orf158	-12.9064	-0.845831	0.286552
C1orf159	-11.236	-1.15193	0.432917
C1orf162	-10.0882	0.499352	-0.359458
C1orf167	-11.8773	-1.29199	-0.266074
C1orf168	-11.0886	-0.773816	-0.0804936
C1orf170	-14.0783	-2.64381	-3.19152
C1orf172	-12.4325	-1.60933	0.31661
C1orf173	-11.1303	-0.700781	-0.177877
C1orf174	-10.6668	-0.0976408	-0.0951328
C1orf177	-11.2852	-1.26234	0.269944
C1orf182	-13.498	-0.884298	0.53925
C1orf185	-11.9889	-0.671947	-0.307564
C1orf186	-13.0051	-1.32233	0.541658
C1orf187	-10.6748	-0.652085	0.348773
C1orf189	-14.0991	0.0514942	0.355276
C1orf190	-13.7407	-1.58808	1.34265
C1orf192	-11.7053	0.236485	0.0226311
C1orf194	-13.0984	-0.626685	-0.0134136
C1orf198	-10.6249	-0.163498	0.133888
C1orf201	-10.9511	-0.59384	0.111314
C1orf21	-9.66986	0.00618578	0.226207
C1orf210	-13.1949	-1.27661	-0.00431231
C1orf212	-10.5033	0.0860651	-0.0439838
C1orf213	-13.8422	0.217951	-0.749933
C1orf216	-12.2532	0.0547672	0.269918
C1orf220	-13.4605	-0.725564	0.0353962
C1orf222	-13.2173	-1.57237	-4.52451
C1orf226	-10.8773	0.0147722	0.20023
C1orf227	-12.1882	-0.982431	-0.132542
C1orf228	-10.1694	-0.661086	-0.398031
C1orf229	-14.0076	-2.02152	-0.289099
C1orf27	-11.0272	0.602816	-0.39236
C1orf31	-11.2831	0.430188	-0.261641
C1orf35	-12.6054	-1.38692	0.489874
C1orf38	-8.27168	-0.309749	0.0434803
C1orf43	-8.00725	0.114064	-0.271797
C1orf49	-12.9623	-1.08233	-0.41798
C1orf50	-11.7384	-0.415457	0.0223668
C1orf51	-13.9509	-0.234529	0.291323
C1orf52	-11.8635	0.824684	-0.0488999
C1orf53	-13.4148	-1.09705	0.202374
C1orf54	-10.8827	0.249446	-0.217393
C1orf55	-11.1144	0.41079	-0.00676547
C1orf56	-13.0378	0.41125	-0.307351
C1orf61	-11.5882	-1.39656	-0.0720623
C1orf63	-11.084	0.337714	0.230366
C1orf64	-14.6797	-0.132223	-1.37784
C1orf65	-14.833	-0.836407	-4.45497
C1orf68	-14.759	-1.03711	-0.455177
C1orf74	-14.4705	0.323974	0.185004
C1orf85	-8.58329	-0.183187	-0.208571
C1orf86	-11.1618	-1.06292	-0.314729
C1orf87	-11.3833	-0.571187	-0.257817
C1orf88	-13.3421	-1.59768	0.259846
C1orf9	-10.2076	0.167449	-0.145291
C1orf94	-11.0518	-1.28641	0.304098
C1orf95	-10.404	-0.336513	0.359938
C1orf96	-10.7915	0.476021	0.0993546
C1QA	-10.8105	-0.479492	-0.204877
C1QB	-11.795	-0.718566	0.112544
C1QBP	-10.0711	0.172218	-0.0656365
C1QC	-11.628	-0.424142	-0.350788
C1QL1	-12.6637	-1.29587	-0.363451
C1QL2	-13.1497	-1.73151	0.192154
C1QL3	-11.0727	0.349273	-0.110537
C1QL4	-13.563	-0.93223	-0.36264
C1QTNF1	-11.4996	-1.67398	-0.0764663
C1QTNF2	-12.0478	-1.28599	0.432884
C1QTNF3	-12.3215	-0.309494	-0.737557
C1QTNF4	-13.6892	0.164964	-1.25903
C1QTNF6	-12.3334	-1.68511	0.431206
C1QTNF7	-10.7749	-0.368518	-0.308785
C1QTNF8	-13.6825	-2.12132	0.171965
C1QTNF9	-12.6937	-0.476079	-0.335325
C1RL	-11.8167	-0.776555	0.0732405
C1S	-12.52	-1.02365	-0.0677003
C20orf11	-9.87601	0.296395	-0.0767086
C20orf111	-9.75395	0.709157	-0.14078
C20orf112	-10.8691	-0.816493	0.14064
C20orf118	-8.37036	0.0143637	-0.105556
C20orf123	-10.6596	-0.208389	-0.14515
C20orf132	-11.1503	-0.856591	0.00196758
C20orf151	-12.0252	-2.5816	-0.363247
C20orf152	-11.1309	-1.13045	0.11461
C20orf160	-12.1279	-1.05238	-0.127595
C20orf166	-11.8269	-1.317	-0.561487
C20orf173	-12.503	-1.38237	0.24966
C20orf177	-11.4179	0.347158	0.160557
C20orf194	-8.54456	-0.0393973	-0.0663338
C20orf195	-14.0098	-2.30304	2.05489
C20orf196	-10.3211	-0.554919	-0.0849891
C20orf197	-12.2232	-1.11207	-0.282099
C20orf20	-11.9203	-0.247703	-0.117595
C20orf24	-8.64676	0.12414	-0.18922
C20orf26	-8.81264	-0.310727	-0.145109
C20orf27	-10.378	-0.451652	-0.306651
C20orf29	-11.2732	-0.176426	-0.254543
C20orf3	-9.54162	-0.256818	-0.00119922
C20orf30	-9.91897	0.425466	-0.0666624
C20orf4	-11.2584	-0.375073	0.0121757
C20orf43	-10.3353	-0.205404	0.229269
C20orf54	-13.0408	-1.40156	0.112224
C20orf7	-10.6483	-0.0407017	-0.147405
C20orf72	-10.7861	0.195965	-0.134883
C20orf85	-13.0661	-0.775747	-0.312269
C20orf94	-9.84204	-0.431797	0.079862
C20orf96	-11.6277	-0.283194	-0.114778
C21orf119	-12.6587	-0.747694	-0.260258
C21orf2	-10.9	-0.345699	0.0586876
C21orf33	-10.4497	-0.32172	-0.0331082
C21orf49	-12.7711	-0.335554	-0.101206
C21orf54	-13.1123	-1.80143	0.556429
C21orf56	-11.9045	-1.37159	0.436
C21orf58	-11.6338	-1.13379	0.247385
C21orf59	-12.3963	0.079916	0.130043
C21orf62	-12.3541	-0.660256	-0.166787
C21orf63	-9.91973	-1.0279	0.218423
C21orf67	-11.9957	-0.0301891	0.0915483
C21orf7	-10.7427	-0.224125	-0.036231
C21orf88	-12.3433	-1.17087	-0.261322
C21orf91	-11.803	-0.00976549	0.813087
C22orf13	-8.74158	-0.0121894	0.0582273
C22orf15	-13.3216	-0.0854932	-1.39317
C22orf23	-11.524	0.241911	0.31074
C22orf24	-12.5588	-1.11346	0.46028
C22orf25	-9.4071	-0.270508	-0.0415108
C22orf26	-12.8936	-1.03553	0.317015
C22orf28	-10.4511	-0.135133	0.574198
C22orf29	-15.9923	-0.312636	1.20153
C22orf31	-13.7141	-2.15898	0.931812
C22orf32	-11.2309	-0.117294	-0.215576
C22orf33	-12.5821	-1.15422	-0.57698
C22orf39	-11.5663	-0.412136	0.151713
C22orf40	-12.1479	-0.840389	0.0826019
C22orf42	-12.8639	-0.335801	-0.60604
C22orf43	-12.0642	-0.762709	0.0908334
C2CD2	-9.50519	-0.184055	0.0555792
C2CD3	-10.3668	-0.256237	0.0667598
C2orf15	-17.1276	-1.4124	2.95636
C2orf16	-13.4394	0.043042	-0.216515
C2orf18	-8.81303	-0.00239763	0.122236
C2orf27A	-10.3817	-0.272745	0.111164
C2orf28	-9.48573	0.195314	-0.146049
C2orf29	-10.2838	0.332497	0.0883767
C2orf40	-12.6835	-1.14373	0.61316
C2orf42	-10.8535	-0.238679	-0.199526
C2orf43	-10.3957	0.0115704	-0.10551
C2orf44	-12.0361	-0.688364	0.408878
C2orf47	-11.3792	0.398561	-0.253046
[truncated: 15,130 more rows]
