# Supplementary material for: Whole transcriptome analysis reveals differential gene expression profile reflecting macrophage polarization in response to influenza A H5N1 virus infection
Source: BMC Med Genomics. 2018 Feb 23;11:20. doi: 10.1186/s12920-018-0335-0 (PMC6389164; doi:10.1186/s12920-018-0335-0)
Supplement: Supplementary file 4 — Differential expression of mature miRNAs with a minimum fold-change of 1.2. (XLS 137 kb) [file 12920_2018_335_MOESM4_ESM.xls]

## Sheet: Expression value
miRNA	1hr-RPM				3hr-RPM				6hr-RPM
	Mock	H1N1	H5N1		Mock	H1N1	H5N1		Mock	H1N1	H5N1
let-7a	1255.34	935.3	971.4		969.34	953.31	1200.78		1030.65	809.71	1056.79
let-7b	901.96	743.86	701.44		811.2	699.28	708.38		889.84	802.63	789.81
let-7c	6.69	5.37	4.77		4.18	2.79	4.62		5.84	2.72	4.77
let-7d	489.54	338.6	313.52		302.06	311.61	364.26		371.01	279.7	320.48
let-7e	12.2	7.6	8.9		11.71	8.72	8.59		15.78	8.16	5.83
let-7f	4470.04	3131.09	2777.78		2098.91	2474	3363.9		2602.92	2005.22	1921.81
let-7g	2277.72	2373.81	2164.41		1594.37	1999.44	2633.06		1950.87	1637.37	1520.29
miR-1	289.24	188.31	246.74		253.11	184.59	266.18		165.93	125.16	95.88
miR-100	2.36	5.37	5.09		2.93	9.42	5.94		2.34	3.81	6.36
miR-101	1720.09	1661.27	2093.83		1505.67	1974.66	2797.19		1436.72	1428.41	1405.87
miR-103	1557.17	1612.51	1605.11		1142.54	1989.67	3007.23		1471.19	1506.77	1387.33
miR-106b	1148.7	1175.05	1276.33		1363.01	1235.26	1128.45		1034.16	982.75	914.82
miR-107	21.25	23.71	29.89		20.08	26.17	47.89		20.45	17.96	20.13
miR-10a	56.67	51.44	50.24		46.02	61.06	62.75		68.94	36.46	45.03
miR-10b	0	5.37	4.45		0	0.35	5.28		0	2.72	4.24
miR-1180	9.84	9.84	6.04		5.02	7.68	6.27		6.43	7.07	14.3
miR-1229	3.94	3.58	1.27		2.51	4.54	4.95		4.67	1.09	6.89
miR-1249	11.02	21.02	18.44		7.95	17.8	16.18		25.71	17.96	21.72
miR-1256	3.15	1.34	3.18		1.26	3.49	2.31		3.51	1.63	2.12
miR-1259	7.87	3.13	6.36		4.18	6.28	8.92		4.09	3.26	3.18
miR-125a	471.05	555.99	407.32		292.43	549.24	621.53		445.8	380.37	468.8
miR-125b	7.48	6.71	6.36		2.93	4.89	11.56		5.84	1.63	5.83
miR-126	99.56	127.03	120.51		120.91	118.29	100.06		134.97	127.33	135.08
miR-1260	40.53	30.86	28.94		28.03	41.52	37.98		50.25	33.74	78.93
miR-1260b	10.63	8.5	12.72		3.77	13.61	10.9		12.27	8.16	23.84
miR-1268	34.63	20.58	20.03		23.85	24.77	17.83		15.78	28.3	31.25
miR-1271	8.26	8.05	3.82		2.51	5.58	10.9		8.76	5.99	6.89
miR-1274a	11.41	13.87	7.63		1.67	9.77	15.19		4.67	7.07	12.18
miR-1274b	64.93	51.89	56.92		24.26	71.53	116.91		45.57	36.46	55.09
miR-1277	22.43	23.26	22.26		17.15	41.52	46.23		14.02	15.24	14.3
miR-128	240.05	156.55	117.65		113.38	122.48	113.94		82.38	82.71	114.42
miR-1280	2.75	3.13	3.82		2.09	3.84	6.27		4.09	3.81	8.48
miR-1285	6.3	8.95	6.68		8.79	2.79	5.61		3.51	5.99	10.59
miR-1287	1.97	1.79	1.59		1.67	3.49	3.3		0	1.09	2.65
miR-1296	0.79	3.13	2.54		4.6	4.19	8.26		4.09	2.72	3.71
miR-1297	5.51	0.89	0.32		3.77	0.35	1.32		2.34	0	0.53
miR-1301	70.05	107.8	69.32		103.33	67.69	86.52		131.46	127.88	116.01
miR-1303	32.66	29.07	22.58		25.94	25.82	24.11		19.87	27.75	22.25
miR-1307	45.26	44.73	26.07		27.19	33.85	30.38		45.57	43.53	47.14
miR-1308	157.41	153.87	192.05		162.74	161.21	206.4		112.18	163.79	145.67
miR-130a	34.63	43.84	47.38		46.44	43.62	41.28		46.16	42.99	48.2
miR-130b	121.6	109.59	115.74		120.91	111.66	108.98		101.08	124.07	120.25
miR-132	1313.19	986.74	1244.85		1157.18	1063.23	958.38		957.62	845.08	934.42
miR-133a	48.8	67.09	49.6		24.68	70.14	84.54		61.35	65.84	69.92
miR-135b	0.39	2.24	4.13		0	3.14	5.94		0	0	1.59
miR-136	3.15	6.26	2.23		4.6	3.14	4.29		4.09	4.35	7.42
miR-137	124.35	124.8	136.41		130.11	135.74	171.73		110.43	105.57	95.35
miR-139	16.13	14.31	16.85		10.88	12.91	15.85		18.7	11.97	13.24
miR-140	853.16	901.31	796.19		809.11	993.44	1165.77		954.11	1033.35	843.84
miR-141	44.86	51.44	52.46		37.23	52.69	65.72		48.49	57.14	47.14
miR-142	6504.95	6021.53	6788.64		5291.41	7255.21	10115.5		5252.58	5566.18	5606.53
miR-143	9.84	11.63	10.49		10.46	10.47	10.24		8.76	11.43	6.36
miR-144	2.36	2.68	3.18		2.09	3.49	1.98		0	4.35	1.59
miR-145	7.08	8.05	7.95		5.02	7.68	11.23		8.18	7.07	8.48
miR-146a	9746.41	7956.1	5124.39		4641.69	4945.21	5972.52		4813.79	4938.22	3679.42
miR-146b	809.09	762.2	537.37		458.1	616.93	732.16		494.29	504.98	447.08
miR-147	1.18	0.89	0.64		0	1.05	4.62		0	4.35	2.65
miR-148a	13.77	15.21	13.04		12.13	13.61	17.83		19.28	10.88	11.65
miR-148b	195.58	217.39	206.36		93.71	275.66	449.47		204.49	171.95	217.18
miR-150	151.9	207.1	180.29		123.83	225.42	217.63		113.93	156.72	188.58
miR-151	491.12	295.22	303.34		238.88	246.35	221.93		189.3	173.04	169.51
miR-152	35.02	36.68	36.57		17.99	38.38	44.91		30.97	25.58	29.66
miR-153	6.69	5.37	2.23		0.84	1.74	3.96		4.09	2.18	5.83
miR-1537	24	28.18	31.8		14.64	38.03	42.93		19.87	23.4	25.43
miR-155	1694.91	1071.28	1108.12		1053.85	1046.13	963.33		896.85	778.69	880.92
miR-15a	5395.61	5931.18	6120.9		5323.2	6549.99	7119.14		6185.66	5898.66	6116.64
miR-15b	90.9	124.35	110.65		64.01	126.32	166.44		125.03	88.15	87.4
miR-16	6218.47	7558.9	7168.93		4460.96	8022.18	9634.96		6995.45	6374.25	6069.5
miR-17	71.62	73.8	69.64		43.09	68.04	114.93		47.91	60.95	51.38
miR-181a	2974.65	4014.5	4279.54		3961.86	4163.58	3961.65		3635.91	3514.71	3783.77
miR-181b	393.13	510.37	543.41		509.98	528.3	568.03		525.26	445.12	481.51
miR-181c	50.76	78.28	66.14		60.66	62.81	73.98		57.84	63.67	53.5
miR-181d	8.26	9.39	5.09		5.02	6.28	10.24		3.51	7.07	7.95
miR-182	2.75	1.79	2.54		1.26	2.09	3.3		0.58	0.54	1.06
miR-1826	2208.06	1354.87	2113.54		2875.8	1339.94	2060.74		759.55	1474.66	1300.99
miR-185	239.26	157.9	138.32		149.77	142.72	151.58		147.24	101.21	111.24
miR-186	992.47	1120.48	1120.2		1091.5	1161.28	1413.79		918.47	1007.23	753.79
miR-188	175.91	200.39	228.62		226.33	234.49	226.55		205.08	192.09	254.26
miR-18a	109.79	157.45	144.68		168.18	147.6	185.93		144.9	142.02	173.75
miR-18b	3.15	7.16	7.63		5.02	4.19	5.94		9.35	7.62	8.48
miR-190	133.8	126.59	142.77		120.07	158.42	210.37		126.79	118.08	96.94
miR-191	3823.09	3832.01	3681.76		2411	3942.35	4752.26		3124.67	2619.03	3244.52
miR-192	18.89	19.68	16.22		16.73	12.56	17.83		8.76	15.78	20.66
miR-193a	116.09	136.87	93.8		88.69	97.01	122.52		136.13	116.45	142.49
miR-193b	5.51	8.05	10.81		7.95	8.37	7.93		8.18	5.99	6.89
miR-194	16.13	14.76	16.22		10.04	19.19	18.82		12.85	11.43	18.01
miR-195	1.97	2.68	4.13		4.18	3.49	5.61		3.51	3.81	3.18
miR-197	132.62	116.3	120.19		90.37	102.24	124.5		87.06	94.68	108.06
miR-1973	4.72	5.37	11.45		11.3	12.91	21.8		7.6	10.88	16.95
miR-1975	14.95	14.31	16.22		10.04	18.84	14.2		10.52	11.97	22.25
miR-1976	4.33	7.16	7.31		6.28	7.33	5.94		2.92	7.62	7.42
miR-1979	250.28	237.07	194.6		222.99	221.23	210.7		248.9	192.63	249.5
miR-199b	11.02	8.5	7		3.35	10.47	10.57		9.93	6.53	6.89
miR-19a	417.53	732.23	436.57		199.14	593.2	816.04		389.12	405.4	370.27
miR-19b	965.31	1786.51	1038.17		462.71	1448.11	2013.52		1016.63	941.94	1002.75
miR-200a	91.3	132.85	162.48		97.9	125.97	126.48		71.87	94.68	147.26
miR-200b	5.9	12.08	8.9		4.18	7.33	17.5		5.84	6.53	9.53
miR-200c	24.79	22.81	27.35		17.99	23.73	27.41		21.62	22.85	21.19
miR-203	14.56	17	11.13		14.22	20.94	27.41		19.28	10.34	10.06
miR-20a	209.35	313.11	296.98		245.16	297.65	340.82		243.64	171.41	161.03
miR-21	122071	132239	136487		110182	147920	175181		127803	116374	113162
miR-210	378.57	285.38	217.17		256.04	186.68	225.89		265.84	246.5	239.43
miR-211	4.33	0.89	0.32		0.84	1.4	0.33		1.17	0	0.53
miR-2114	5.51	4.92	2.86		4.6	1.05	1.98		1.17	1.09	1.06
miR-212	14.95	14.31	21.3		13.81	21.98	23.12		16.94	15.24	15.89
miR-218	64.54	68.88	63.28		69.45	68.39	75.63		84.72	71.28	68.33
miR-219	6.69	8.05	7.63		2.93	3.49	9.58		8.18	9.79	9.53
miR-221	5765.52	7250.26	6039.82		5700.14	6007.74	6689.16		8934.64	8180.31	7250.77
miR-222	952.33	1073.07	738.96		509.98	839.21	1083.87		947.1	943.02	960.91
miR-223	1279.74	1485.93	1118.93		636.74	1484.4	2170.05		1219.37	1187.35	1236.36
miR-2355	4.72	6.71	1.59		2.51	5.23	6.27		6.43	4.9	6.36
miR-23a	7760.29	9264.44	8953.37		4467.24	10319.6	16191.7		7448.85	7078.93	6968.43
miR-23b	139.31	147.61	150.4		76.56	161.21	273.44		91.73	109.38	114.42
miR-24	137029	128918	111866		130599	107683	97621.4		136507	139846	143783
miR-25	103.1	105.56	112.24		66.94	124.57	163.14		111.6	77.81	125.01
miR-26a	7542.67	5361.77	5698.96		5384.7	5019.53	6262.81		3916.36	3928.27	2828.16
miR-26b	2814.88	850.76	804.78		823.33	605.07	787.31		445.8	441.31	260.62
miR-27a	8354.91	8383.71	8747.33		5923.55	9011.78	14140.2		7818.11	8109.02	8462.23
miR-27b	234.15	245.12	252.79		176.97	258.57	350.72		217.35	183.92	241.02
miR-28	427.37	430.75	500.17		424.22	519.92	551.84		504.22	469.61	531.31
miR-29a	9330.06	9601.26	10145.8		8252.13	10576.8	11960.9		9767.81	8950.29	9245.68
miR-29b	453269	456564	468574		491354	455249	404133		469744	480793	478665
miR-29c	2272.99	2338.03	2722.77		1993.9	2739.55	3310.07		2496	2317.02	2376.31
miR-301a	156.62	218.73	176.15		151.03	194.36	235.14		152.49	145.83	136.14
miR-301b	78.31	96.62	82.99		89.53	92.12	94.45		108.09	99.04	96.94
miR-3065	99.96	121.22	110.02		107.52	109.57	138.7		99.33	107.2	85.81
miR-30a	37.78	44.73	48.97		37.65	37.34	49.21		33.3	40.27	36.02
miR-30b	519.85	551.97	591.1		209.6	656.01	1004.61		406.07	383.63	468.27
miR-30c	585.96	627.11	635.94		300.38	755.81	1093.45		431.77	453.83	482.57
miR-30d	1964.47	2193.1	2234.37		1731.59	2253.47	2880.75		1943.86	1747.83	1664.9
miR-30e	4294.53	4879.58	5249.67		4693.15	5392.55	6472.19		4162.33	4193.27	3920.97
miR-3123	18.5	10.29	12.72		21.34	9.77	5.94		8.76	27.75	4.77
miR-3158	2.36	2.68	2.23		2.93	5.23	3.63		3.51	4.9	4.24
miR-3176	3.54	5.37	5.72		4.18	6.98	2.97		8.76	8.71	3.71
miR-3182	2.36	1.79	1.91		3.77	4.89	6.6		1.17	2.72	1.59
miR-3200	19.28	15.21	11.13		14.64	16.05	16.84		17.53	16.32	13.24
miR-320a	28.73	9.84	13.67		11.71	9.42	10.9		15.19	15.78	7.95
miR-326	1702.38	1781.59	1317.03		1629.09	1623.63	1492.06		2022.74	1903.46	2453.12
miR-328	12.2	18.79	10.18		8.79	10.82	17.17		16.36	15.78	21.19
miR-330	111.76	110.04	87.44		114.21	103.29	92.47		132.04	101.21	123.95
miR-331	14.56	8.5	11.45		12.55	12.21	10.9		16.36	20.68	14.83
miR-335	12.59	14.31	13.35		9.2	16.05	27.74		12.27	8.71	12.18
miR-338	18.89	14.31	15.9		15.06	10.12	7.93		12.85	9.79	6.89
miR-339	40.93	44.73	32.43		36.82	43.27	53.5		59.6	48.97	81.58
miR-33a	1683.89	1240.36	1442.63		1503.16	1114.52	1275.08		979.82	1101.37	1182.86
miR-33b	841.35	684.81	798.1		792.79	649.73	714.66		524.67	601.29	722.53
miR-340	2351.7	1593.28	1936.11		1894.75	1715.05	1842.45		1385.3	1122.05	1083.8
miR-342	88.94	59.04	65.18		87.86	62.46	54.49		100.49	96.86	82.64
miR-345	2879.81	2065.18	2503.69		2410.59	1926.86	2099.05		1736.45	1910.53	1917.58
miR-34a	1723.24	2107.67	1664.57		1391.04	2076.21	2562.06		2047.28	1860.47	2052.12
miR-34c	2.75	4.03	2.86		3.35	2.44	2.64		1.75	3.81	6.89
miR-361	280.98	296.11	312.56		208.76	368.13	521.46		272.27	241.61	248.44
miR-362	68.08	81.41	87.44		59.83	88.63	110.63		66.02	57.68	53.5
miR-363	11.81	13.42	14.63		11.71	16.05	12.55		12.85	10.34	15.36
miR-365	375.82	496.95	443.25		142.66	630.19	905.21		293.89	276.43	372.92
miR-374a	1366.32	1394.23	1761.55		941.31	1717.14	2620.18		1031.82	895.14	849.67
miR-374b	787.44	825.71	868.69		656.82	915.97	1286.31		691.77	591.5	620.3
miR-378b	8.66	8.5	8.27		4.6	5.23	8.26		8.76	2.18	6.89
miR-378c	7.87	6.71	9.86		6.28	8.37	15.19		9.93	10.88	13.77
miR-381	0.39	1.79	0.95		2.09	0.7	3.96		1.75	0.54	0
miR-421	356.14	426.72	394.92		338.45	380.35	427.34		350.56	337.92	289.76
miR-422a	2.36	2.24	4.13		4.6	3.14	4.95		2.92	5.99	3.18
miR-423	174.33	111.38	100.8		121.74	80.95	91.15		136.13	123.52	172.69
miR-424	1431.25	1234.54	1357.41		1415.31	1495.22	1635.05		1521.44	1381.61	1235.3
miR-425	7758.72	6578.86	7003.27		7869.75	7028.74	6104.62		6143.59	5986.27	5959.85
miR-4286	145.6	135.53	88.4		72.79	133.3	230.18		132.63	112.64	198.11
miR-429	3.54	5.81	7		3.77	5.93	9.25		2.92	3.26	5.3
miR-4291	12.2	8.05	7		7.53	5.23	1.98		3.51	4.35	6.36
miR-4326	18.1	11.63	10.18		13.39	16.05	7.93		10.52	14.69	13.24
miR-450a	64.54	76.94	79.17		100.82	71.88	79.92		87.64	69.65	60.92
miR-450b	4.33	7.16	7		2.51	4.19	5.61		8.18	1.63	1.59
miR-451	3.15	2.24	2.86		2.09	4.19	2.64		1.75	2.72	2.65
miR-454	46.44	60.83	64.23		42.67	66.3	82.23		62.52	31.56	37.08
miR-484	91.69	103.33	86.17		69.03	98.75	140.69		120.36	93.05	118.66
miR-489	4.72	5.37	3.18		1.67	2.44	5.61		2.34	4.35	2.65
miR-491	2.75	2.24	2.23		2.09	2.44	4.29		1.75	0.54	6.89
miR-497	4.72	2.68	2.23		5.86	5.23	4.62		4.67	2.72	5.83
miR-499	22.04	20.58	26.07		22.59	25.47	20.48		15.78	22.31	17.48
miR-500	62.96	63.52	78.54		63.59	74.32	98.74		52.58	69.11	70.45
miR-500b	25.19	21.92	27.35		30.12	33.15	41.28		25.71	22.31	35.49
miR-501	24.79	30.86	29.57		25.94	36.64	40.29		26.88	26.12	24.37
miR-502	9.44	6.71	8.59		6.28	9.42	11.89		5.84	6.53	9.53
miR-503	56.27	69.78	58.82		51.04	71.53	81.57		80.04	64.75	74.16
miR-505	61	58.15	40.06		30.12	45.71	79.59		55.51	42.44	55.09
miR-511	17.71	16.55	23.53		14.22	14.66	32.69		15.78	12.52	16.42
miR-532	83.43	84.09	93.16		73.63	107.47	128.8		95.24	107.74	94.82
miR-542	23.22	33.99	25.76		30.12	24.08	24.11		28.63	32.11	28.08
miR-548a	46.44	44.28	43.88		26.36	57.58	59.44		46.16	36.46	28.08
miR-548b	1.97	4.47	3.82		5.86	4.19	2.97		7.6	5.44	2.12
miR-548c	20.86	23.26	20.35		13.81	23.38	29.39		15.78	12.52	16.42
miR-548d	11.81	21.02	20.67		13.39	20.24	16.18		12.85	14.15	7.42
miR-548e	5.12	5.37	5.09		2.51	6.28	7.93		3.51	7.07	0.53
miR-548f	5.51	11.63	9.22		5.86	7.33	5.61		5.26	5.44	4.77
miR-548k	8.66	8.95	11.13		7.11	10.47	10.24		8.18	8.71	3.71
miR-548o	68.47	68.88	58.82		74.05	62.11	58.45		42.65	40.27	46.62
miR-548p	2.36	2.24	1.27		2.93	1.74	3.3		2.34	1.63	2.65
miR-548s	40.14	50.54	34.66		65.26	39.43	41.61		35.06	34.28	30.19
miR-548u	6.3	3.13	2.54		6.69	3.14	4.62		2.34	2.18	3.18
miR-548w	5.9	6.26	4.45		3.77	7.68	8.92		5.26	5.99	5.3
miR-551b	72.8	77.83	81.08		81.58	82	112.94		80.63	78.9	98.53
miR-556	17.71	14.76	19.08		16.73	19.19	19.48		12.27	12.52	19.07
miR-570	26.37	36.68	34.98		27.19	40.13	43.59		27.46	23.4	19.6
miR-574	18.1	14.76	14.94		21.75	13.96	15.19		16.36	13.06	23.31
miR-576	61.78	52.33	48.33		53.55	48.15	44.91		49.08	44.08	28.08
miR-579	9.44	7.6	11.13		11.3	10.47	9.91		4.09	9.79	9.53
miR-582	14.56	12.97	15.9		11.3	17.1	33.69		15.78	11.97	21.72
miR-589	16.92	18.79	13.67		20.08	21.63	24.44		22.79	18.5	13.77
miR-590	271.93	276.43	326.24		238.05	283.34	401.58		234.88	226.37	205
miR-598	9.44	5.37	6.68		5.02	10.47	5.94		3.51	5.99	5.3
miR-618	21.64	23.26	25.12		26.77	20.24	21.8		19.87	20.68	15.36
miR-624	2.36	3.58	3.18		2.51	3.49	2.64		2.34	0	2.12
miR-625	5.51	9.39	6.68		4.18	8.37	4.95		6.43	6.53	9.01
miR-627	26.37	19.68	22.58		22.59	24.77	32.03		19.28	10.88	17.48
miR-628	48.01	43.39	55.01		51.04	40.48	58.12		50.25	45.17	41.85
miR-629	174.33	196.81	162.8		212.53	176.22	171.73		194.56	217.66	175.87
miR-651	3.54	4.03	4.45		0.84	6.63	9.25		5.26	3.26	2.65
miR-653	12.99	12.08	11.45		17.99	9.42	11.23		7.6	9.25	8.48
miR-660	192.43	225.89	289.35		188.26	298.69	340.48		243.64	214.94	230.43
miR-664	24.4	32.65	20.99		14.22	32.45	39.63		27.46	22.31	24.9
miR-671	67.69	38.91	53.74		54.81	47.81	43.59		53.75	40.81	41.32
miR-7	81.07	79.17	74.4		70.7	59.67	65.72		56.09	39.18	43.44
miR-708	7.48	8.5	8.59		8.37	9.42	14.2		16.36	7.62	3.18
miR-720	85.39	84.09	70.91		60.24	107.13	125.16		73.03	64.75	93.23
miR-744	920.85	882.97	614.63		706.61	611	550.85		902.7	962.07	1117.17
miR-769	17.71	23.26	22.58		17.57	21.63	28.07		19.87	21.22	20.13
miR-874	13.38	13.87	11.76		10.46	9.07	9.91		16.36	22.31	15.89
miR-876	0.79	4.92	1.27		1.67	0.7	1.32		0.58	3.26	1.06
miR-877	3.54	2.24	4.13		6.28	3.49	4.62		1.17	3.26	1.59
miR-886	3.54	3.58	1.27		4.6	4.89	4.95		1.17	1.63	4.77
miR-9	13.77	10.74	10.81		8.79	9.77	11.23		8.18	2.72	10.06
miR-92a	279.4	366.34	335.14		225.08	406.52	506.6		352.9	280.24	359.68
miR-92b	2.36	1.79	1.91		2.93	3.49	3.3		2.34	1.63	3.18
miR-93	33.84	29.07	26.71		16.73	23.03	24.44		12.27	10.88	14.3
miR-940	20.86	30.86	20.99		17.15	30.36	20.48		16.94	37.55	39.73
miR-941	14.17	16.55	12.72		7.95	19.54	28.4		9.93	20.13	21.72
miR-942	8.66	4.92	3.5		6.69	2.44	2.31		7.01	5.99	2.12
miR-95	2.75	3.13	5.41		7.53	3.14	6.6		2.92	2.18	4.24
miR-96	14.17	29.97	35.93		19.24	20.59	20.48		19.28	17.96	20.13
miR-98	565.89	436.56	470.59		512.49	406.87	471.92		445.21	361.86	380.87
miR-99a	62.18	57.7	65.5		76.56	70.14	60.77		56.09	48.97	68.86
miR-99b	823.65	724.62	814		666.45	654.27	675.69		740.85	604.01	804.64

## Sheet: fold-change & Z-score
miRNA	1hr						3hr						6hr
	H1N1			H5N1			H1N1			H5N1			H1N1			H5N1
	Fold-change	Z-score		Fold-change	Z-score		Fold-change	Z-score		Fold-change	Z-score		Fold-change	Z-score		Fold-change	Z-score
let-7a	-1.342	-6.87563		-1.292	-5.97499		-1.017	-0.535424		1.239	4.78221		-1.273	-5.08739		1.025	0.699016
let-7b	-1.213	-3.92823		-1.286	-4.97088		-1.16	-3.03047		-1.145	-2.79799		-1.109	-2.05726		-1.127	-2.32879
let-7c	-1.246	-0.382599		-1.403	-0.563898		-1.498	-0.536293		1.105	0.136183		-2.147	-1.06246		-1.224	-0.319564
let-7d	-1.446	-5.26663		-1.561	-6.18609		1.032	0.289782		1.206	2.30506		-1.326	-3.54143		-1.158	-1.84951
let-7e	-1.605	-1.03684		-1.371	-0.713964		-1.343	-0.678605		-1.363	-0.710511		-1.934	-1.55057		-2.707	-2.13026
let-7f	-1.428	-15.4544		-1.609	-19.8417		1.179	5.29404		1.603	16.8561		-1.298	-8.71319		-1.354	-9.95688
let-7g	1.042	1.36115		-1.052	-1.63606		1.254	6.53492		1.651	15.7449		-1.191	-5.1468		-1.283	-7.15495
miR-1	-1.536	-4.63446		-1.172	-1.81319		-1.371	-3.35442		1.052	0.480196		-1.326	-2.36388		-1.731	-4.28799
miR-100	2.275	1.08091		2.157	1.00254		3.215	1.8369		2.027	0.99983		1.628	0.596385		2.718	1.36932
miR-101	-1.035	-1.05486		1.217	6.11939		1.311	7.73361		1.858	19.4704		-1.006	-0.0723413		-1.022	-0.431395
miR-103	1.036	0.942873		1.031	0.90918		1.741	14.9503		2.632	28.7768		1.024	0.737208		-1.06	-1.42178
miR-106b	1.023	0.511902		1.111	2.6424		-1.103	-2.70487		-1.208	-4.90566		-1.052	-1.07579		-1.13	-2.58291
miR-107	1.116	0.362019		1.407	1.2151		1.303	0.869641		2.385	3.34505		-1.139	-0.392207		-1.016	-0.0325992
miR-10a	-1.102	-0.510563		-1.128	-0.611659		1.327	1.41422		1.364	1.56238		-1.891	-3.1494		-1.531	-2.21147
miR-10b	12	2.31733		14	2.10951		1	0.591608		16	2.29783		5	1.64924		8	2.05913
miR-1180	1	-0.00322731		-1.629	-0.949855		1.53	0.733224		1.249	0.358396		1.1	0.179868		2.224	1.73931
miR-1229	-1.101	-0.133269		-3.102	-1.16808		1.809	0.755112		1.972	0.883325		-4.284	-1.48938		1.475	0.662002
miR-1249	1.907	1.76296		1.673	1.37212		2.239	1.92433		2.035	1.65758		-1.432	-1.16285		-1.184	-0.560428
miR-1256	-2.351	-0.855484		1.01	0.0144227		2.77	1.01661		1.833	0.548627		-2.153	-0.826187		-1.656	-0.579642
miR-1259	-2.514	-1.43113		-1.237	-0.396587		1.502	0.637298		2.134	1.29669		-1.255	-0.302001		-1.286	-0.33015
miR-125a	1.18	2.62808		-1.156	-2.12159		1.878	8.75242		2.125	10.781		-1.172	-2.23262		1.052	0.844408
miR-125b	-1.115	-0.207142		-1.176	-0.297388		1.669	0.690747		3.945	2.25703		-3.583	-1.53747		-1.002	0.00652994
miR-126	1.276	1.81423		1.21	1.42691		-1.022	-0.229215		-1.208	-1.46311		-1.06	-0.446681		1.001	0.0521911
miR-1260	-1.313	-1.15054		-1.4	-1.38252		1.481	1.58653		1.355	1.19209		-1.489	-1.78788		1.571	2.55336
miR-1260b	-1.251	-0.490137		1.197	0.43728		3.61	2.34934		2.891	1.84952		-1.504	-0.902581		1.943	1.94032
miR-1268	-1.683	-1.89598		-1.729	-1.96799		1.039	0.104985		-1.338	-0.958383		1.793	1.89523		1.98	2.27275
miR-1271	-1.026	-0.0549364		-2.162	-1.27448		2.223	1.06992		4.343	2.28195		-1.462	-0.715504		-1.271	-0.4619
miR-1274a	1.216	0.485648		-1.495	-0.862121		5.85	2.38828		9.096	3.28665		1.514	0.705539		2.608	1.83863
miR-1274b	-1.251	-1.21428		-1.141	-0.714746		2.948	4.80121		4.819	7.77044		-1.25	-0.992002		1.209	0.976419
miR-1277	1.037	0.117877		-1.008	-0.0187907		2.421	3.15711		2.696	3.62696		1.087	0.233911		1.02	0.0673461
miR-128	-1.533	-4.20721		-2.04	-6.45591		1.08	0.533259		1.005	-0.0247032		1.004	0.0456014		1.389	2.32183
miR-1280	1.138	0.154953		1.389	0.419925		1.837	0.710029		3	1.43677		-1.073	-0.0952682		2.073	1.24683
miR-1285	1.421	0.675843		1.06	0.10905		-3.151	-1.77279		-1.567	-0.852793		1.707	0.80907		3.017	1.89326
miR-1287	-1.101	-0.0942354		-1.239	-0.199547		2.09	0.793505		1.976	0.722979		2	1.04403		5	1.62788
miR-1296	3.962	1.18095		3.215	0.960306		-1.098	-0.149727		1.796	1.00707		-1.504	-0.521103		-1.102	-0.128347
miR-1297	-6.191	-1.8271		-17.219	-2.14899		-10.771	-1.68735		-2.856	-1.09303		-4	-1.52971		-4.415	-1.06558
miR-1301	1.539	2.82156		-1.011	-0.0501129		-1.527	-2.77376		-1.194	-1.27612		-1.028	-0.197362		-1.133	-0.938802
miR-1303	-1.123	-0.462631		-1.446	-1.34912		-1.005	-0.0445007		-1.076	-0.287649		1.397	1.15232		1.12	0.384628
miR-1307	-1.012	-0.0627725		-1.736	-2.26443		1.245	0.82259		1.117	0.389398		-1.047	-0.201499		1.034	0.189707
miR-1308	-1.023	-0.213497		1.22	1.87159		-1.009	-0.154619		1.268	2.1949		1.46	3.13182		1.299	2.12945
miR-130a	1.266	1.03337		1.368	1.41673		-1.065	-0.333819		-1.125	-0.58922		-1.074	-0.321127		1.044	0.236891
miR-130b	-1.11	-0.80096		-1.051	-0.365109		-1.083	-0.665459		-1.109	-0.848891		1.227	1.55527		1.19	1.3295
miR-132	-1.331	-6.84591		-1.055	-1.30198		-1.088	-2.17706		-1.207	-4.51191		-1.133	-2.5864		-1.025	-0.413184
miR-133a	1.375	1.69141		1.016	0.0905016		2.842	4.6396		3.425	5.69791		1.073	0.415598		1.14	0.779598
miR-135b	5.744	1.14016		10.59	1.75982		9	1.77201		18	2.43722		1	-		3	1.26095
miR-136	1.987	1.01185		-1.413	-0.394404		-1.465	-0.535152		-1.072	-0.116183		1.064	0.0939944		1.814	0.990136
miR-137	1.004	0.0170272		1.097	0.762899		1.043	0.282286		1.32	2.32584		-1.046	-0.30793		-1.158	-1.01178
miR-139	-1.127	-0.333877		1.045	0.131076		1.187	0.397466		1.457	0.940806		-1.562	-1.20707		-1.412	-0.950917
miR-140	1.056	1.11966		-1.072	-1.36315		1.228	4.1813		1.441	7.85387		1.083	1.8475		-1.131	-2.4849
miR-141	1.147	0.663434		1.169	0.780152		1.415	1.59477		1.765	2.76948		1.178	0.85748		-1.029	-0.110985
miR-142	-1.08	-4.41669		1.044	2.58498		1.371	17.1739		1.912	38.5957		1.06	3.18611		1.067	3.69645
miR-143	1.182	0.382966		1.066	0.148634		1.001	-0.0155056		-1.021	-0.0670137		1.305	0.601059		-1.377	-0.606716
miR-144	1.136	0.140913		1.347	0.350671		1.67	0.584096		-1.056	-0.0627927		8	2.08567		3	1.26095
miR-145	1.137	0.246557		1.123	0.228247		1.53	0.733224		2.237	1.52637		-1.157	-0.278221		1.037	0.0847949
miR-146a	-1.225	-13.6226		-1.902	-37.9732		1.065	2.72928		1.287	12.5409		1.026	1.41708		-1.308	-12.0886
miR-146b	-1.062	-1.21228		-1.506	-7.37303		1.347	4.72159		1.598	7.8124		1.022	0.387275		-1.106	-1.45436
miR-147	-1.326	-0.20259		-1.844	-0.399052		3	1.0247		14	2.14942		8	2.08567		5	1.62788
miR-148a	1.105	0.263589		-1.056	-0.135848		1.122	0.272155		1.47	1.01971		-1.772	-1.52171		-1.655	-1.35748
miR-148b	1.112	1.05862		1.055	0.557659		2.942	9.41201		4.796	15.2132		-1.189	-1.64747		1.062	0.674853
miR-150	1.363	2.90019		1.187	1.57578		1.82	5.37037		1.757	5.00647		1.376	2.62605		1.655	4.33758
miR-151	-1.664	-7.00684		-1.619	-6.63731		1.031	0.253981		-1.076	-0.877634		-1.094	-0.824844		-1.117	-0.992565
miR-152	1.047	0.189889		1.044	0.191595		2.133	2.69053		2.496	3.36773		-1.211	-0.705217		-1.044	-0.146694
miR-153	-1.246	-0.382599		-3	-1.4911		2.071	0.554849		4.714	1.41887		-1.876	-0.759258		1.425	0.560897
miR-1537	1.174	0.573448		1.325	1.05148		2.598	3.20038		2.932	3.7049		1.178	0.546771		1.28	0.844441
miR-155	-1.582	-11.9037		-1.53	-11.0424		-1.007	-0.34588		-1.094	-2.20056		-1.152	-2.82488		-1.018	-0.261229
miR-15a	1.099	4.97142		1.134	6.88789		1.23	10.8799		1.337	15.7107		-1.049	-2.44909		-1.011	-0.316353
miR-15b	1.368	2.26967		1.217	1.4052		1.973	4.46907		2.6	6.69787		-1.418	-2.50411		-1.431	-2.54287
miR-16	1.216	11.3813		1.153	8.36173		1.798	31.6014		2.16	43.3598		-1.097	-5.21389		-1.153	-7.81585
miR-17	1.03	0.172014		-1.028	-0.154797		1.579	2.32808		2.667	5.67422		1.272	1.26578		1.072	0.375797
miR-181a	1.35	12.4045		1.439	15.4363		1.051	1.89393		-1	-0.368334		-1.034	-1.30495		1.041	1.95914
miR-181b	1.298	3.87996		1.382	4.94163		1.036	0.444107		1.114	1.63422		-1.18	-2.52539		-1.091	-1.29153
miR-181c	1.542	2.41483		1.303	1.43309		1.035	0.150535		1.22	1.10082		1.101	0.545951		-1.081	-0.382146
miR-181d	1.137	0.265929		-1.623	-0.864176		1.251	0.361983		2.04	1.3221		2.014	1.09895		2.265	1.31952
miR-182	-1.536	-0.452031		-1.083	-0.0890237		1.659	0.446825		2.619	0.948294		-1.074	-0.036158		1.828	0.378055
miR-1826	-1.63	-14.3503		-1.045	-1.37428		-2.146	-23.9055		-1.396	-11.8984		1.941	15.2056		1.713	12.0524
miR-185	-1.515	-4.0969		-1.73	-5.17736		-1.049	-0.478353		1.012	0.0330641		-1.455	-2.89687		-1.324	-2.19568
miR-186	1.129	2.75321		1.129	2.82615		1.064	1.28764		1.295	6.24158		1.097	2.0917		-1.218	-3.91683
miR-188	1.139	1.24804		1.3	2.64065		1.036	0.297169		1.001	-0.0769628		-1.068	-0.621022		1.24	2.35362
miR-18a	1.434	2.90415		1.318	2.20288		-1.139	-1.22663		1.106	0.866329		-1.02	-0.143783		1.199	1.66533
miR-18b	2.273	1.24688		2.422	1.36719		-1.198	-0.285129		1.183	0.264406		-1.227	-0.413639		-1.103	-0.194373
miR-190	-1.057	-0.458575		1.067	0.555917		1.319	2.23488		1.752	4.89894		-1.074	-0.53242		-1.308	-1.95508
miR-191	1.002	0.0383855		-1.038	-1.54879		1.635	18.9586		1.971	27.4155		-1.193	-6.56629		1.038	1.72579
miR-192	1.042	0.12269		-1.165	-0.444758		-1.332	-0.791001		1.066	0.163022		1.801	1.42415		2.358	2.2065
miR-193a	1.179	1.29513		-1.238	-1.52442		1.094	0.557971		1.381	2.2698		-1.169	-1.2139		1.047	0.427239
miR-193b	1.461	0.687187		1.962	1.31554		1.053	0.088352		-1.003	-0.0213643		-1.366	-0.576086		-1.187	-0.321632
miR-194	-1.093	-0.250534		1.006	0.0214726		1.911	1.67354		1.875	1.61434		-1.124	-0.280569		1.402	0.94381
miR-195	1.36	0.327723		2.096	0.876704		-1.198	-0.259763		1.342	0.44446		1.085	0.11507		-1.104	-0.120441
miR-197	-1.14	-1.04591		-1.103	-0.766063		1.131	0.801848		1.378	2.26983		1.088	0.586124		1.241	1.54167
miR-1973	1.138	0.202328		2.426	1.67694		1.142	0.308263		1.929	1.80381		1.432	0.769452		2.23	1.89878
miR-1975	-1.045	-0.12225		1.085	0.233013		1.876	1.61864		1.414	0.825328		1.138	0.313076		2.115	2.0629
miR-1976	1.654	0.832571		1.688	0.876622		1.167	0.27043		-1.057	-0.111588		2.61	1.45173		2.541	1.40664
miR-1979	-1.056	-0.614522		-1.286	-2.61956		-1.008	-0.165027		-1.058	-0.675573		-1.292	-2.64621		1.002	0.0886921
miR-199b	-1.296	-0.573539		-1.574	-0.942995		3.125	1.90467		3.155	1.92395		-1.521	-0.83202		-1.441	-0.730256
miR-19a	1.754	9.26146		1.046	0.680677		2.979	13.9212		4.098	19.2868		1.042	0.62138		-1.051	-0.607921
miR-19b	1.851	15.6333		1.075	1.67315		3.13	22.4339		4.352	31.0714		-1.079	-1.62011		-1.014	-0.18458
miR-200a	1.455	2.76491		1.78	4.48309		1.287	1.81918		1.292	1.84759		1.317	1.78718		2.049	5.12932
miR-200b	2.047	1.45474		1.508	0.783479		1.754	0.916328		4.187	2.84881		1.118	0.201619		1.632	0.951438
miR-200c	-1.087	-0.292001		1.103	0.36169		1.319	0.864155		1.524	1.37159		1.057	0.194777		-1.02	-0.0476081
miR-203	1.168	0.430273		-1.308	-0.671785		1.473	1.1112		1.928	2.02046		-1.865	-1.63499		-1.917	-1.68865
miR-20a	1.496	4.52419		1.419	3.91663		1.214	2.164		1.39	3.85568		-1.421	-3.51522		-1.513	-4.05368
miR-21	1.083	21.4465		1.118	31.314		1.342	78.6831		1.59	131.71		-1.098	-24.1449		-1.129	-30.7121
miR-210	-1.327	-3.6357		-1.743	-6.5914		-1.372	-3.37618		-1.133	-1.46326		-1.078	-0.819516		-1.11	-1.11301
miR-211	-4.865	-1.50659		-13.531	-1.85905		1.667	0.368732		-2.545	-0.47508		-2	-1.08167		-2.208	-0.487755
miR-2114	-1.12	-0.18503		-1.927	-0.91339		-4.381	-1.49904		-2.323	-1.03022		-1.073	-0.0508878		-1.104	-0.0695366
miR-212	-1.045	-0.12225		1.425	1.06048		1.592	1.34371		1.674	1.50864		-1.112	-0.290912		-1.066	-0.167408
miR-218	1.067	0.367353		-1.02	-0.100224		-1.015	-0.135687		1.089	0.46377		-1.189	-1.05689		-1.24	-1.29102
miR-219	1.203	0.351466		1.141	0.252146		1.191	0.211286		3.27	1.86972		1.197	0.386316		1.165	0.332373
miR-221	1.258	12.982		1.048	2.64151		1.054	2.43298		1.174	8.46259		-1.092	-5.59149		-1.232	-12.9488
miR-222	1.127	2.65179		-1.289	-5.15066		1.646	8.83312		2.125	14.2395		-1.004	-0.0264723		1.015	0.437315
miR-223	1.161	3.88583		-1.144	-3.23727		2.331	18.2682		3.408	28.8194		-1.027	-0.577065		1.014	0.48037
miR-2355	1.422	0.58623		-2.969	-1.24415		2.084	0.968237		2.498	1.25899		-1.312	-0.449422		-1.011	-0.00967276
miR-23a	1.194	11.4911		1.154	9.40238		2.31	47.9703		3.625	81.8247		-1.052	-2.89461		-1.069	-3.68451
miR-23b	1.06	0.477729		1.08	0.668488		2.106	5.43794		3.572	10.4724		1.192	1.26648		1.247	1.61966
miR-24	-1.063	-17.515		-1.225	-54.0592		-1.213	-52.6775		-1.338	-76.3708		1.024	7.82208		1.053	16.624
miR-25	1.024	0.159803		1.089	0.637438		1.861	4.1159		2.437	6.29116		-1.434	-2.43468		1.12	0.914291
miR-26a	-1.407	-19.3535		-1.324	-15.9729		-1.073	-3.98614		1.163	7.72258		1.003	0.272376		-1.385	-13.0552
miR-26b	-3.309	-32.5169		-3.498	-33.4152		-1.361	-5.92012		-1.046	-1.06253		-1.01	-0.104611		-1.711	-6.90018
miR-27a	1.003	0.129112		1.047	3.14623		1.521	24.9307		2.387	57.9206		1.037	2.5123		1.082	5.4266
miR-27b	1.047	0.48524		1.08	0.866717		1.461	3.83255		1.982	7.48082		-1.182	-1.6382		1.109	1.16483
miR-28	1.008	0.0940961		1.17	2.42109		1.226	2.99771		1.301	3.95998		-1.074	-1.06106		1.054	0.931132
miR-29a	1.029	1.88136		1.087	6.01753		1.282	16.5111		1.449	25.6796		-1.091	-5.79537		-1.056	-3.42409
miR-29b	1.007	4.02148		1.034	24.822		-1.079	-61.3695		-1.216	-140.222		1.024	19.1952		1.019	17.7075
miR-29c	1.029	0.909645		1.198	6.44262		1.374	10.5933		1.66	17.8208		-1.077	-2.47593		-1.05	-1.52373
miR-301a	1.397	3.1925		1.125	1.08877		1.287	2.26094		1.557	4.20376		-1.046	-0.358868		-1.12	-0.915566
miR-301b	1.234	1.37494		1.06	0.381113		1.029	0.140064		1.055	0.307138		-1.091	-0.60659		-1.115	-0.739205
miR-3065	1.213	1.41889		1.101	0.70864		1.019	0.082165		1.29	1.92384		1.079	0.5699		-1.158	-0.956207
miR-30a	1.184	0.75858		1.296	1.21055		-1.008	-0.0692853		1.307	1.20281		1.209	0.825801		1.082	0.34971
miR-30b	1.062	0.957605		1.137	2.17132		3.13	15.0941		4.793	22.7448		-1.058	-0.755178		1.153	2.18552
miR-30c	1.07	1.15658		1.085	1.46499		2.516	13.9162		3.64	21.15		1.051	0.787586		1.118	1.76391
miR-30d	1.116	3.50327		1.137	4.23451		1.301	8.03654		1.664	16.683		-1.112	-3.13579		-1.168	-4.48305
miR-30e	1.136	6.05499		1.222	9.90068		1.149	6.5972		1.379	16.4688		1.007	0.481331		-1.062	-2.44159
miR-3123	-1.798	-1.53371		-1.454	-1.0291		-2.184	-2.09292		-3.593	-2.96306		3.168	3.14968		-1.836	-1.07543
miR-3158	1.136	0.140913		-1.058	-0.0585527		1.785	0.794978		1.239	0.262912		1.396	0.483682		1.208	0.26986
miR-3176	1.517	0.610994		1.616	0.719248		1.67	0.826038		-1.407	-0.463158		-1.006	-0.00548392		-2.361	-1.42189
miR-3182	-1.318	-0.281256		-1.236	-0.215741		1.297	0.369395		1.751	0.866571		2.325	0.788452		1.359	0.2573
miR-3200	-1.268	-0.697243		-1.732	-1.47284		1.096	0.233138		1.15	0.3692		-1.074	-0.198967		-1.324	-0.758321
miR-320a	-2.92	-3.04511		-2.102	-2.3072		-1.243	-0.515738		-1.074	-0.189823		1.039	0.114642		-1.911	-1.49305
miR-326	1.047	1.30037		-1.293	-6.96537		-1.003	-0.31658		-1.092	-2.6839		-1.063	-1.80865		1.213	6.62515
miR-328	1.54	1.17993		-1.198	-0.422336		1.231	0.441465		1.953	1.62597		-1.037	-0.0935229		1.295	0.804894
miR-330	-1.016	-0.126333		-1.278	-1.70942		-1.106	-0.797366		-1.235	-1.57058		-1.305	-1.99553		-1.065	-0.461414
miR-331	-1.713	-1.26521		-1.272	-0.604815		-1.028	-0.0875663		-1.151	-0.36049		1.264	0.719131		-1.103	-0.258533
miR-335	1.137	0.327873		1.06	0.154275		1.745	1.34518		3.015	3.03176		-1.409	-0.770333		-1.007	-0.00451254
miR-338	-1.32	-0.79899		-1.188	-0.501115		-1.488	-1.00311		-1.899	-1.50478		-1.313	-0.635868		-1.865	-1.33026
miR-339	1.093	0.403867		-1.262	-0.984033		1.175	0.686344		1.453	1.71746		-1.217	-1.00422		1.369	1.88202
miR-33a	-1.358	-8.24753		-1.167	-4.26343		-1.349	-7.79553		-1.179	-4.54553		1.124	2.73652		1.207	4.49643
miR-33b	-1.229	-4.03698		-1.054	-1.02847		-1.22	-3.91369		-1.109	-2.17206		1.146	2.33592		1.377	5.69997
miR-340	-1.476	-12.1334		-1.215	-6.29018		-1.105	-3.22605		-1.028	-1.10741		-1.235	-5.18431		-1.278	-5.93636
miR-342	-1.506	-2.46653		-1.365	-1.90194		-1.407	-2.1178		-1.612	-2.84321		-1.037	-0.236642		-1.216	-1.28199
miR-345	-1.394	-11.6515		-1.15	-5.06163		-1.251	-7.60607		-1.148	-4.91977		1.1	2.97913		1.104	3.16671
miR-34a	1.223	6.17343		-1.035	-0.951138		1.493	11.429		1.842	18.4124		-1.1	-2.895		1.002	0.253144
miR-34c	1.465	0.489755		1.04	0.0487935		-1.373	-0.387251		-1.269	-0.299989		2.177	0.876787		3.937	1.75391
miR-361	1.054	0.612459		1.112	1.3206		1.763	6.55055		2.498	11.4839		-1.127	-1.31769		-1.096	-0.981399
miR-362	1.196	1.08147		1.284	1.56469		1.481	2.31838		1.849	3.84224		-1.145	-0.732724		-1.234	-1.1153
miR-363	1.136	0.316892		1.239	0.553479		1.371	0.803833		1.072	0.150361		-1.243	-0.513848		1.195	0.487163
miR-365	1.322	4.08014		1.179	2.38489		4.417	17.4775		6.345	23.505		-1.063	-0.694244		1.269	3.13155
miR-374a	1.02	0.493381		1.289	7.12809		1.824	14.8769		2.784	27.9766		-1.153	-3.04764		-1.214	-4.08256
miR-374b	1.049	0.924073		1.103	2.03783		1.395	6.38824		1.958	14.127		-1.17	-2.74489		-1.115	-1.8738
miR-378b	-1.019	-0.0416379		-1.047	-0.0907002		1.137	0.18886		1.796	1.00707		-4.018	-1.98611		-1.271	-0.4619
miR-378c	-1.173	-0.306555		1.253	0.476737		1.333	0.531534		2.419	1.90716		1.096	0.215308		1.387	0.801902
miR-381	4.59	0.947569		2.436	0.484715		-2.986	-0.837014		1.895	0.751122		-3.241	-0.797898		-3	-1.32288
miR-421	1.198	2.50293		1.109	1.44251		1.124	1.45977		1.263	3.10081		-1.037	-0.441157		-1.21	-2.33372
miR-422a	-1.054	-0.0575095		1.75	0.697128		-1.465	-0.535152		1.076	0.100596		2.051	1.03257		1.089	0.112095
miR-423	-1.565	-3.73622		-1.729	-4.41805		-1.504	-2.91803		-1.336	-2.15523		-1.102	-0.757703		1.269	2.12857
miR-424	-1.159	-3.85025		-1.054	-1.34696		1.056	1.27379		1.155	3.75654		-1.101	-2.51401		-1.232	-5.31025
miR-425	-1.179	-9.98202		-1.108	-6.12382		-1.12	-7.39304		-1.289	-15.4732		-1.026	-1.26219		-1.031	-1.37044
miR-4286	-1.074	-0.612819		-1.647	-3.72526		1.831	4.16447		3.162	8.99098		-1.177	-1.25238		1.494	3.64922
miR-429	1.641	0.740278		1.977	1.06863		1.573	0.682075		2.454	1.50651		1.116	0.140609		1.815	0.837385
miR-4291	-1.516	-0.925363		-1.743	-1.18271		-1.44	-0.65723		-3.803	-1.80803		1.239	0.303914		1.812	0.91513
miR-4326	-1.556	-1.1904		-1.778	-1.48446		1.199	0.469427		-1.689	-1.20017		1.396	0.838092		1.259	0.57133
miR-450a	1.192	1.03395		1.227	1.23223		-1.403	-2.25164		-1.262	-1.60906		-1.258	-1.41531		-1.439	-2.15965
miR-450b	1.654	0.832571		1.617	0.796384		1.669	0.639648		2.235	1.07788		-5.018	-2.08857		-5.145	-2.10361
miR-451	-1.406	-0.393606		-1.101	-0.115864		2.005	0.829369		1.263	0.244084		1.554	0.461916		1.514	0.434618
miR-454	1.31	1.38203		1.383	1.7013		1.554	2.22521		1.927	3.49859		-1.981	-3.1786		-1.686	-2.52333
miR-484	1.127	0.823438		-1.064	-0.400692		1.431	2.246		2.038	4.89607		-1.293	-1.84729		-1.014	-0.0671649
miR-489	1.138	0.202328		-1.484	-0.545223		1.461	0.372241		3.359	1.45241		1.859	0.780757		1.132	0.144934
miR-491	-1.228	-0.229916		-1.233	-0.230825		1.167	0.15626		2.053	0.861842		-3.241	-0.797898		3.937	1.75391
miR-497	-1.761	-0.751749		-2.117	-0.94223		-1.12	-0.202012		-1.268	-0.396122		-1.717	-0.713398		1.248	0.366842
miR-499	-1.071	-0.228385		1.183	0.587863		1.127	0.388717		-1.103	-0.348361		1.414	1.06735		1.108	0.310697
miR-500	1.009	0.0416141		1.247	1.32148		1.169	0.868574		1.553	2.70909		1.314	1.51529		1.34	1.64119
miR-500b	-1.149	-0.481397		1.086	0.305186		1.101	0.350238		1.371	1.28692		-1.152	-0.479963		1.38	1.27127
miR-501	1.245	0.808335		1.193	0.655594		1.412	1.32289		1.553	1.73147		-1.029	-0.093113		-1.103	-0.330842
miR-502	-1.407	-0.682166		-1.099	-0.195973		1.5	0.777742		1.893	1.30025		1.118	0.201619		1.632	0.951438
miR-503	1.24	1.1953		1.045	0.248353		1.401	1.80917		1.598	2.60649		-1.236	-1.25229		-1.079	-0.439204
miR-505	-1.049	-0.26904		-1.523	-2.07349		1.518	1.75805		2.642	4.68887		-1.308	-1.30557		-1.008	-0.0108229
miR-511	-1.07	-0.202437		1.329	0.912543		1.031	0.0610977		2.299	2.67296		-1.26	-0.604674		1.041	0.128488
miR-532	1.008	0.0415793		1.117	0.745395		1.46	2.46447		1.749	3.82375		1.131	0.899421		-1.004	0.00770092
miR-542	1.464	1.41862		1.109	0.369868		-1.251	-0.848533		-1.249	-0.84595		1.122	0.458568		-1.02	-0.0521897
miR-548a	-1.049	-0.23371		-1.058	-0.259944		2.184	3.3771		2.255	3.53894		-1.266	-1.05329		-1.644	-2.07594
miR-548b	2.269	0.983572		1.939	0.77098		-1.399	-0.538696		-1.973	-0.983426		-1.397	-0.592713		-3.585	-1.75182
miR-548c	1.115	0.356508		-1.025	-0.0730715		1.693	1.54724		2.128	2.34695		-1.26	-0.604674		1.041	0.128488
miR-548d	1.78	1.60358		1.75	1.55988		1.512	1.1597		1.208	0.490957		1.101	0.258222		-1.732	-1.1945
miR-548e	1.049	0.0748337		-1.006	-0.0062153		2.502	1.26221		3.159	1.66774		2.014	1.09895		-6.623	-1.48006
miR-548f	2.111	1.47562		1.673	0.97023		1.251	0.39088		-1.045	-0.0877009		1.034	0.0600964		-1.103	-0.145972
miR-548k	1.033	0.0660547		1.285	0.559583		1.473	0.785729		1.44	0.734897		1.065	0.135326		-2.205	-1.28813
miR-548o	1.006	0.0264592		-1.164	-0.844212		-1.192	-1.06804		-1.267	-1.40182		-1.059	-0.247267		1.093	0.446294
miR-548p	-1.054	-0.0575095		-1.858	-0.57038		-1.684	-0.55847		1.126	0.138032		-1.436	-0.353348		1.132	0.144934
miR-548s	1.259	1.08533		-1.158	-0.62509		-1.655	-2.56167		-1.568	-2.32807		-1.023	-0.0807662		-1.161	-0.580657
miR-548u	-2.013	-1.03428		-2.48	-1.26221		-2.131	-1.1428		-1.448	-0.628835		-1.073	-0.0719662		1.359	0.363878
miR-548w	1.061	0.100703		-1.326	-0.447579		2.037	1.14393		2.366	1.43346		1.139	0.222821		1.008	0.0213051
miR-551b	1.069	0.400937		1.114	0.679796		1.005	-0.016621		1.384	2.19286		-1.022	-0.117399		1.222	1.37405
miR-556	-1.2	-0.521819		1.077	0.231886		1.147	0.387384		1.164	0.432455		1.02	0.0579283		1.554	1.22944
miR-570	1.391	1.29282		1.327	1.10689		1.476	1.54655		1.603	1.91668		-1.174	-0.558318		-1.401	-1.12731
miR-574	-1.226	-0.586789		-1.212	-0.5441		-1.558	-1.32559		-1.432	-1.10346		-1.253	-0.600106		1.425	1.12035
miR-576	-1.181	-0.892394		-1.278	-1.27154		-1.112	-0.57436		-1.192	-0.911123		-1.113	-0.503125		-1.748	-2.3682
miR-579	-1.242	-0.448711		1.179	0.377099		-1.079	-0.195903		-1.14	-0.320621		2.394	1.53476		2.33	1.48262
miR-582	-1.123	-0.306842		1.092	0.248268		1.513	1.06859		2.981	3.31737		-1.318	-0.71525		1.376	0.986526
miR-589	1.111	0.308597		-1.238	-0.582189		1.077	0.215058		1.217	0.626331		-1.232	-0.657782		-1.655	-1.47606
miR-590	1.017	0.175161		1.2	2.24507		1.19	1.89606		1.687	6.37012		-1.038	-0.363012		-1.146	-1.36703
miR-598	-1.758	-1.06018		-1.413	-0.683559		2.086	1.37139		1.183	0.264406		1.707	0.80907		1.51	0.610939
miR-618	1.075	0.236899		1.161	0.515671		-1.323	-0.978392		-1.228	-0.741416		1.041	0.137068		-1.294	-0.743673
miR-624	1.517	0.498874		1.347	0.350671		1.39	0.390856		1.052	0.0479809		-4	-1.52971		-1.104	-0.0983397
miR-625	1.704	1.00255		1.212	0.338544		2.002	1.17056		1.184	0.242521		1.016	0.0333576		1.401	0.667163
miR-627	-1.34	-0.990696		-1.168	-0.534805		1.097	0.290216		1.418	1.24789		-1.772	-1.52171		-1.103	-0.280138
miR-628	-1.106	-0.490197		1.146	0.699718		-1.261	-1.14035		1.139	0.634972		-1.112	-0.504963		-1.201	-0.848951
miR-629	1.129	1.15304		-1.071	-0.609803		-1.206	-1.91734		-1.238	-2.16106		1.119	1.16926		-1.106	-0.918025
miR-651	1.138	0.176101		1.257	0.324706		7.893	2.11422		11.012	2.6436		-1.613	-0.680913		-1.985	-0.921064
miR-653	-1.075	-0.185385		-1.134	-0.30662		-1.91	-1.65516		-1.602	-1.27153		1.217	0.408263		1.116	0.230519
miR-660	1.174	1.62137		1.504	4.43715		1.587	4.924		1.809	6.53433		-1.134	-1.30732		-1.057	-0.546549
miR-664	1.338	1.0869		-1.162	-0.499497		2.282	2.64611		2.787	3.43928		-1.231	-0.719191		-1.103	-0.333802
miR-671	-1.74	-2.79454		-1.26	-1.25518		-1.146	-0.730004		-1.257	-1.17125		-1.317	-1.31594		-1.301	-1.24831
miR-7	-1.024	-0.159311		-1.09	-0.522599		-1.185	-1.00988		-1.076	-0.474227		-1.432	-1.71786		-1.291	-1.24083
miR-708	1.136	0.252264		1.148	0.280858		1.125	0.232686		1.697	1.20896		-2.147	-1.77822		-5.145	-2.97496
miR-720	-1.015	-0.109334		-1.204	-1.14596		1.778	3.57846		2.078	4.71904		-1.128	-0.6873		1.277	1.60183
miR-744	-1.043	-0.923262		-1.498	-7.78092		-1.156	-2.77461		-1.283	-4.53729		1.066	1.44249		1.238	4.89792
miR-769	1.313	0.86252		1.275	0.773458		1.231	0.624501		1.598	1.52797		1.068	0.220531		1.013	0.0586179
miR-874	1.037	0.0900712		-1.138	-0.318139		-1.153	-0.331529		-1.055	-0.140359		1.364	0.966238		-1.03	-0.067044
miR-876	6.228	1.72753		1.608	0.33578		-2.386	-0.635027		-1.265	-0.209401		5.621	1.36919		1.828	0.378055
miR-877	-1.58	-0.54239		1.167	0.215771		-1.799	-0.903686		-1.359	-0.516017		2.786	0.995524		1.359	0.2573
miR-886	1.011	0.0130495		-2.787	-1.03334		1.063	0.0822346		1.076	0.100596		1.393	0.277426		4.077	1.48136
miR-9	-1.282	-0.615578		-1.274	-0.592187		1.111	0.21086		1.278	0.527237		-3.007	-1.64995		1.23	0.45189
miR-92a	1.311	3.40379		1.199	2.27332		1.806	7.13169		2.251	10.3153		-1.259	-2.84969		1.019	0.327946
miR-92b	-1.318	-0.281256		-1.236	-0.215741		1.191	0.211286		1.126	0.138032		-1.436	-0.353348		1.359	0.363878
miR-93	-1.164	-0.607141		-1.267	-0.908683		1.377	0.975338		1.461	1.1762		-1.128	-0.281464		1.165	0.408008
miR-940	1.479	1.38548		1.006	0.0265206		1.77	1.8919		1.194	0.517874		2.217	2.80187		2.345	3.04488
miR-941	1.168	0.4254		-1.114	-0.274489		2.458	2.19384		3.572	3.37497		2.027	1.86793		2.187	2.1091
miR-942	-1.76	-1.01738		-2.474	-1.4769		-2.742	-1.41568		-2.896	-1.46937		-1.17	-0.277343		-3.307	-1.61238
miR-95	1.138	0.154953		1.967	0.933723		-2.398	-1.35442		-1.141	-0.262754		-1.339	-0.32425		1.452	0.500459
miR-96	2.115	2.37398		2.536	3.08001		1.07	0.189529		1.064	0.170922		-1.073	-0.206861		1.044	0.15277
miR-98	-1.296	-4.10864		-1.203	-2.92932		-1.26	-3.60001		-1.086	-1.42191		-1.23	-2.89104		-1.169	-2.15998
miR-99a	-1.078	-0.417139		1.053	0.305043		-1.092	-0.576814		-1.26	-1.39487		-1.145	-0.678846		1.228	1.17306
miR-99b	-1.137	-2.54643		-1.012	-0.198365		-1.019	-0.475851		1.014	0.101987		-1.227	-3.67661		1.086	1.73204
