# Supplementary material for: Whole transcriptome analysis reveals differential gene expression profile reflecting macrophage polarization in response to influenza A H5N1 virus infection
Source: BMC Med Genomics. 2018 Feb 23;11:20. doi: 10.1186/s12920-018-0335-0 (PMC6389164; doi:10.1186/s12920-018-0335-0)
Supplement: Supplementary file 5 — Pathway enrichment of the mRNA genes inversely regulated with the targeting miRNAs for H1N1 and H5N1 virus-infected macrophage cells at 1-, 3-, and 6-h post-infection. (XLS 154 kb) [file 12920_2018_335_MOESM5_ESM.xls]

## Sheet: H1N1-1h
Pathway Name	Gene count	Gene count in database	Genes Ratio	Pathway p-value (corrected)
Pathways in cancer	37	325	0.11	1.00807e-12
Axon guidance	24	128	0.19	1.00842e-12
Focal adhesion	28	200	0.14	7.16865e-12
Wnt signaling pathway	22	150	0.15	1.36118e-09
Tight junction	18	132	0.14	3.04505e-07
ECM-receptor interaction	14	85	0.16	1.31522e-06
Regulation of actin cytoskeleton	21	210	0.1	2.54291e-06
Melanogenesis	14	98	0.14	5.68124e-06
Calcium signaling pathway	18	173	0.1	1.10034e-05
MAPK signaling pathway	22	268	0.08	2.86697e-05
Long-term depression	11	69	0.16	3.36514e-05
Chagas disease (American trypanosomiasis)	13	103	0.13	4.91493e-05
Adherens junction	11	73	0.15	5.16302e-05
P53 signaling pathway	10	68	0.15	0.000153194
Basal cell carcinoma	9	55	0.16	0.000175063
Amoebiasis	12	105	0.11	0.00022473
G-protein mediated events	7	36	0.19	0.000401293
TGF-beta signaling pathway	10	84	0.12	0.000619434
Small cell lung cancer	10	85	0.12	0.000664986
ErbB signaling pathway	10	86	0.12	0.000713526
Atm signaling pathway	5	18	0.28	0.000855109
Hedgehog signaling pathway	8	56	0.14	0.000890661
Opioid Signalling	7	49	0.14	0.00238146
PLC beta mediated events	6	35	0.17	0.00242272
PLC-gamma1 signalling	5	25	0.2	0.00353453
T cell receptor signaling pathway	10	108	0.09	0.00354546
Renal cell carcinoma	8	70	0.11	0.00356652
Activation of the AP-1 family of transcription factors	3	8	0.38	0.00772131
Vascular smooth muscle contraction	10	121	0.08	0.00788334
Regulation of map kinase pathways through dual specificity phosphatases	3	9	0.33	0.00909723
Agrin in postsynaptic differentiation	6	47	0.13	0.00915711
African trypanosomiasis	5	33	0.15	0.00932771
Salivary secretion	8	83	0.1	0.00933659
Prostate cancer	8	88	0.09	0.0105861
NGF signalling via TRKA from the plasma membrane	8	89	0.09	0.0112203
Hepatitis C	10	134	0.07	0.0118891
Signaling by Robo receptor	4	22	0.18	0.0123127
Cell cycle: g2/m checkpoint	4	22	0.18	0.0123127
Role of brca1 brca2 and atr in cancer susceptibility	4	22	0.18	0.0123127
Adenylate cyclase inhibitory pathway	3	11	0.27	0.0136005
Netrin-1 signaling	5	38	0.13	0.0136645
Leukocyte transendothelial migration	9	115	0.08	0.0137187
Regulation of bad phosphorylation	4	23	0.17	0.0140502
Phosphatidylinositol signaling system	7	75	0.09	0.0142906
Signalling by NGF	9	118	0.08	0.0146179
GnRH signaling pathway	8	97	0.08	0.0153064
Aldosterone-regulated sodium reabsorption	5	42	0.12	0.0186248
Signaling pathway from g-protein families	4	26	0.15	0.0187377
Glioma	6	62	0.1	0.019879
MAP kinases activation in TLR cascade	4	27	0.15	0.0200514
Thrombin signaling and protease-activated receptors	4	27	0.15	0.0200514
Progesterone-mediated oocyte maturation	7	86	0.08	0.0239105
Integrin cell surface interactions	6	65	0.09	0.0239457
Gap junction	7	88	0.08	0.0247922
Malaria	5	48	0.1	0.0255768
Type II diabetes mellitus	5	48	0.1	0.0255768
Epithelial cell signaling in Helicobacter pylori infection	6	68	0.09	0.025942
Dilated cardiomyopathy	7	90	0.08	0.026635
Pancreatic cancer	6	70	0.09	0.0286676
Melanoma	6	70	0.09	0.0286676
Aspirin blocks signaling pathway involved in platelet activation	3	17	0.18	0.0291512
Gastric acid secretion	6	71	0.08	0.0295239
Bioactive peptide induced signaling pathway	4	33	0.12	0.0310151
Regulation of cell cycle progression by plk3	3	18	0.17	0.0333349
Angiotensin ii mediated activation of jnk pathway via pyk2 dependent signaling	4	34	0.12	0.0337235
Keratinocyte differentiation	5	53	0.09	0.0342905
Arrhythmogenic right ventricular cardiomyopathy (ARVC)	6	74	0.08	0.0343779
Non-small cell lung cancer	5	54	0.09	0.0362561
VEGF signaling pathway	6	75	0.08	0.0363564
Role of mal in rho-mediated activation of srf	3	19	0.16	0.0372204
Cell cycle	8	124	0.06	0.0394851
Mapkinase signaling pathway	5	56	0.09	0.0403664
Igf-1 signaling pathway	3	20	0.15	0.0409696
Egf signaling pathway	3	20	0.15	0.0409696
Acute myeloid leukemia	5	57	0.09	0.0416711
Inositol phosphate metabolism	5	57	0.09	0.0416711
Calmodulin induced events	3	21	0.14	0.043971
Nitric oxide stimulates guanylate cyclase	3	21	0.14	0.043971
Phosphoinositides and their downstream targets	3	21	0.14	0.043971
Pkc-catalyzed phosphorylation of inhibitory phosphoprotein of myosin phosphatase	3	21	0.14	0.043971
Shigellosis	5	60	0.08	0.0477779
Growth hormone signaling pathway	3	22	0.14	0.0478819

## Sheet: H1N1-3h
Pathway Name	Gene count	Gene count in database	Genes Ratio	Pathway p-value (corrected)
Pathways in cancer	59	325	0.18	3.05584e-21
Axon guidance	38	128	0.3	4.43997e-21
Focal adhesion	42	200	0.21	2.57017e-17
MAPK signaling pathway	45	268	0.17	7.20488e-15
Wnt signaling pathway	33	150	0.22	3.99808e-14
Regulation of actin cytoskeleton	38	210	0.18	1.60257e-13
Melanogenesis	22	98	0.22	1.55924e-09
Calcium signaling pathway	27	173	0.16	3.25101e-08
Renal cell carcinoma	17	70	0.24	4.88095e-08
Gap junction	18	88	0.2	2.60809e-07
ErbB signaling pathway	17	86	0.2	1.08432e-06
Prostate cancer	17	88	0.19	1.42988e-06
Melanoma	15	70	0.21	1.76351e-06
Insulin signaling pathway	21	135	0.16	1.77576e-06
Adherens junction	15	73	0.21	2.99187e-06
TGF-beta signaling pathway	16	84	0.19	3.34761e-06
Mapkinase signaling pathway	13	56	0.23	4.26263e-06
GnRH signaling pathway	17	97	0.18	4.42493e-06
Angiotensin ii mediated activation of jnk pathway via pyk2 dependent signaling	10	34	0.29	9.23302e-06
Colorectal cancer	13	62	0.21	1.23061e-05
Amoebiasis	17	105	0.16	1.23339e-05
T cell receptor signaling pathway	17	108	0.16	1.73646e-05
ECM-receptor interaction	15	85	0.18	1.74847e-05
Agrin in postsynaptic differentiation	11	47	0.23	2.44658e-05
Neurotrophin signaling pathway	18	124	0.15	2.48945e-05
Acute myeloid leukemia	12	57	0.21	2.63617e-05
Type II diabetes mellitus	11	48	0.23	2.88989e-05
Erk and pi-3 kinase are necessary for collagen binding in corneal epithelia	9	31	0.29	2.94788e-05
Dilated cardiomyopathy	15	90	0.17	2.97652e-05
Toxoplasmosis	18	127	0.14	3.23142e-05
Down-stream signal transduction	8	24	0.33	3.27329e-05
Chagas disease (American trypanosomiasis)	16	103	0.16	3.3809e-05
Links between pyk2 and map kinases	8	26	0.31	5.68802e-05
Endometrial cancer	11	52	0.21	5.73051e-05
Glioma	12	62	0.19	5.74375e-05
Arrhythmogenic right ventricular cardiomyopathy (ARVC)	13	74	0.18	6.57727e-05
Progesterone-mediated oocyte maturation	14	86	0.16	7.15739e-05
MAP kinases activation in TLR cascade	8	27	0.3	7.24948e-05
Signaling by PDGF	8	27	0.3	7.24948e-05
Basal cell carcinoma	11	55	0.2	8.43728e-05
G-protein mediated events	9	36	0.25	8.78722e-05
Formation of Platelet plug	20	167	0.12	9.24435e-05
NGF signalling via TRKA from the plasma membrane	14	89	0.16	9.40757e-05
Toll-like receptor signaling pathway	15	102	0.15	0.000101337
Leukocyte transendothelial migration	16	115	0.14	0.000103647
Jak-STAT signaling pathway	19	155	0.12	0.000104087
TRAF6 Mediated Induction of the antiviral cytokine IFN-alpha/beta cascade	10	48	0.21	0.000130705
Signalling by NGF	16	118	0.14	0.000136351
Pancreatic cancer	12	70	0.17	0.000145858
Tight junction	17	132	0.13	0.000146083
Il-2 receptor beta chain in t cell activation	10	49	0.2	0.000151489
Semaphorin interactions	11	60	0.18	0.000166841
Human cytomegalovirus and map kinase pathways	6	16	0.38	0.000178559
Cytokine-cytokine receptor interaction	26	271	0.1	0.000199286
Chronic myeloid leukemia	12	73	0.16	0.000207882
Bladder cancer	9	42	0.21	0.000234854
Aldosterone-regulated sodium reabsorption	9	42	0.21	0.000234854
MTOR signaling pathway	10	52	0.19	0.000236162
Hypertrophic cardiomyopathy (HCM)	13	87	0.15	0.000256648
Hemostasis	24	247	0.1	0.000304855
Integrin cell surface interactions	11	65	0.17	0.000310509
Pdgf signaling pathway	7	26	0.27	0.000352621
PLC beta mediated events	8	35	0.23	0.000357632
TCR signaling	9	45	0.2	0.000372799
Long-term potentiation	11	67	0.16	0.000383143
Hedgehog signaling pathway	10	56	0.18	0.000394691
Fc gamma R-mediated phagocytosis	13	92	0.14	0.000413017
MAPK targets/ Nuclear events mediated by MAP kinases	6	19	0.32	0.000421352
Notch signaling pathway	9	47	0.19	0.000484088
Vascular smooth muscle contraction	15	121	0.12	0.000496339
Fas signaling pathway (cd95)	6	20	0.3	0.000546213
Igf-1 signaling pathway	6	20	0.3	0.000546213
SOS-mediated signalling	5	13	0.38	0.000547607
SEMA3A-Plexin repulsion signaling by inhibiting Integrin adhesion	5	13	0.38	0.000547607
Opioid Signalling	9	49	0.18	0.000621916
IRS-related events	9	49	0.18	0.000621916
Activation of csk by camp-dependent protein kinase inhibits signaling through the t cell receptor	8	39	0.21	0.000662922
Phosphoinositides and their downstream targets	6	21	0.29	0.000672212
Fmlp induced chemokine gene expression in hmc-1 cells	7	30	0.23	0.000723721
Chemokine signaling pathway	19	186	0.1	0.000731639
Transcription regulation by methyltransferase of carm1	5	14	0.36	0.00074739
Sema3A PAK dependent Axon repulsion	5	14	0.36	0.00074739
Activation of the AP-1 family of transcription factors	4	8	0.5	0.000775278
Phosphatidylinositol signaling system	11	75	0.15	0.000823972
Bcr signaling pathway	7	31	0.23	0.000840152
Keratinocyte differentiation	9	53	0.17	0.00100754
Fc epsilon RI signaling pathway	11	78	0.14	0.00111938
Non-small cell lung cancer	9	54	0.17	0.00114632
Regulation of map kinase pathways through dual specificity phosphatases	4	9	0.44	0.00123867
Dorso-ventral axis formation	6	24	0.25	0.00126824
Regulation of eif-4e and p70s6 kinase	6	24	0.25	0.00126824
Signaling in Immune system	23	264	0.09	0.001385
P53 signaling pathway	10	68	0.15	0.00139823
Leishmaniasis	10	70	0.14	0.00172985
Salivary secretion	11	83	0.13	0.00173483
Nerve growth factor pathway (ngf)	5	17	0.29	0.00173525
Platelet activation triggers	9	58	0.16	0.00178024
Adenylate cyclase activating pathway	4	10	0.4	0.00179588
Rac1 cell motility signaling pathway	7	36	0.19	0.00186858
Signal transduction through il1r	7	36	0.19	0.00186858
Activation of camp-dependent protein kinase pka	6	27	0.22	0.00217691
Phospholipase c signaling pathway	3	5	0.6	0.0023307
Chrebp regulation by carbohydrates and camp	7	38	0.18	0.00250666
Adenylate cyclase inhibitory pathway	4	11	0.36	0.00253033
Role of erbb2 in signal transduction and oncology	6	28	0.21	0.00253781
Nfkb activation by nontypeable hemophilus influenzae	6	28	0.21	0.00253781
Role of mal in rho-mediated activation of srf	5	19	0.26	0.00260778
Platelet Activation	15	148	0.1	0.0027279
Thyroid cancer	6	29	0.21	0.00295276
Cystic fibrosis transmembrane conductance regulator (cftr) and beta 2 adrenergic receptor (b2ar) pathway	5	20	0.25	0.00321379
Ion channels and their functional role in vascular endothelium	7	42	0.17	0.00394487
Adipocytokine signaling pathway	9	68	0.13	0.0044464
Roles of β arrestin dependent recruitment of src kinases in gpcr signaling	6	32	0.19	0.00455349
Long-term depression	9	69	0.13	0.00478072
Nfat and hypertrophy of the heart	7	44	0.16	0.0049431
Huntington`s disease	16	176	0.09	0.00503969
Osteoclast differentiation	13	128	0.1	0.00504719
Bioactive peptide induced signaling pathway	6	33	0.18	0.00513074
Ca-dependent events	5	23	0.22	0.00531933
Regulation of bad phosphorylation	5	23	0.22	0.00531933
Signalling to ERKs	5	23	0.22	0.00531933
CRMPs in Sema3A signaling	4	14	0.29	0.00539874
ARMS-mediated activation	4	14	0.29	0.00539874
Frs2-mediated activation	4	14	0.29	0.00539874
Gastric acid secretion	9	71	0.13	0.0054673
Small cell lung cancer	10	85	0.12	0.00548789
Endocytosis	17	198	0.09	0.0062006
Regulation of ck1/cdk5 by type 1 glutamate receptors	5	24	0.21	0.00622145
G alpha (s) signalling events	9	73	0.12	0.00638787
Il12 and stat4 dependent signaling pathway in th1 development	4	15	0.27	0.00660114
Prolonged ERK activation events	4	15	0.27	0.00660114
Shigellosis	8	60	0.13	0.00664868
Hepatitis C	13	134	0.1	0.00687002
PLC-gamma1 signalling	5	25	0.2	0.00721463
Corticosteroids and cardioprotection	5	25	0.2	0.00721463
Signal transduction by L1	5	25	0.2	0.00721463
GPVI-mediated activation cascade	5	25	0.2	0.00721463
PI3K Cascade	6	36	0.17	0.00723384
VEGF signaling pathway	9	75	0.12	0.00739343
Cell-extracellular matrix interactions	4	16	0.25	0.00796301
Cadmium induces dna synthesis and proliferation in macrophages	4	16	0.25	0.00796301
Other semaphorin interactions	4	16	0.25	0.00796301
Netrin mediated repulsion signals	3	8	0.38	0.00798588
Signaling pathway from g-protein families	5	26	0.19	0.00819215
Role of erk5 in neuronal survival pathway	5	26	0.19	0.00819215
Activation of NMDA receptor upon glutamate binding and postsynaptic events	5	27	0.19	0.00951431
Alk in cardiac myocytes	5	27	0.19	0.00951431
Transcription factor creb and its extracellular signals	5	27	0.19	0.00951431
PKA activation in glucagon signalling	4	17	0.24	0.00961305
Signalling to RAS	4	17	0.24	0.00961305
Mechanism of gene regulation by peroxisome proliferators via ppara	6	39	0.15	0.00993749
Adrenoceptors	3	9	0.33	0.0105269
Role of ppar-gamma coactivators in obesity and thermogenesis	3	9	0.33	0.0105269
Pertussis toxin-insensitive ccr5 signaling in macrophage	3	9	0.33	0.0105269
No2-dependent il-12 pathway in nk cells	3	9	0.33	0.0105269
Signal attenuation	3	9	0.33	0.0105269
Influence of ras and rho proteins on g1 to s transition	5	28	0.18	0.0106001
Amyotrophic lateral sclerosis (ALS)	7	53	0.13	0.010918
Actions of nitric oxide in the heart	6	41	0.15	0.0119909
Epithelial cell signaling in Helicobacter pylori infection	8	68	0.12	0.0120535
Generation of second messenger molecules	4	19	0.21	0.0134707
MAP kinase cascade	3	10	0.3	0.0136023
Mcalpain and friends in cell motility	5	30	0.17	0.0136214
RIG-I-like receptor signaling pathway	8	71	0.11	0.0151763
Inositol phosphate metabolism	7	57	0.12	0.0155379
Nephrin interactions	4	20	0.2	0.0157728
G alpha (12/13) signalling events	4	20	0.2	0.0157728
Egf signaling pathway	4	20	0.2	0.0157728
Vasopressin-regulated water reabsorption	6	44	0.14	0.016239
Activation of pkc through g-protein coupled receptors	3	11	0.27	0.0173209
ERK/MAPK targets	3	11	0.27	0.0173209
Rho cell motility signaling pathway	5	32	0.16	0.0174444
Calmodulin induced events	4	21	0.19	0.0181251
Pkc-catalyzed phosphorylation of inhibitory phosphoprotein of myosin phosphatase	4	21	0.19	0.0181251
Integrin signaling pathway	5	33	0.15	0.0187614
Phospholipids as signalling intermediaries	5	33	0.15	0.0187614
Ceramide signaling pathway	5	33	0.15	0.0187614
Role of egf receptor transactivation by gpcrs in cardiac hypertrophy	5	33	0.15	0.0187614
Neuroransmitter Receptor Binding And Downstream Transmission In The Postsynaptic Cell	6	46	0.13	0.0188561
B cell receptor signaling pathway	8	75	0.11	0.0193124
G alpha (z) signalling events	4	22	0.18	0.0203272
Erk1/erk2 mapk signaling pathway	4	22	0.18	0.0203272
Inhibition of cellular proliferation by gleevec	4	22	0.18	0.0203272
Signaling by Robo receptor	4	22	0.18	0.0203272
NOD-like receptor signaling pathway	7	61	0.11	0.0206164
Integration of energy metabolism	8	77	0.1	0.0218255
Amine ligand-binding receptors	5	35	0.14	0.0229811
Regulation of Water Balance by Renal Aquaporins	4	23	0.17	0.0232048
How progesterone initiates the oocyte maturation	4	23	0.17	0.0232048
Ccr3 signaling in eosinophils	4	23	0.17	0.0232048
Tnf/stress related signaling	4	23	0.17	0.0232048
Effects of calcineurin in keratinocyte differentiation	3	13	0.23	0.0251636
B cell survival pathway	3	13	0.23	0.0251636
Platelet Adhesion to exposed collagen	3	13	0.23	0.0251636
Multiple antiapoptotic pathways from igf-1r signaling lead to bad phosphorylation	3	13	0.23	0.0251636
Melanocyte development and pigmentation pathway	3	13	0.23	0.0251636
Grb2 events in EGFR signaling	3	13	0.23	0.0251636
Nuclear Events (kinase and transcription factor activation)	3	13	0.23	0.0251636
Trka receptor signaling pathway	3	13	0.23	0.0251636
Trefoil factors initiate mucosal healing	5	36	0.14	0.0254628
SNARE interactions in vesicular transport	5	36	0.14	0.0254628
Tpo signaling pathway	4	24	0.17	0.0259056
Mtor signaling pathway	4	24	0.17	0.0259056
CD28 co-stimulation	4	24	0.17	0.0259056
Costimulation by the CD28 family	5	37	0.14	0.0267964
Skeletal muscle hypertrophy is regulated via akt-mtor pathway	4	25	0.16	0.0290043
SHC-related events	3	14	0.21	0.0293975
Signalling to p38 via RIT and RIN	3	14	0.21	0.0293975
Hiv-1 nef: negative effector of fas and tnf	6	53	0.11	0.0319661
Aquaporin-mediated transport	4	26	0.15	0.032413
Ss-arrestins in gpcr desensitization	4	26	0.15	0.032413
PI3K/AKT signalling	4	26	0.15	0.032413
Inactivation of gsk3 by akt causes accumulation of b-catenin in alveolar macrophages	5	39	0.13	0.032522
Innate Immunity Signaling	10	119	0.08	0.0345691
Calcium signaling by hbx of hepatitis b virus	3	15	0.2	0.0347364
Repression of pain sensation by the transcriptional regulator dream	3	15	0.2	0.0347364
Multi-step regulation of transcription by pitx2	4	27	0.15	0.0363222
Intrinsic Pathway for Apoptosis	4	28	0.14	0.0403754
Platelet calcium homeostasis	3	16	0.19	0.0404448
The igf-1 receptor and longevity	3	16	0.19	0.0404448
Interactions of the immunoglobulin superfamily (IgSF) member proteins	4	29	0.14	0.044928
Downstream TCR signaling	4	29	0.14	0.044928
Integrin alphaIIb beta3 signaling	3	17	0.18	0.0468906
Map kinase inactivation of smrt corepressor	3	17	0.18	0.0468906
Aspirin blocks signaling pathway involved in platelet activation	3	17	0.18	0.0468906
CD28 dependent PI3K/Akt signaling	3	17	0.18	0.0468906
NCAM signaling for neurite out-growth	5	44	0.11	0.047561
G alpha (i) signalling events	4	30	0.13	0.0479023
Vegf hypoxia and angiogenesis	4	30	0.13	0.0479023
Cell junction organization	7	75	0.09	0.0479933
Oocyte meiosis	9	109	0.08	0.0480381
Transmission across Chemical Synapses	7	76	0.09	0.0493623

## Sheet: H1N1-6h
Pathway Name	Gene count	Gene count in database	Genes Ratio	Pathway p-value (corrected)
Pathways in cancer	42	325	0.13	6.44078e-17
TGF-beta signaling pathway	24	84	0.29	8.82091e-17
Focal adhesion	33	200	0.17	2.88359e-16
Wnt signaling pathway	26	150	0.17	3.97978e-13
MAPK signaling pathway	31	268	0.12	3.09048e-11
Axon guidance	22	128	0.17	3.14828e-11
T cell receptor signaling pathway	20	108	0.19	6.05453e-11
Ubiquitin mediated proteolysis	22	135	0.16	6.06821e-11
Regulation of actin cytoskeleton	27	210	0.13	6.06903e-11
ErbB signaling pathway	17	86	0.2	9.4064e-10
Chagas disease (American trypanosomiasis)	17	103	0.17	1.67922e-08
Renal cell carcinoma	14	70	0.2	4.04221e-08
Amoebiasis	16	105	0.15	1.61726e-07
Pancreatic cancer	13	70	0.19	3.66402e-07
Oocyte meiosis	15	109	0.14	1.45175e-06
Toxoplasmosis	16	127	0.13	1.69049e-06
Chemokine signaling pathway	19	186	0.1	2.95971e-06
Alk in cardiac myocytes	8	27	0.3	3.60657e-06
Shigellosis	11	60	0.18	3.7441e-06
B cell receptor signaling pathway	12	75	0.16	4.79758e-06
Fc gamma R-mediated phagocytosis	13	92	0.14	6.40526e-06
Integrin cell surface interactions	11	65	0.17	7.72946e-06
Osteoclast differentiation	15	128	0.12	8.79878e-06
Signaling in Immune system	22	264	0.08	8.85535e-06
Long-term potentiation	11	67	0.16	9.91793e-06
Melanogenesis	13	98	0.13	1.17639e-05
Ctcf: first multivalent nuclear factor	7	23	0.3	1.36154e-05
Small cell lung cancer	12	85	0.14	1.42076e-05
ECM-receptor interaction	12	85	0.14	1.42076e-05
Phospholipids as signalling intermediaries	8	33	0.24	1.42872e-05
Nfat and hypertrophy of the heart	9	44	0.2	1.45552e-05
Calcium signaling pathway	17	173	0.1	1.58558e-05
Regulation of eif-4e and p70s6 kinase	7	24	0.29	1.63804e-05
Adherens junction	11	73	0.15	1.93777e-05
Agrin in postsynaptic differentiation	9	47	0.19	2.17079e-05
Signaling pathway from g-protein families	7	26	0.27	2.59939e-05
Colorectal cancer	10	62	0.16	2.7518e-05
Signaling by BMP	6	18	0.33	3.37873e-05
MTOR signaling pathway	9	52	0.17	4.42505e-05
Signaling by Interleukins	10	67	0.15	5.12804e-05
P53 signaling pathway	10	68	0.15	5.72041e-05
Vegf hypoxia and angiogenesis	7	30	0.23	6.03167e-05
Fmlp induced chemokine gene expression in hmc-1 cells	7	30	0.23	6.03167e-05
Signalling by NGF	13	118	0.11	6.20988e-05
Progesterone-mediated oocyte maturation	11	86	0.13	7.3108e-05
Bcr signaling pathway	7	31	0.23	7.33866e-05
Synthesis of very long-chain fatty acyl-CoAs	5	13	0.38	8.5672e-05
Chronic myeloid leukemia	10	73	0.14	9.40674e-05
Hemostasis	19	247	0.08	9.44582e-05
NGF signalling via TRKA from the plasma membrane	11	89	0.12	9.48775e-05
VEGF signaling pathway	10	75	0.13	0.000117406
Formation of Platelet plug	15	167	0.09	0.00012473
PLC beta mediated events	7	35	0.2	0.000149752
Fc epsilon RI signaling pathway	10	78	0.13	0.000156167
Pten dependent cell cycle arrest and apoptosis	5	15	0.33	0.00016511
G-protein mediated events	7	36	0.19	0.000174361
Natural killer cell mediated cytotoxicity	13	133	0.1	0.000174889
GnRH signaling pathway	11	97	0.11	0.00018597
Endocytosis	16	198	0.08	0.00021206
Fatty Acyl-CoA Biosynthesis	5	16	0.31	0.000214568
Salivary secretion	10	83	0.12	0.000239769
Thrombin signaling and protease-activated receptors	6	27	0.22	0.000271488
Nitric oxide signaling pathway	5	19	0.26	0.00047261
Erk and pi-3 kinase are necessary for collagen binding in corneal epithelia	6	31	0.19	0.000554247
Ras signaling pathway	5	20	0.25	0.000582365
Hepatitis C	12	134	0.09	0.000658777
Insulin signaling pathway	12	135	0.09	0.000690835
Pkc-catalyzed phosphorylation of inhibitory phosphoprotein of myosin phosphatase	5	21	0.24	0.000708698
Signaling by FGFR	5	21	0.24	0.000708698
Glioma	8	62	0.13	0.000716449
Bioactive peptide induced signaling pathway	6	33	0.18	0.000727216
Angiotensin ii mediated activation of jnk pathway via pyk2 dependent signaling	6	34	0.18	0.000821414
TRAF6 Mediated Induction of the antiviral cytokine IFN-alpha/beta cascade	7	48	0.15	0.000828678
Opioid Signalling	7	49	0.14	0.000913382
Il-2 receptor beta chain in t cell activation	7	49	0.14	0.000913382
Interleukin-1 signaling	6	35	0.17	0.000930895
Ca-dependent events	5	23	0.22	0.000988542
Regulation of bad phosphorylation	5	23	0.22	0.000988542
Toll-like receptor signaling pathway	10	102	0.1	0.000993854
Platelet Adhesion to exposed collagen	4	13	0.31	0.00101404
Effects of calcineurin in keratinocyte differentiation	4	13	0.31	0.00101404
Rac1 cell motility signaling pathway	6	36	0.17	0.00103701
Neurotrophin signaling pathway	11	124	0.09	0.00111129
Adipocytokine signaling pathway	8	68	0.12	0.00115822
Epithelial cell signaling in Helicobacter pylori infection	8	68	0.12	0.00115822
Long-term depression	8	69	0.12	0.00125846
Amyotrophic lateral sclerosis (ALS)	7	53	0.13	0.0013376
Melanoma	8	70	0.11	0.00134865
Leishmaniasis	8	70	0.11	0.00134865
Gap junction	9	88	0.1	0.00135424
Apoptosis	9	88	0.1	0.00135424
Dilated cardiomyopathy	9	90	0.1	0.0015654
Triglyceride Biosynthesis	5	26	0.19	0.00157417
Pdgf signaling pathway	5	26	0.19	0.00157417
Links between pyk2 and map kinases	5	26	0.19	0.00157417
Mapkinase signaling pathway	7	56	0.13	0.00174792
Signaling by Insulin receptor	8	74	0.11	0.00183302
Jak-STAT signaling pathway	12	155	0.08	0.0018344
MAP kinases activation in TLR cascade	5	27	0.19	0.00183954
Transcription factor creb and its extracellular signals	5	27	0.19	0.00183954
Intrinsic Pathway for Apoptosis	5	28	0.18	0.00208795
Role of erbb2 in signal transduction and oncology	5	28	0.18	0.00208795
Nfkb activation by nontypeable hemophilus influenzae	5	28	0.18	0.00208795
Leukocyte transendothelial migration	10	115	0.09	0.00214591
Downstream TCR signaling	5	29	0.17	0.0024075
Aspirin blocks signaling pathway involved in platelet activation	4	17	0.24	0.00247135
NOD-like receptor signaling pathway	7	61	0.11	0.00265466
Mcalpain and friends in cell motility	5	30	0.17	0.00273076
Signaling by TGF beta	3	8	0.38	0.00273495
TCR signaling	6	45	0.13	0.00278324
Pancreatic secretion	9	101	0.09	0.00302374
Malaria	6	48	0.13	0.00371703
Cytokine-cytokine receptor interaction	16	271	0.06	0.00371907
Integrin signaling pathway	5	33	0.15	0.00395978
IRS-related events	6	49	0.12	0.00407195
Fas signaling pathway (cd95)	4	20	0.2	0.00417943
Sprouty regulation of tyrosine kinase signals	4	20	0.2	0.00417943
Igf-1 signaling pathway	4	20	0.2	0.00417943
Regulation of pgc-1a	4	20	0.2	0.00417943
Prostate cancer	8	88	0.09	0.0046795
Bacterial invasion of epithelial cells	7	69	0.1	0.00485142
Reduction of cytosolic Ca++ levels	3	10	0.3	0.0048558
GRB2:SOS provides linkage to MAPK signaling for Intergrins	3	10	0.3	0.0048558
Calmodulin induced events	4	21	0.19	0.00492776
Trefoil factors initiate mucosal healing	5	36	0.14	0.00543685
Signal transduction through il1r	5	36	0.14	0.00543685
Gastric acid secretion	7	71	0.1	0.00544049
Growth hormone signaling pathway	4	22	0.18	0.00560655
Non-small cell lung cancer	6	54	0.11	0.006077
Adenylate cyclase inhibitory pathway	3	11	0.27	0.00617583
ERK/MAPK targets	3	11	0.27	0.00617583
Basal cell carcinoma	6	55	0.11	0.00636321
How progesterone initiates the oocyte maturation	4	23	0.17	0.00641185
Ccr3 signaling in eosinophils	4	23	0.17	0.00641185
Hedgehog signaling pathway	6	56	0.11	0.00695452
Regulation of ck1/cdk5 by type 1 glutamate receptors	4	24	0.17	0.00716613
FGFR ligand binding and activation	3	12	0.25	0.00741084
PLC-gamma1 signalling	4	25	0.16	0.00808527
Skeletal muscle hypertrophy is regulated via akt-mtor pathway	4	25	0.16	0.00808527
Vascular smooth muscle contraction	9	121	0.07	0.00811123
Role of erk5 in neuronal survival pathway	4	26	0.15	0.0087801
B cell survival pathway	3	13	0.23	0.00882389
Il-10 anti-inflammatory signaling pathway	3	13	0.23	0.00882389
Nuclear Events (kinase and transcription factor activation)	3	13	0.23	0.00882389
Trka receptor signaling pathway	3	13	0.23	0.00882389
Aldosterone-regulated sodium reabsorption	5	42	0.12	0.00882402
Semaphorin interactions	6	60	0.1	0.0090539
Activation of NMDA receptor upon glutamate binding and postsynaptic events	4	27	0.15	0.00990106
Interleukin-3, 5 and GM-CSF signaling	4	28	0.14	0.0110639
Influence of ras and rho proteins on g1 to s transition	4	28	0.14	0.0110639
Role of mef2d in t-cell apoptosis	4	28	0.14	0.0110639
Activation of BH3-only proteins	3	15	0.2	0.0123544
Role of pi3k subunit p85 in regulation of actin organization and cell migration	3	15	0.2	0.0123544
Endocytotic role of ndk phosphins and dynamin	3	15	0.2	0.0123544
Neuroransmitter Receptor Binding And Downstream Transmission In The Postsynaptic Cell	5	46	0.11	0.01239
Tight junction	9	132	0.07	0.0125795
Hypertrophic cardiomyopathy (HCM)	7	87	0.08	0.0128442
Type II diabetes mellitus	5	48	0.1	0.0139944
Platelet calcium homeostasis	3	16	0.19	0.0140252
The igf-1 receptor and longevity	3	16	0.19	0.0140252
Human cytomegalovirus and map kinase pathways	3	16	0.19	0.0140252
Cadmium induces dna synthesis and proliferation in macrophages	3	16	0.19	0.0140252
PKA activation in glucagon signalling	3	17	0.18	0.0163266
Nerve growth factor pathway (ngf)	3	17	0.18	0.0163266
Integrin alphaIIb beta3 signaling	3	17	0.18	0.0163266
Glucagon signaling in metabolic regulation	4	33	0.12	0.0175467
African trypanosomiasis	4	33	0.12	0.0175467
Endometrial cancer	5	52	0.1	0.0180973
Activated AMPK stimulates fatty-acid oxidation in muscle	3	18	0.17	0.0184205
Akt signaling pathway	3	18	0.17	0.0184205
Innate Immunity Signaling	8	119	0.07	0.0185087
Keratinocyte differentiation	5	53	0.09	0.0191501
Prion diseases	4	35	0.11	0.0204647
Gata3 participate in activating the th2 cytokine genes expression	3	19	0.16	0.0209455
Role of mal in rho-mediated activation of srf	3	19	0.16	0.0209455
PI3K Cascade	4	36	0.11	0.0223982
Integration of energy metabolism	6	77	0.08	0.0226014
G alpha (12/13) signalling events	3	20	0.15	0.023484
Nephrin interactions	3	20	0.15	0.023484
Costimulation by the CD28 family	4	37	0.11	0.0237841
Acute myeloid leukemia	5	57	0.09	0.0244399
Chrebp regulation by carbohydrates and camp	4	38	0.11	0.0258029
Netrin-1 signaling	4	38	0.11	0.0258029
Biosynthesis of unsaturated fatty acids	3	21	0.14	0.0261341
Nf-kb signaling pathway	3	21	0.14	0.0261341
G alpha (z) signalling events	3	22	0.14	0.0283859
Circadian rhythm - mammal	3	22	0.14	0.0283859
Inhibition of cellular proliferation by gleevec	3	22	0.14	0.0283859
Ras-independent pathway in nk cell-mediated cytotoxicity	3	22	0.14	0.0283859
Regulation of Water Balance by Renal Aquaporins	3	23	0.13	0.0315862
Signalling to ERKs	3	23	0.13	0.0315862
Bladder cancer	4	42	0.1	0.0330282
Down-stream signal transduction	3	24	0.13	0.0343564
Tpo signaling pathway	3	24	0.13	0.0343564
Signal transduction by L1	3	25	0.12	0.0373659
Sema4D in semaphorin signaling	3	25	0.12	0.0373659
Platelet Aggregation (Plug Formation)	3	25	0.12	0.0373659
Vasopressin-regulated water reabsorption	4	44	0.09	0.037743
NCAM signaling for neurite out-growth	4	44	0.09	0.037743
Aquaporin-mediated transport	3	26	0.12	0.040363
PKB-mediated events	3	26	0.12	0.040363
Activation of camp-dependent protein kinase pka	3	27	0.11	0.044199
Signaling by PDGF	3	27	0.11	0.044199
Signaling by EGFR	4	47	0.09	0.0444393
Platelet Activation	8	148	0.05	0.0466955
RIG-I-like receptor signaling pathway	5	71	0.07	0.0470477

## Sheet: H5N1-1h
Pathway Name	Gene count	Gene count in database	Genes Ratio	Pathway p-value (corrected)
Pathways in cancer	77	325	0.24	1.13996e-26
Axon guidance	45	128	0.35	5.43403e-23
Focal adhesion	52	200	0.26	7.08817e-20
Ubiquitin mediated proteolysis	42	135	0.31	4.09965e-19
MAPK signaling pathway	59	268	0.22	7.32753e-19
Regulation of actin cytoskeleton	51	210	0.24	3.76532e-18
Wnt signaling pathway	39	150	0.26	8.8716e-15
Adherens junction	26	73	0.36	2.97623e-13
ErbB signaling pathway	28	86	0.33	3.44421e-13
Renal cell carcinoma	25	70	0.36	8.31396e-13
Melanogenesis	29	98	0.3	1.67435e-12
Pancreatic cancer	24	70	0.34	6.55711e-12
Insulin signaling pathway	33	135	0.24	8.77526e-12
TGF-beta signaling pathway	26	84	0.31	8.93064e-12
T cell receptor signaling pathway	28	108	0.26	1.16657e-10
Prostate cancer	25	88	0.28	1.84436e-10
GnRH signaling pathway	26	97	0.27	2.88435e-10
Tight junction	30	132	0.23	6.44631e-10
Mapkinase signaling pathway	19	56	0.34	1.94374e-09
Melanoma	21	70	0.3	2.53273e-09
Neurotrophin signaling pathway	28	124	0.23	3.20683e-09
NGF signalling via TRKA from the plasma membrane	23	89	0.26	8.2578e-09
Amoebiasis	25	105	0.24	8.58733e-09
Small cell lung cancer	22	85	0.26	1.76686e-08
Oocyte meiosis	25	109	0.23	1.91373e-08
Calcium signaling pathway	32	173	0.18	2.642e-08
Chagas disease (American trypanosomiasis)	24	103	0.23	2.6619e-08
Formation of Platelet plug	31	167	0.19	4.14874e-08
Hemostasis	39	247	0.16	4.51e-08
Glioma	18	62	0.29	6.62803e-08
ECM-receptor interaction	21	85	0.25	7.78828e-08
Progesterone-mediated oocyte maturation	21	86	0.24	9.61217e-08
Integrin cell surface interactions	18	65	0.28	1.37205e-07
Gap junction	21	88	0.24	1.42561e-07
Chronic myeloid leukemia	19	73	0.26	1.52624e-07
Long-term potentiation	18	67	0.27	2.04707e-07
Cell cycle	25	124	0.2	2.06179e-07
Signaling in Immune system	39	264	0.15	2.28002e-07
Down-stream signal transduction	11	24	0.46	2.53124e-07
PLC beta mediated events	13	35	0.37	2.73482e-07
Signalling by NGF	24	118	0.2	3.0908e-07
Osteoclast differentiation	25	128	0.2	3.65015e-07
G-protein mediated events	13	36	0.36	3.84888e-07
MAP kinases activation in TLR cascade	11	27	0.41	9.68328e-07
Signaling by PDGF	11	27	0.41	9.68328e-07
Jak-STAT signaling pathway	27	155	0.17	1.09198e-06
Non-small cell lung cancer	15	54	0.28	1.5828e-06
Colorectal cancer	16	62	0.26	1.84873e-06
Toxoplasmosis	23	127	0.18	4.31533e-06
Egf signaling pathway	9	20	0.45	4.68462e-06
Salivary secretion	18	83	0.22	4.96077e-06
Endometrial cancer	14	52	0.27	5.67607e-06
Adipocytokine signaling pathway	16	68	0.24	6.40955e-06
Long-term depression	16	69	0.23	7.54605e-06
Alk in cardiac myocytes	10	27	0.37	8.39996e-06
Leukocyte transendothelial migration	21	115	0.18	1.02347e-05
Angiotensin ii mediated activation of jnk pathway via pyk2 dependent signaling	11	34	0.32	1.06962e-05
PKA activation in glucagon signalling	8	17	0.47	1.09597e-05
Role of erbb2 in signal transduction and oncology	10	28	0.36	1.09842e-05
TRAF6 Mediated Induction of the antiviral cytokine IFN-alpha/beta cascade	13	48	0.27	1.10182e-05
Opioid Signalling	13	49	0.27	1.37791e-05
Bladder cancer	12	42	0.29	1.45026e-05
Ca-dependent events	9	23	0.39	1.50172e-05
Grb2 events in EGFR signaling	7	13	0.54	1.53655e-05
Melanocyte development and pigmentation pathway	7	13	0.54	1.53655e-05
SOS-mediated signalling	7	13	0.54	1.53655e-05
Dorso-ventral axis formation	9	24	0.38	2.09885e-05
Signaling by Interleukins	15	67	0.22	2.11292e-05
MTOR signaling pathway	13	52	0.25	2.54373e-05
Shigellosis	14	60	0.23	2.59071e-05
Shc events in EGFR signaling	7	14	0.5	2.65411e-05
Chemokine signaling pathway	27	186	0.15	2.70079e-05
Bacterial invasion of epithelial cells	15	69	0.22	2.90571e-05
PLC-gamma1 signalling	9	25	0.36	2.92395e-05
Reduction of cytosolic Ca++ levels	6	10	0.6	3.26285e-05
Pdgf signaling pathway	9	26	0.35	4.00287e-05
Signaling pathway from g-protein families	9	26	0.35	4.00287e-05
Platelet Activation	23	148	0.16	4.08919e-05
Agrin in postsynaptic differentiation	12	47	0.26	4.18448e-05
Signaling by EGFR	12	47	0.26	4.18448e-05
CaM pathway	8	21	0.38	5.5577e-05
Collagen adhesion via alpha 2 beta 1 glycoprotein	4	4	1	5.58792e-05
Fc gamma R-mediated phagocytosis	17	92	0.18	6.06236e-05
Signaling by Insulin receptor	15	74	0.2	6.18574e-05
Il-2 receptor beta chain in t cell activation	12	49	0.24	6.19488e-05
Epithelial cell signaling in Helicobacter pylori infection	14	68	0.21	9.61799e-05
Signalling to RAS	7	17	0.41	0.000102106
Regulation of bad phosphorylation	8	23	0.35	0.000105528
Regulation of Water Balance by Renal Aquaporins	8	23	0.35	0.000105528
Signalling to ERKs	8	23	0.35	0.000105528
Fc epsilon RI signaling pathway	15	78	0.19	0.000108218
Stat3 signaling pathway	5	8	0.63	0.000129001
Keratinocyte differentiation	12	53	0.23	0.000129146
Dilated cardiomyopathy	16	90	0.18	0.000154716
G1 Phase	7	19	0.37	0.00020727
MAPK targets/ Nuclear events mediated by MAP kinases	7	19	0.37	0.00020727
Nitric oxide signaling pathway	7	19	0.37	0.00020727
JNK (c-Jun kinases) phosphorylation and activation mediated by activated human TAK1	4	5	0.8	0.000208968
Hepatitis C	20	134	0.15	0.00021991
Type II diabetes mellitus	11	48	0.23	0.000226225
Aquaporin-mediated transport	8	26	0.31	0.000247057
Links between pyk2 and map kinases	8	26	0.31	0.000247057
Acute myeloid leukemia	12	57	0.21	0.00025027
ARMS-mediated activation	6	14	0.43	0.000255973
Frs2-mediated activation	6	14	0.43	0.000255973
Regulation of Insulin Secretion by Glucagon-like Peptide-1	6	14	0.43	0.000255973
SHC-related events	6	14	0.43	0.000255973
Igf-1 signaling pathway	7	20	0.35	0.000278018
Sprouty regulation of tyrosine kinase signals	7	20	0.35	0.000278018
Transcription factor creb and its extracellular signals	8	27	0.3	0.000319409
Prolonged ERK activation events	6	15	0.4	0.000385671
Prion diseases	9	35	0.26	0.000386856
Interleukin-3, 5 and GM-CSF signaling	8	28	0.29	0.000400869
Nfkb activation by nontypeable hemophilus influenzae	8	28	0.29	0.000400869
MAP kinase cascade	5	10	0.5	0.000411052
Nfat and hypertrophy of the heart	10	44	0.23	0.000455596
PI3K Cascade	9	36	0.25	0.000456643
Vascular smooth muscle contraction	18	121	0.15	0.000459137
Myogenesis	7	22	0.32	0.000489463
Stathmin and breast cancer resistance to antimicrotubule agents	7	22	0.32	0.000489463
Pancreatic secretion	16	101	0.16	0.000495298
Human cytomegalovirus and map kinase pathways	6	16	0.38	0.000527082
Platelet calcium homeostasis	6	16	0.38	0.000527082
Costimulation by the CD28 family	9	37	0.24	0.000536805
Mcalpain and friends in cell motility	8	30	0.27	0.000621918
Ctcf: first multivalent nuclear factor	7	23	0.3	0.000637604
Cyclins and cell cycle regulation	7	23	0.3	0.000637604
How progesterone initiates the oocyte maturation	7	23	0.3	0.000637604
Chrebp regulation by carbohydrates and camp	9	38	0.24	0.00064696
CD28 dependent PI3K/Akt signaling	6	17	0.35	0.000736779
Regulation of ck1/cdk5 by type 1 glutamate receptors	7	24	0.29	0.000829474
Platelet homeostasis	10	48	0.21	0.000869246
Endocytosis	24	198	0.12	0.000880352
Cell adhesion molecules (CAMs)	18	130	0.14	0.00100832
Signal transduction by L1	7	25	0.28	0.00105538
Glucagon signaling in metabolic regulation	8	33	0.24	0.00115868
Semaphorin interactions	11	60	0.18	0.00133407
PKB-mediated events	7	26	0.27	0.00134299
Role of erk5 in neuronal survival pathway	7	26	0.27	0.00134299
Il 6 signaling pathway	5	13	0.38	0.00149274
Platelet Adhesion to exposed collagen	5	13	0.38	0.00149274
Toll-like receptor signaling pathway	15	102	0.15	0.00156598
Gastric acid secretion	12	71	0.17	0.00156665
Cytokine-cytokine receptor interaction	29	271	0.11	0.00165011
Activation of NMDA receptor upon glutamate binding and postsynaptic events	7	27	0.26	0.00166493
Activation of the AP-1 family of transcription factors	4	8	0.5	0.00170053
Rap1 signalling	4	8	0.5	0.00170053
Signaling by TGF beta	4	8	0.5	0.00170053
Cystic fibrosis transmembrane conductance regulator (cftr) and beta 2 adrenergic receptor (b2ar) pathway	6	20	0.3	0.00173882
Fas signaling pathway (cd95)	6	20	0.3	0.00173882
Nephrin interactions	6	20	0.3	0.00173882
Regulation of pgc-1a	6	20	0.3	0.00173882
Amyotrophic lateral sclerosis (ALS)	10	53	0.19	0.00176313
Hiv-1 nef: negative effector of fas and tnf	10	53	0.19	0.00176313
Pathogenic Escherichia coli infection	10	53	0.19	0.00176313
Influence of ras and rho proteins on g1 to s transition	7	28	0.25	0.00200336
P38 mapk signaling pathway	7	28	0.25	0.00200336
Signalling to p38 via RIT and RIN	5	14	0.36	0.00201908
Transcription regulation by methyltransferase of carm1	5	14	0.36	0.00201908
Arrhythmogenic right ventricular cardiomyopathy (ARVC)	12	74	0.16	0.00212329
Signaling by FGFR	6	21	0.29	0.00222889
Basal cell carcinoma	10	55	0.18	0.0022919
B cell receptor signaling pathway	12	75	0.16	0.00233861
Phosphatidylinositol signaling system	12	75	0.16	0.00233861
VEGF signaling pathway	12	75	0.16	0.00233861
Interactions of the immunoglobulin superfamily (IgSF) member proteins	7	29	0.24	0.00240407
Regulation of Rheb GTPase activity by AMPK	4	9	0.44	0.00267672
Netrin-1 signaling	8	38	0.21	0.00272339
Repression of pain sensation by the transcriptional regulator dream	5	15	0.33	0.00273953
Y branching of actin filaments	5	15	0.33	0.00273953
Inhibition of cellular proliferation by gleevec	6	22	0.27	0.00277002
P53 signaling pathway	11	68	0.16	0.00334896
Platelet activation triggers	10	58	0.17	0.00335761
Adenylate cyclase activating pathway	4	10	0.4	0.00407365
GRB2:SOS provides linkage to MAPK signaling for Intergrins	4	10	0.4	0.00407365
Regulation of splicing through sam68	4	10	0.4	0.00407365
ERK activation	3	5	0.6	0.004172
Leishmaniasis	11	70	0.16	0.0041792
Regulation of eif-4e and p70s6 kinase	6	24	0.25	0.00431847
Tpo signaling pathway	6	24	0.25	0.00431847
Actions of nitric oxide in the heart	8	41	0.2	0.00435056
Integrin alphaIIb beta3 signaling	5	17	0.29	0.00482166
Map kinase inactivation of smrt corepressor	5	17	0.29	0.00482166
Bioactive peptide induced signaling pathway	7	33	0.21	0.00496621
Adenylate cyclase inhibitory pathway	4	11	0.36	0.00574951
ERK/MAPK targets	4	11	0.36	0.00574951
Regulators of bone mineralization	4	11	0.36	0.00574951
L1CAM interactions	10	63	0.16	0.00582322
Innate Immunity Signaling	15	119	0.13	0.00605004
Signaling by BMP	5	18	0.28	0.0060599
NCAM signaling for neurite out-growth	8	44	0.18	0.00646522
Vasopressin-regulated water reabsorption	8	44	0.18	0.00646522
Interleukin-1 signaling	7	35	0.2	0.00668119
Neuroregulin receptor degredation protein-1 controls erbb3 receptor recycling	3	6	0.5	0.00725117
RSK activation	3	6	0.5	0.00725117
Hypertrophic cardiomyopathy (HCM)	12	87	0.14	0.00731409
Gata3 participate in activating the th2 cytokine genes expression	5	19	0.26	0.00752081
Role of mal in rho-mediated activation of srf	5	19	0.26	0.00752081
Akap95 role in mitosis and chromosome dynamics	4	12	0.33	0.00756818
Phospholipase c-epsilon pathway	4	12	0.33	0.00756818
Protein kinase a at the centrosome	4	12	0.33	0.00756818
Signal transduction through il1r	7	36	0.19	0.00764981
Integration of energy metabolism	11	77	0.14	0.00783447
Neuroransmitter Receptor Binding And Downstream Transmission In The Postsynaptic Cell	8	46	0.17	0.00807109
Inositol phosphate metabolism	9	57	0.16	0.00906965
Erythropoietin mediated neuroprotection through nf-kb	4	13	0.31	0.0102076
Il-10 anti-inflammatory signaling pathway	4	13	0.31	0.0102076
Nuclear Events (kinase and transcription factor activation)	4	13	0.31	0.0102076
Platelet amyloid precursor protein pathway	4	13	0.31	0.0102076
Synaptic Transmission	11	81	0.14	0.0113113
CREB phophorylation through the activation of Ras	5	21	0.24	0.0113254
MEK activation	3	7	0.43	0.0113355
RAF phosphorylates MEK	3	7	0.43	0.0113355
Activation of csk by camp-dependent protein kinase inhibits signaling through the t cell receptor	7	39	0.18	0.0115179
Fmlp induced chemokine gene expression in hmc-1 cells	6	30	0.2	0.0120804
Mitotic G1-G1/S phases	13	106	0.12	0.0128999
CRMPs in Sema3A signaling	4	14	0.29	0.0132303
Sema3A PAK dependent Axon repulsion	4	14	0.29	0.0132303
Circadian rhythm - mammal	5	22	0.23	0.0135213
G alpha (z) signalling events	5	22	0.23	0.0135213
Signaling by Robo receptor	5	22	0.23	0.0135213
NOD-like receptor signaling pathway	9	61	0.15	0.0136075
Erk and pi-3 kinase are necessary for collagen binding in corneal epithelia	6	31	0.19	0.0139345
G alpha (s) signalling events	10	73	0.14	0.0147956
Natural killer cell mediated cytotoxicity	15	133	0.11	0.0149872
Activation of Rac	3	8	0.38	0.0159285
S6K1-mediated signalling	3	8	0.38	0.0159285
Sumoylation as a mechanism to modulate ctbp-dependent gene responses	3	8	0.38	0.0159285
Thromboxane signalling through TP receptor	3	8	0.38	0.0159285
DARPP-32 events	4	15	0.27	0.016114
Energy dependent regulation of mTOR by LKB1-AMPK	4	15	0.27	0.016114
Signal amplification	4	15	0.27	0.016114
Tnf/stress related signaling	5	23	0.22	0.0161709
Cell junction organization	10	75	0.13	0.0170028
Ceramide signaling pathway	6	33	0.18	0.0178674
Integrin signaling pathway	6	33	0.18	0.0178674
Phospholipids as signalling intermediaries	6	33	0.18	0.0178674
Transmission across Chemical Synapses	10	76	0.13	0.0183606
Apoptosis	11	88	0.13	0.0187728
Hypoxia-inducible factor in the cardivascular system	4	16	0.25	0.0199564
Other semaphorin interactions	4	16	0.25	0.0199564
The igf-1 receptor and longevity	4	16	0.25	0.0199564
Adrenoceptors	3	9	0.33	0.0215207
CD28 dependent Vav1 pathway	3	9	0.33	0.0215207
E2F-enabled inhibition of pre-replication complex formation	3	9	0.33	0.0215207
Gab1 signalosome	3	9	0.33	0.0215207
No2-dependent il-12 pathway in nk cells	3	9	0.33	0.0215207
Regulation of map kinase pathways through dual specificity phosphatases	3	9	0.33	0.0215207
Platelet Aggregation (Plug Formation)	5	25	0.2	0.0215713
Skeletal muscle hypertrophy is regulated via akt-mtor pathway	5	25	0.2	0.0215713
Nerve growth factor pathway (ngf)	4	17	0.24	0.0239725
Cell cycle: g1/s check point	5	26	0.19	0.0245539
Trefoil factors initiate mucosal healing	6	36	0.17	0.0254641
Cell surface interactions at the vascular wall	9	69	0.13	0.0259702
Multi-step regulation of transcription by pitx2	5	27	0.19	0.0280126
Thrombin signaling and protease-activated receptors	5	27	0.19	0.0280126
CDC6 association with the ORC:origin complex	3	10	0.3	0.0281739
DCC mediated attractive signaling	3	10	0.3	0.0281739
How does salmonella hijack a cell	3	10	0.3	0.0281739
P130Cas linkage to MAPK signaling for integrins	3	10	0.3	0.0281739
Reversal of insulin resistance by leptin	3	10	0.3	0.0281739
Role of ?-arrestins in the activation and targeting of map kinases	5	28	0.18	0.0318459
Hypoxia and p53 in the cardiovascular system	4	19	0.21	0.0335398
Mechanism of gene regulation by peroxisome proliferators via ppara	6	39	0.15	0.0350001
Activation of pkc through g-protein coupled receptors	3	11	0.27	0.0353793
Cell to cell adhesion signaling	3	11	0.27	0.0353793
Downstream signaling of activated FGFR	3	11	0.27	0.0353793
Il22 soluble receptor signaling pathway	3	11	0.27	0.0353793
Downstream TCR signaling	5	29	0.17	0.0358895
Thyroid cancer	5	29	0.17	0.0358895
G alpha (12/13) signalling events	4	20	0.2	0.0392414
Ras signaling pathway	4	20	0.2	0.0392414
G alpha (i) signalling events	5	30	0.17	0.040927
FGFR ligand binding and activation	3	12	0.25	0.0445966
APC/C:Cdc20 mediated degradation of Cyclin B	4	21	0.19	0.0454799
Nf-kb signaling pathway	4	21	0.19	0.0454799
Phosphoinositides and their downstream targets	4	21	0.19	0.0454799
Pkc-catalyzed phosphorylation of inhibitory phosphoprotein of myosin phosphatase	4	21	0.19	0.0454799
Cell-cell junction organization	6	42	0.14	0.0457038

## Sheet: H5N1-3h
Pathway Name	Gene count	Gene count in database	Genes Ratio	Pathway p-value (corrected)
Pathways in cancer	91	325	0.28	1.51027e-36
Focal adhesion	62	200	0.31	7.50026e-27
MAPK signaling pathway	69	268	0.26	7.48781e-25
Axon guidance	48	128	0.38	8.2906e-25
Regulation of actin cytoskeleton	51	210	0.24	3.25631e-17
Wnt signaling pathway	40	150	0.27	6.44781e-15
ErbB signaling pathway	30	86	0.35	1.64547e-14
Small cell lung cancer	29	85	0.34	9.81596e-14
Pancreatic cancer	26	70	0.37	2.61925e-13
Chronic myeloid leukemia	25	73	0.34	7.00335e-12
Colorectal cancer	23	62	0.37	9.01962e-12
Neurotrophin signaling pathway	31	124	0.25	9.93511e-11
Prostate cancer	26	88	0.3	1.02216e-10
Melanogenesis	27	98	0.28	2.09488e-10
Glioma	21	62	0.34	6.32569e-10
MTOR signaling pathway	19	52	0.37	1.24232e-09
TGF-beta signaling pathway	24	84	0.29	1.24795e-09
ECM-receptor interaction	24	85	0.28	1.4758e-09
MAP kinases activation in TLR cascade	14	27	0.52	1.51604e-09
Agrin in postsynaptic differentiation	18	47	0.38	1.52397e-09
Chagas disease (American trypanosomiasis)	26	103	0.25	3.46321e-09
Toxoplasmosis	29	127	0.23	3.84184e-09
Mapkinase signaling pathway	19	56	0.34	4.33534e-09
Renal cell carcinoma	21	70	0.3	6.20988e-09
Formation of Platelet plug	33	167	0.2	1.0482e-08
Insulin signaling pathway	29	135	0.21	1.56682e-08
Non-small cell lung cancer	18	54	0.33	1.60849e-08
Basal cell carcinoma	18	55	0.33	2.09391e-08
Il-2 receptor beta chain in t cell activation	17	49	0.35	2.15168e-08
Amoebiasis	25	105	0.24	2.17587e-08
Melanoma	20	70	0.29	3.2337e-08
T cell receptor signaling pathway	25	108	0.23	3.74416e-08
Egf signaling pathway	11	20	0.55	5.09299e-08
Adherens junction	20	73	0.27	6.55562e-08
Keratinocyte differentiation	17	53	0.32	6.91092e-08
Pdgf signaling pathway	12	26	0.46	1.13088e-07
Long-term depression	19	69	0.28	1.37313e-07
Hemostasis	39	247	0.16	1.54006e-07
Calcium signaling pathway	31	173	0.18	2.58158e-07
MAPK targets/ Nuclear events mediated by MAP kinases	10	19	0.53	3.84135e-07
GnRH signaling pathway	22	97	0.23	3.97263e-07
NGF signalling via TRKA from the plasma membrane	21	89	0.24	4.00676e-07
Tight junction	26	132	0.2	4.65428e-07
Leukocyte transendothelial migration	24	115	0.21	4.79969e-07
TRAF6 Mediated Induction of the antiviral cytokine IFN-alpha/beta cascade	15	48	0.31	6.13147e-07
Type II diabetes mellitus	15	48	0.31	6.13147e-07
Igf-1 signaling pathway	10	20	0.5	6.24321e-07
Bladder cancer	14	42	0.33	6.69379e-07
Ubiquitin mediated proteolysis	26	135	0.19	6.71399e-07
Human cytomegalovirus and map kinase pathways	9	16	0.56	7.3961e-07
Erk and pi-3 kinase are necessary for collagen binding in corneal epithelia	12	31	0.39	8.80152e-07
Gap junction	20	88	0.23	1.28863e-06
Integrin cell surface interactions	17	65	0.26	1.30658e-06
Endometrial cancer	15	52	0.29	1.73328e-06
B cell receptor signaling pathway	18	75	0.24	2.11642e-06
Adipocytokine signaling pathway	17	68	0.25	2.35046e-06
P53 signaling pathway	17	68	0.25	2.35046e-06
Angiotensin ii mediated activation of jnk pathway via pyk2 dependent signaling	12	34	0.35	2.37799e-06
Fc gamma R-mediated phagocytosis	20	92	0.22	2.39285e-06
Ctcf: first multivalent nuclear factor	10	23	0.43	2.4278e-06
Signalling by NGF	23	118	0.19	2.42973e-06
Jak-STAT signaling pathway	27	155	0.17	2.43795e-06
Fc epsilon RI signaling pathway	18	78	0.23	3.47995e-06
Regulation of eif-4e and p70s6 kinase	10	24	0.42	3.67533e-06
VEGF signaling pathway	17	75	0.23	8.47477e-06
Phosphatidylinositol signaling system	17	75	0.23	8.47477e-06
Long-term potentiation	16	67	0.24	8.50521e-06
Chemokine signaling pathway	29	186	0.16	8.53716e-06
Osteoclast differentiation	23	128	0.18	9.13768e-06
Pkc-catalyzed phosphorylation of inhibitory phosphoprotein of myosin phosphatase	9	21	0.43	9.35271e-06
Platelet Activation	25	148	0.17	1.01859e-05
Transcription factor creb and its extracellular signals	10	27	0.37	1.1361e-05
Vascular smooth muscle contraction	22	121	0.18	1.21176e-05
Progesterone-mediated oocyte maturation	18	86	0.21	1.3254e-05
Influence of ras and rho proteins on g1 to s transition	10	28	0.36	1.55976e-05
Nfkb activation by nontypeable hemophilus influenzae	10	28	0.36	1.55976e-05
Hepatitis C	23	134	0.17	1.84611e-05
Nuclear Events (kinase and transcription factor activation)	7	13	0.54	1.95859e-05
IRS-related events	13	49	0.27	2.06007e-05
Signaling by Insulin receptor	16	74	0.22	2.76864e-05
Fmlp induced chemokine gene expression in hmc-1 cells	10	30	0.33	2.85919e-05
Down-stream signal transduction	9	24	0.38	2.88563e-05
Toll-like receptor signaling pathway	19	102	0.19	3.57163e-05
Epithelial cell signaling in Helicobacter pylori infection	15	68	0.22	4.05947e-05
Role of erk5 in neuronal survival pathway	9	26	0.35	5.72889e-05
Links between pyk2 and map kinases	9	26	0.35	5.72889e-05
Ceramide signaling pathway	10	33	0.3	6.89789e-05
Alk in cardiac myocytes	9	27	0.33	7.70804e-05
Signaling by PDGF	9	27	0.33	7.70804e-05
ERK/MAPK targets	6	11	0.55	7.86126e-05
P38 mapk signaling pathway	9	28	0.32	9.71706e-05
Intrinsic Pathway for Apoptosis	9	28	0.32	9.71706e-05
Role of erbb2 in signal transduction and oncology	9	28	0.32	9.71706e-05
Acute myeloid leukemia	13	57	0.23	9.77305e-05
Aldosterone-regulated sodium reabsorption	11	42	0.26	9.94477e-05
Inhibition of cellular proliferation by gleevec	8	22	0.36	9.98394e-05
Growth hormone signaling pathway	8	22	0.36	9.98394e-05
Signaling in Immune system	33	264	0.13	0.000126136
PI3K Cascade	10	36	0.28	0.000130415
Trefoil factors initiate mucosal healing	10	36	0.28	0.000130415
Regulation of bad phosphorylation	8	23	0.35	0.000135249
Tnf/stress related signaling	8	23	0.35	0.000135249
Nfat and hypertrophy of the heart	11	44	0.25	0.000148388
Semaphorin interactions	13	60	0.22	0.000148388
Signaling by TGF beta	5	8	0.63	0.000148882
Apoptosis	16	88	0.18	0.000187589
Melanocyte development and pigmentation pathway	6	13	0.46	0.000205958
Multiple antiapoptotic pathways from igf-1r signaling lead to bad phosphorylation	6	13	0.46	0.000205958
JNK (c-Jun kinases) phosphorylation and activation mediated by activated human TAK1	4	5	0.8	0.000240325
Signal transduction by L1	8	25	0.32	0.000250283
G1 Phase	7	19	0.37	0.000259924
Role of mal in rho-mediated activation of srf	7	19	0.37	0.000259924
Gab1 signalosome	5	9	0.56	0.000293139
Regulation of map kinase pathways through dual specificity phosphatases	5	9	0.56	0.000293139
PI3K/AKT signalling	8	26	0.31	0.000329548
Bioactive peptide induced signaling pathway	9	33	0.27	0.000334921
Role of egf receptor transactivation by gpcrs in cardiac hypertrophy	9	33	0.27	0.000334921
G alpha (12/13) signalling events	7	20	0.35	0.000365023
Thrombin signaling and protease-activated receptors	8	27	0.3	0.000433111
Pten dependent cell cycle arrest and apoptosis	6	15	0.4	0.0004988
Neuroregulin receptor degredation protein-1 controls erbb3 receptor recycling	4	6	0.67	0.000624
CREB phosphorylation	4	6	0.67	0.000624
G-protein mediated events	9	36	0.25	0.000663694
Rac1 cell motility signaling pathway	9	36	0.25	0.000663694
Erk1/erk2 mapk signaling pathway	7	22	0.32	0.00068607
Semaphorin interactions	3	3	1	0.000763815
Hiv-1 nef: negative effector of fas and tnf	11	53	0.21	0.000764093
Gastric acid secretion	13	71	0.18	0.000771863
Dilated cardiomyopathy	15	90	0.17	0.000772538
Cytokine-cytokine receptor interaction	31	271	0.11	0.000886075
Vegf hypoxia and angiogenesis	8	30	0.27	0.000896229
Cyclins and cell cycle regulation	7	23	0.3	0.000896457
Nerve growth factor pathway (ngf)	6	17	0.35	0.00101512
Salivary secretion	14	83	0.17	0.00104946
Arrhythmogenic right ventricular cardiomyopathy (ARVC)	13	74	0.18	0.0011293
Tpo signaling pathway	7	24	0.29	0.00115697
Opioid Signalling	10	49	0.2	0.00156027
Hypertrophic cardiomyopathy (HCM)	14	87	0.16	0.00166058
Actions of nitric oxide in the heart	9	41	0.22	0.00169047
Nitric oxide signaling pathway	6	19	0.32	0.00189447
Signaling pathway from g-protein families	7	26	0.27	0.00189918
Cell cycle: g1/s check point	7	26	0.27	0.00189918
Oocyte meiosis	16	109	0.15	0.00191866
Effects of calcineurin in keratinocyte differentiation	5	13	0.38	0.0019387
SOS-mediated signalling	5	13	0.38	0.0019387
Trka receptor signaling pathway	5	13	0.38	0.0019387
SEMA3A-Plexin repulsion signaling by inhibiting Integrin adhesion	5	13	0.38	0.0019387
Shigellosis	11	60	0.18	0.00202967
Activation of NMDA receptor upon glutamate binding and postsynaptic events	7	27	0.26	0.00232687
PLC beta mediated events	8	35	0.23	0.00239491
Nephrin interactions	6	20	0.3	0.0023978
Recycling pathway of L1	6	20	0.3	0.0023978
Sprouty regulation of tyrosine kinase signals	6	20	0.3	0.0023978
Collagen adhesion via alpha 2 beta 1 glycoprotein	3	4	0.75	0.00240227
CRMPs in Sema3A signaling	5	14	0.36	0.0026734
Sema3A PAK dependent Axon repulsion	5	14	0.36	0.0026734
Amyotrophic lateral sclerosis (ALS)	10	53	0.19	0.00268911
Signal transduction through il1r	8	36	0.22	0.00280969
L1CAM interactions	11	63	0.17	0.00288915
Thyroid cancer	7	29	0.24	0.00341055
Cyclin e destruction pathway	4	9	0.44	0.00342579
Signal attenuation	4	9	0.44	0.00342579
Neuroransmitter Receptor Binding And Downstream Transmission In The Postsynaptic Cell	9	46	0.2	0.00348925
Endocytosis	23	198	0.12	0.00357875
Glycosaminoglycan biosynthesis - keratan sulfate	5	15	0.33	0.00360547
Activation of BH3-only proteins	5	15	0.33	0.00360547
Il12 and stat4 dependent signaling pathway in th1 development	5	15	0.33	0.00360547
Hedgehog signaling pathway	10	56	0.18	0.00387172
Mcalpain and friends in cell motility	7	30	0.23	0.00404704
Innate Immunity Signaling	16	119	0.13	0.00418867
Integration of energy metabolism	12	77	0.16	0.00451037
Inactivation of gsk3 by akt causes accumulation of b-catenin in alveolar macrophages	8	39	0.21	0.00451142
The igf-1 receptor and longevity	5	16	0.31	0.0047724
Other semaphorin interactions	5	16	0.31	0.0047724
Phospholipase c signaling pathway	3	5	0.6	0.00503477
GRB2:SOS provides linkage to MAPK signaling for Intergrins	4	10	0.4	0.00504773
Bacterial invasion of epithelial cells	11	69	0.16	0.00556463
CD28 co-stimulation	6	24	0.25	0.00572093
Integrin alphaIIb beta3 signaling	5	17	0.29	0.0060959
Map kinase inactivation of smrt corepressor	5	17	0.29	0.0060959
Aspirin blocks signaling pathway involved in platelet activation	5	17	0.29	0.0060959
CD28 dependent PI3K/Akt signaling	5	17	0.29	0.0060959
Integrin signaling pathway	7	33	0.21	0.00666199
Platelet Aggregation (Plug Formation)	6	25	0.24	0.00690384
Skeletal muscle hypertrophy is regulated via akt-mtor pathway	6	25	0.24	0.00690384
Signaling by BMP	5	18	0.28	0.0078203
Activated TAK1 mediates p38 MAPK activation	3	6	0.5	0.00868735
RSK activation	3	6	0.5	0.00868735
Prion diseases	7	35	0.2	0.00895192
Multi-step regulation of transcription by pitx2	6	27	0.22	0.00982127
Ras signaling pathway	5	20	0.25	0.0119302
Regulation of pgc-1a	5	20	0.25	0.0119302
Fas signaling pathway (cd95)	5	20	0.25	0.0119302
Costimulation by the CD28 family	7	37	0.19	0.0120395
The 41bb-dependent immune response	4	13	0.31	0.0127291
Role of mitochondria in apoptotic signaling	4	13	0.31	0.0127291
Platelet Adhesion to exposed collagen	4	13	0.31	0.0127291
Grb2 events in EGFR signaling	4	13	0.31	0.0127291
Inositol phosphate metabolism	9	57	0.16	0.0127366
Signaling by EGFR	8	47	0.17	0.0128603
Cell cycle	15	124	0.12	0.013276
Interactions of the immunoglobulin superfamily (IgSF) member proteins	6	29	0.21	0.0135995
G alpha (q) signalling events	14	113	0.12	0.0139059
CREB phophorylation through the activation of Ras	5	21	0.24	0.0142671
Tumor suppressor arf inhibits ribosomal biogenesis	5	21	0.24	0.0142671
Signaling by FGFR	5	21	0.24	0.0142671
Apoptotic signaling in response to dna damage	4	14	0.29	0.0161596
Transcription regulation by methyltransferase of carm1	4	14	0.29	0.0161596
Shc events in EGFR signaling	4	14	0.29	0.0161596
Regulation of Insulin Secretion by Glucagon-like Peptide-1	4	14	0.29	0.0161596
Role of DCC in regulating apoptosis	3	8	0.38	0.0192557
Activation of the AP-1 family of transcription factors	3	8	0.38	0.0192557
Netrin mediated repulsion signals	3	8	0.38	0.0192557
Type I hemidesmosome assembly	3	8	0.38	0.0192557
Stat3 signaling pathway	3	8	0.38	0.0192557
Il-7 signal transduction	4	15	0.27	0.0199435
Class C/3 (Metabotropic glutamate/pheromone receptors)	4	15	0.27	0.0199435
Ca-dependent events	5	23	0.22	0.0200583
Intrinsic prothrombin activation pathway	5	23	0.22	0.0200583
Ccr3 signaling in eosinophils	5	23	0.22	0.0200583
Signalling to ERKs	5	23	0.22	0.0200583
Rho cell motility signaling pathway	6	32	0.19	0.0202113
Natural killer cell mediated cytotoxicity	15	133	0.11	0.0220005
Phospholipids as signalling intermediaries	6	33	0.18	0.0227987
Regulation of ck1/cdk5 by type 1 glutamate receptors	5	24	0.21	0.0229962
Dorso-ventral axis formation	5	24	0.21	0.0229962
Platelet calcium homeostasis	4	16	0.25	0.0240822
Cell-extracellular matrix interactions	4	16	0.25	0.0240822
Cadmium induces dna synthesis and proliferation in macrophages	4	16	0.25	0.0240822
GP1b-IX-V activation signalling	3	9	0.33	0.025588
No2-dependent il-12 pathway in nk cells	3	9	0.33	0.025588
GPVI-mediated activation cascade	5	25	0.2	0.0266469
Pancreatic secretion	12	101	0.12	0.0286225
Prion pathway	4	17	0.24	0.0291316
Signalling to RAS	4	17	0.24	0.0291316
Tie2 Signaling	4	17	0.24	0.0291316
PKB-mediated events	5	26	0.19	0.0308614
Class B/2 (Secretin family receptors)	7	46	0.15	0.031902
Adenylate cyclase activating pathway	3	10	0.3	0.032893
Reduction of cytosolic Ca++ levels	3	10	0.3	0.032893
E2f1 destruction pathway	3	10	0.3	0.032893
CDC6 association with the ORC:origin complex	3	10	0.3	0.032893
Reversal of insulin resistance by leptin	3	10	0.3	0.032893
Regulation of splicing through sam68	3	10	0.3	0.032893
P130Cas linkage to MAPK signaling for integrins	3	10	0.3	0.032893
Neuroactive ligand-receptor interaction	28	316	0.09	0.0334672
Activated AMPK stimulates fatty-acid oxidation in muscle	4	18	0.22	0.0342039
Akt signaling pathway	4	18	0.22	0.0342039
Leishmaniasis	9	70	0.13	0.0372025
Platelet homeostasis	7	48	0.15	0.0377777
Malaria	7	48	0.15	0.0377777
Role of β-arrestins in the activation and targeting of map kinases	5	28	0.18	0.0395329
Hypoxia and p53 in the cardiovascular system	4	19	0.21	0.0404106
Adenylate cyclase inhibitory pathway	3	11	0.27	0.041317
Cxcr4 signaling pathway	3	11	0.27	0.041317
Activation of pkc through g-protein coupled receptors	3	11	0.27	0.041317
Rho-selective guanine exchange factor akap13 mediates stress fiber formation	3	11	0.27	0.041317
SHC-mediated signalling	3	11	0.27	0.041317
Post-chaperonin tubulin folding pathway	3	11	0.27	0.041317
Mechanism of gene regulation by peroxisome proliferators via ppara	6	39	0.15	0.0436728
NOD-like receptor signaling pathway	8	61	0.13	0.0441825
Downstream TCR signaling	5	29	0.17	0.0442494

## Sheet: H5N1-6h
Pathway Name	Gene count	Gene count in database	Genes Ratio	Pathway p-value (corrected)
Pathways in cancer	102	325	0.31	6.52194e-46
Focal adhesion	64	200	0.32	3.32321e-28
MAPK signaling pathway	72	268	0.27	3.3351e-27
Ubiquitin mediated proteolysis	47	135	0.35	1.26007e-22
Axon guidance	43	128	0.34	5.66881e-20
Wnt signaling pathway	46	150	0.31	1.33739e-19
TGF-beta signaling pathway	34	84	0.4	1.1536e-18
Small cell lung cancer	33	85	0.39	1.66362e-17
Renal cell carcinoma	30	70	0.43	2.41291e-17
Regulation of actin cytoskeleton	51	210	0.24	4.92581e-17
Prostate cancer	33	88	0.38	5.0065e-17
ErbB signaling pathway	32	86	0.37	1.95473e-16
T cell receptor signaling pathway	35	108	0.32	6.86097e-16
Neurotrophin signaling pathway	36	124	0.29	1.30191e-14
Pancreatic cancer	27	70	0.39	2.40854e-14
Mapkinase signaling pathway	24	56	0.43	5.72863e-14
Formation of Platelet plug	41	167	0.25	6.52967e-14
Adherens junction	27	73	0.37	7.35451e-14
Chronic myeloid leukemia	27	73	0.37	7.35451e-14
Cell cycle	34	124	0.27	4.78361e-13
Insulin signaling pathway	35	135	0.26	1.20698e-12
Pdgf signaling pathway	15	26	0.58	3.72072e-11
Keratinocyte differentiation	20	53	0.38	1.65523e-10
Hemostasis	45	247	0.18	1.78006e-10
Long-term potentiation	22	67	0.33	3.44242e-10
Tight junction	31	132	0.23	4.59394e-10
Signalling by NGF	29	118	0.25	6.1903e-10
Non-small cell lung cancer	19	54	0.35	1.93492e-09
Platelet Activation	32	148	0.22	1.9574e-09
Oocyte meiosis	27	109	0.25	2.1394e-09
Chagas disease (American trypanosomiasis)	26	103	0.25	2.87932e-09
NGF signalling via TRKA from the plasma membrane	24	89	0.27	3.13395e-09
Colorectal cancer	20	62	0.32	3.13543e-09
Glioma	20	62	0.32	3.13543e-09
Toxoplasmosis	29	127	0.23	3.14446e-09
Leukocyte transendothelial migration	27	115	0.23	6.42245e-09
Signaling pathway from g-protein families	13	26	0.5	7.36668e-09
Signaling by BMP	11	18	0.61	9.05461e-09
Signaling in Immune system	43	264	0.16	1.28586e-08
B cell receptor signaling pathway	21	75	0.28	1.6345e-08
Amoebiasis	25	105	0.24	1.81869e-08
Nfkb activation by nontypeable hemophilus influenzae	13	28	0.46	2.05618e-08
Melanogenesis	24	98	0.24	2.08998e-08
Angiotensin ii mediated activation of jnk pathway via pyk2 dependent signaling	14	34	0.41	3.08795e-08
Chemokine signaling pathway	34	186	0.18	3.21541e-08
Egf signaling pathway	11	20	0.55	3.36207e-08
Links between pyk2 and map kinases	12	26	0.46	7.85492e-08
Epithelial cell signaling in Helicobacter pylori infection	19	68	0.28	8.08107e-08
Il-2 receptor beta chain in t cell activation	16	49	0.33	1.01548e-07
Fc gamma R-mediated phagocytosis	22	92	0.24	1.2181e-07
Alk in cardiac myocytes	12	27	0.44	1.25154e-07
Progesterone-mediated oocyte maturation	21	86	0.24	1.69757e-07
Phospholipids as signalling intermediaries	13	33	0.39	1.7489e-07
Osteoclast differentiation	26	128	0.2	2.05415e-07
Amyotrophic lateral sclerosis (ALS)	16	53	0.3	3.0283e-07
Tpo signaling pathway	11	24	0.46	3.03549e-07
Regulation of eif-4e and p70s6 kinase	11	24	0.46	3.03549e-07
GnRH signaling pathway	22	97	0.23	3.04121e-07
Shigellosis	17	60	0.28	3.22152e-07
Agrin in postsynaptic differentiation	15	47	0.32	3.43739e-07
Notch signaling pathway	15	47	0.32	3.43739e-07
PLC beta mediated events	13	35	0.37	3.50277e-07
VEGF signaling pathway	19	75	0.25	3.64403e-07
P53 signaling pathway	18	68	0.26	3.92355e-07
Ras signaling pathway	10	20	0.5	4.14747e-07
Igf-1 signaling pathway	10	20	0.5	4.14747e-07
Vegf hypoxia and angiogenesis	12	30	0.4	4.19374e-07
TRAF6 Mediated Induction of the antiviral cytokine IFN-alpha/beta cascade	15	48	0.31	4.41951e-07
Long-term depression	18	69	0.26	4.76786e-07
G-protein mediated events	13	36	0.36	4.78092e-07
IRS-related events	15	49	0.31	5.85498e-07
Melanoma	18	70	0.26	5.94227e-07
Calcium signaling pathway	30	173	0.17	6.28603e-07
Nfat and hypertrophy of the heart	14	44	0.32	8.88055e-07
Transcription factor creb and its extracellular signals	11	27	0.41	1.0749e-06
Signaling by PDGF	11	27	0.41	1.0749e-06
MTOR signaling pathway	15	52	0.29	1.24285e-06
Bioactive peptide induced signaling pathway	12	33	0.36	1.24813e-06
Influence of ras and rho proteins on g1 to s transition	11	28	0.39	1.58378e-06
Role of mef2d in t-cell apoptosis	11	28	0.39	1.58378e-06
Ctcf: first multivalent nuclear factor	10	23	0.43	1.79632e-06
Downstream TCR signaling	11	29	0.38	2.3442e-06
MAPK targets/ Nuclear events mediated by MAP kinases	9	19	0.47	2.76339e-06
Nitric oxide signaling pathway	9	19	0.47	2.76339e-06
CD28 co-stimulation	10	24	0.42	2.78112e-06
Down-stream signal transduction	10	24	0.42	2.78112e-06
Fc epsilon RI signaling pathway	18	78	0.23	2.83029e-06
Fmlp induced chemokine gene expression in hmc-1 cells	11	30	0.37	3.32661e-06
Gap junction	19	88	0.22	3.94723e-06
Apoptosis	19	88	0.22	3.94723e-06
Costimulation by the CD28 family	12	37	0.32	4.49765e-06
Integrin cell surface interactions	16	65	0.25	4.5644e-06
Signaling by Insulin receptor	17	74	0.23	5.81346e-06
Cell cycle: g1/s check point	10	26	0.38	6.0228e-06
Endometrial cancer	14	52	0.27	6.49026e-06
Signaling by Interleukins	16	67	0.24	6.58849e-06
Hiv-1 nef: negative effector of fas and tnf	14	53	0.26	8.26369e-06
MAP kinases activation in TLR cascade	10	27	0.37	8.61475e-06
Vascular smooth muscle contraction	22	121	0.18	1.0503e-05
Inhibition of cellular proliferation by gleevec	9	22	0.41	1.06435e-05
Nerve growth factor pathway (ngf)	8	17	0.47	1.09059e-05
Integrin alphaIIb beta3 signaling	8	17	0.47	1.09059e-05
Intrinsic Pathway for Apoptosis	10	28	0.36	1.20982e-05
Actions of nitric oxide in the heart	12	41	0.29	1.3255e-05
Effects of calcineurin in keratinocyte differentiation	7	13	0.54	1.49487e-05
Regulation of bad phosphorylation	9	23	0.39	1.55917e-05
Opioid Signalling	13	49	0.27	1.67557e-05
SNARE interactions in vesicular transport	11	36	0.31	2.07545e-05
Transcription regulation by methyltransferase of carm1	7	14	0.5	2.67642e-05
Erk and pi-3 kinase are necessary for collagen binding in corneal epithelia	10	31	0.32	3.19144e-05
GRB2:SOS provides linkage to MAPK signaling for Intergrins	6	10	0.6	3.22806e-05
PLC-gamma1 signalling	9	25	0.36	3.27754e-05
ECM-receptor interaction	17	85	0.2	3.53714e-05
Fas signaling pathway (cd95)	8	20	0.4	4.23322e-05
Natural killer cell mediated cytotoxicity	22	133	0.17	4.46582e-05
Pkc-catalyzed phosphorylation of inhibitory phosphoprotein of myosin phosphatase	8	21	0.38	6.22412e-05
Control of skeletal myogenesis by hdac and calcium/calmodulin-dependent kinase (camk)	8	21	0.38	6.22412e-05
Type II diabetes mellitus	12	48	0.25	6.80289e-05
Human cytomegalovirus and map kinase pathways	7	16	0.44	7.30259e-05
P38 mapk signaling pathway	9	28	0.32	8.4943e-05
Role of erbb2 in signal transduction and oncology	9	28	0.32	8.4943e-05
Acute myeloid leukemia	13	57	0.23	8.53362e-05
Signaling by Robo receptor	8	22	0.36	8.78142e-05
Bladder cancer	11	42	0.26	9.09423e-05
Rac1 cell motility signaling pathway	10	36	0.28	0.000120859
PI3K Cascade	10	36	0.28	0.000120859
Signal transduction through il1r	10	36	0.28	0.000120859
Ca-dependent events	8	23	0.35	0.000124382
Cyclins and cell cycle regulation	8	23	0.35	0.000124382
Activation of the AP-1 family of transcription factors	5	8	0.63	0.000131674
Rap1 signalling	5	8	0.63	0.000131674
Signaling by TGF beta	5	8	0.63	0.000131674
Hepatitis C	21	134	0.16	0.000143075
NOD-like receptor signaling pathway	13	61	0.21	0.00017019
Trka receptor signaling pathway	6	13	0.46	0.000182849
Phospholipase c signaling pathway	4	5	0.8	0.000207421
Skeletal muscle hypertrophy is regulated via akt-mtor pathway	8	25	0.32	0.000227411
Platelet Aggregation (Plug Formation)	8	25	0.32	0.000227411
G1 Phase	7	19	0.37	0.000234966
Role of mal in rho-mediated activation of srf	7	19	0.37	0.000234966
Regulation of map kinase pathways through dual specificity phosphatases	5	9	0.56	0.000258125
Platelet homeostasis	11	48	0.23	0.000303055
Role of erk5 in neuronal survival pathway	8	26	0.31	0.000303267
PKB-mediated events	8	26	0.31	0.000303267
Ceramide signaling pathway	9	33	0.27	0.000310611
Role of egf receptor transactivation by gpcrs in cardiac hypertrophy	9	33	0.27	0.000310611
Salivary secretion	15	83	0.18	0.00031847
Nephrin interactions	7	20	0.35	0.000329715
Tgf beta signaling pathway	7	20	0.35	0.000329715
Activation of NMDA receptor upon glutamate binding and postsynaptic events	8	27	0.3	0.000394344
Thrombin signaling and protease-activated receptors	8	27	0.3	0.000394344
Activation of BH3-only proteins	6	15	0.4	0.000441393
Il-7 signal transduction	6	15	0.4	0.000441393
P130Cas linkage to MAPK signaling for integrins	5	10	0.5	0.000451608
CaM pathway	7	21	0.33	0.00045181
CREB phophorylation through the activation of Ras	7	21	0.33	0.00045181
Phosphoinositides and their downstream targets	7	21	0.33	0.00045181
Nf-kb signaling pathway	7	21	0.33	0.00045181
Interleukin-1 signaling	9	35	0.26	0.000478139
PECAM1 interactions	4	6	0.67	0.00051945
RSK activation	4	6	0.67	0.00051945
Overview of telomerase rna component gene hterc transcriptional regulation	4	6	0.67	0.00051945
Growth hormone signaling pathway	7	22	0.32	0.00060442
Hypoxia-inducible factor in the cardivascular system	6	16	0.38	0.000628868
Cadmium induces dna synthesis and proliferation in macrophages	6	16	0.38	0.000628868
BH3-only proteins associate with and inactivate anti-apoptotic BCL-2 members	3	3	1	0.000630586
Interactions of the immunoglobulin superfamily (IgSF) member proteins	8	29	0.28	0.00063131
Leishmaniasis	13	70	0.19	0.000631625
Gastric acid secretion	13	71	0.18	0.000725663
Activation of pkc through g-protein coupled receptors	5	11	0.45	0.000741741
ERK/MAPK targets	5	11	0.45	0.000741741
Tnf/stress related signaling	7	23	0.3	0.000791457
Neuroransmitter Receptor Binding And Downstream Transmission In The Postsynaptic Cell	10	46	0.22	0.000868875
Aspirin blocks signaling pathway involved in platelet activation	6	17	0.35	0.000871337
CD28 dependent PI3K/Akt signaling	6	17	0.35	0.000871337
Chrebp regulation by carbohydrates and camp	9	38	0.24	0.000873713
Netrin-1 signaling	9	38	0.24	0.000873713
Toll-like receptor signaling pathway	16	102	0.16	0.000902935
Activation of csk by camp-dependent protein kinase inhibits signaling through the t cell receptor	9	39	0.23	0.0010471
Activation of BAD and translocation to mitochondria	4	7	0.57	0.00105314
Carm1 and regulation of the estrogen receptor	5	12	0.42	0.00113376
Generation of second messenger molecules	6	19	0.32	0.00163256
Melanocyte development and pigmentation pathway	5	13	0.38	0.00168828
Multiple antiapoptotic pathways from igf-1r signaling lead to bad phosphorylation	5	13	0.38	0.00168828
Il-10 anti-inflammatory signaling pathway	5	13	0.38	0.00168828
Nuclear Events (kinase and transcription factor activation)	5	13	0.38	0.00168828
Attenuation of gpcr signaling	5	13	0.38	0.00168828
Aldosterone-regulated sodium reabsorption	9	42	0.21	0.00177041
Endocytosis	24	198	0.12	0.00177448
G-secretase mediated erbb4 signaling pathway	4	8	0.5	0.00187791
Phosphorylation of proteins involved in G1/S transition by active Cyclin E:Cdk2 complexes	3	4	0.75	0.00205724
Ionomycin and phorbal ester signaling pathway	3	4	0.75	0.00205724
Activation of camp-dependent protein kinase pka	7	27	0.26	0.0020665
Regulation of pgc-1a	6	20	0.3	0.00209336
Synaptic Transmission	13	81	0.16	0.00231685
Apoptotic signaling in response to dna damage	5	14	0.36	0.00236217
SHC-related events	5	14	0.36	0.00236217
Interleukin-3, 5 and GM-CSF signaling	7	28	0.25	0.00253187
Trefoil factors initiate mucosal healing	8	36	0.22	0.00257058
Receptor-ligand binding initiates the second proteolytic cleavage of Notch receptor	4	9	0.44	0.00303397
CD28 dependent Vav1 pathway	4	9	0.44	0.00303397
GP1b-IX-V activation signalling	4	9	0.44	0.00303397
Y branching of actin filaments	5	15	0.33	0.00317438
Role of pi3k subunit p85 in regulation of actin organization and cell migration	5	15	0.33	0.00317438
Pten dependent cell cycle arrest and apoptosis	5	15	0.33	0.00317438
Signal amplification	5	15	0.33	0.00317438
Repression of pain sensation by the transcriptional regulator dream	5	15	0.33	0.00317438
Basal cell carcinoma	10	55	0.18	0.00320685
Phosphatidylinositol signaling system	12	75	0.16	0.00343878
Hedgehog signaling pathway	10	56	0.18	0.00358131
Signaling by EGFR	9	47	0.19	0.00363721
Mcalpain and friends in cell motility	7	30	0.23	0.00364512
Mechanism of gene regulation by peroxisome proliferators via ppara	8	39	0.21	0.00413917
How progesterone initiates the oocyte maturation	6	23	0.26	0.00420318
Segmentation clock	6	23	0.26	0.00420318
Signalling to ERKs	6	23	0.26	0.00420318
Ccr3 signaling in eosinophils	6	23	0.26	0.00420318
JNK (c-Jun kinases) phosphorylation and activation mediated by activated human TAK1	3	5	0.6	0.00432543
DCC mediated attractive signaling	4	10	0.4	0.00439332
Notch-HLH transcription pathway	4	10	0.4	0.00439332
Adipocytokine signaling pathway	11	68	0.16	0.00466119
Dorso-ventral axis formation	6	24	0.25	0.00514059
Regulation of ck1/cdk5 by type 1 glutamate receptors	6	24	0.25	0.00514059
Rho cell motility signaling pathway	7	32	0.22	0.00515048
Map kinase inactivation of smrt corepressor	5	17	0.29	0.00549906
Signalling to RAS	5	17	0.29	0.00549906
Semaphorin interactions	10	60	0.17	0.00574193
Signaling by Notch	4	11	0.36	0.00630234
Cxcr4 signaling pathway	4	11	0.36	0.00630234
SHC-mediated signalling	4	11	0.36	0.00630234
Downstream signaling of activated FGFR	4	11	0.36	0.00630234
Signal transduction by L1	6	25	0.24	0.00631897
GPVI-mediated activation cascade	6	25	0.24	0.00631897
Mets affect on macrophage differentiation	5	18	0.28	0.00704755
Akt signaling pathway	5	18	0.28	0.00704755
PI3K/AKT signalling	6	26	0.23	0.00761278
D4gdi signaling pathway	3	6	0.5	0.00765627
Proteolysis and signaling pathway of notch	3	6	0.5	0.00765627
ADP signalling through P2Y purinoceptor 12	3	6	0.5	0.00765627
Protein kinase a at the centrosome	4	12	0.33	0.00871724
Vibrio cholerae infection	9	54	0.17	0.00876444
Gata3 participate in activating the th2 cytokine genes expression	5	19	0.26	0.008806
Multi-step regulation of transcription by pitx2	6	27	0.22	0.00905853
Innate Immunity Signaling	15	119	0.13	0.00938164
G alpha (12/13) signalling events	5	20	0.25	0.0109525
Cystic fibrosis transmembrane conductance regulator (cftr) and beta 2 adrenergic receptor (b2ar) pathway	5	20	0.25	0.0109525
Recycling pathway of L1	5	20	0.25	0.0109525
Integration of energy metabolism	11	77	0.14	0.0113226
Erythropoietin mediated neuroprotection through nf-kb	4	13	0.31	0.0114207
The 41bb-dependent immune response	4	13	0.31	0.0114207
Role of mitochondria in apoptotic signaling	4	13	0.31	0.0114207
Grb2 events in EGFR signaling	4	13	0.31	0.0114207
SOS-mediated signalling	4	13	0.31	0.0114207
Apoptotic factor-mediated response	3	7	0.43	0.0120173
Tsp-1 induced apoptosis in microvascular endothelial cell	3	7	0.43	0.0120173
Pancreatic secretion	13	101	0.13	0.0130819
Signaling by FGFR	5	21	0.24	0.0131074
Bacterial invasion of epithelial cells	10	69	0.14	0.0141844
Inactivation of gsk3 by akt causes accumulation of b-catenin in alveolar macrophages	7	39	0.18	0.0143537
Stress induction of hsp regulation	4	14	0.29	0.0147576
Sema3A PAK dependent Axon repulsion	4	14	0.29	0.0147576
ARMS-mediated activation	4	14	0.29	0.0147576
Frs2-mediated activation	4	14	0.29	0.0147576
Shc events in EGFR signaling	4	14	0.29	0.0147576
Stathmin and breast cancer resistance to antimicrotubule agents	5	22	0.23	0.0157266
Erk1/erk2 mapk signaling pathway	5	22	0.23	0.0157266
Role of DCC in regulating apoptosis	3	8	0.38	0.0172826
Inactivation of Cdc42 and Rac	3	8	0.38	0.0172826
Notch receptor binds with a ligand	3	8	0.38	0.0172826
Type I hemidesmosome assembly	3	8	0.38	0.0172826
Stat3 signaling pathway	3	8	0.38	0.0172826
Activation of Rac	3	8	0.38	0.0172826
Apoptotic execution phase	7	41	0.17	0.0180119
Energy dependent regulation of mTOR by LKB1-AMPK	4	15	0.27	0.0181962
Prolonged ERK activation events	4	15	0.27	0.0181962
Mitotic G1-G1/S phases	13	106	0.12	0.0183232
Roles of β arrestin dependent recruitment of src kinases in gpcr signaling	6	32	0.19	0.0186648
Apoptotic cleavage of cellular proteins	6	32	0.19	0.0186648
L1CAM interactions	9	63	0.14	0.0209356
Integrin signaling pathway	6	33	0.18	0.0215437
African trypanosomiasis	6	33	0.18	0.0215437
Pathogenic Escherichia coli infection	8	53	0.15	0.0220273
Regulation of Insulin Secretion	7	43	0.16	0.0224552
The igf-1 receptor and longevity	4	16	0.25	0.0224574
Cyclin e destruction pathway	3	9	0.33	0.0234693
Pertussis toxin-insensitive ccr5 signaling in macrophage	3	9	0.33	0.0234693
Cd40l signaling pathway	3	9	0.33	0.0234693
Regulation of Rheb GTPase activity by AMPK	3	9	0.33	0.0234693
Vasopressin-regulated water reabsorption	7	44	0.16	0.0248977
Corticosteroids and cardioprotection	5	25	0.2	0.0250963
PKA activation in glucagon signalling	4	17	0.24	0.0273484
Prion pathway	4	17	0.24	0.0273484
Role of nicotinic acetylcholine receptors in the regulation of apoptosis	4	17	0.24	0.0273484
CDC6 association with the ORC:origin complex	3	10	0.3	0.0311552
Overview of telomerase protein component gene htert transcriptional regulation	3	10	0.3	0.0311552
Regulation of splicing through sam68	3	10	0.3	0.0311552
MAP kinase cascade	3	10	0.3	0.0311552
Regulation of cell cycle progression by plk3	4	18	0.22	0.0328759
Control of gene expression by vitamin d receptor	5	27	0.19	0.0332247
Jak-STAT signaling pathway	16	155	0.1	0.0365192
Malaria	7	48	0.15	0.037309
Regulation of transcriptional activity by pml	3	11	0.27	0.0397807
Il22 soluble receptor signaling pathway	3	11	0.27	0.0397807
Epo signaling pathway	3	11	0.27	0.0397807
Rho-selective guanine exchange factor akap13 mediates stress fiber formation	3	11	0.27	0.0397807
Cell to cell adhesion signaling	3	11	0.27	0.0397807
RIG-I-like receptor signaling pathway	10	71	0.13	0.0398986
The information processing pathway at the ifn beta enhancer	5	29	0.17	0.0434188
Sprouty regulation of tyrosine kinase signals	4	20	0.2	0.0456461
Arrhythmogenic right ventricular cardiomyopathy (ARVC)	9	74	0.12	0.0492433
NF-kB is activated and signals survival	3	12	0.25	0.0493043
Hormone-sensitive lipase (HSL)-mediated triacylglycerol hydrolysis	3	12	0.25	0.0493043
Akap95 role in mitosis and chromosome dynamics	3	12	0.25	0.0493043
Phospholipase c-epsilon pathway	3	12	0.25	0.0493043
